# Supplementary material for: Unraveling wheat’s response to salt stress during early growth stages through transcriptomic analysis and co-expression network profiling
Source: BMC Genom Data. 2024 Apr 12;25:36. doi: 10.1186/s12863-024-01221-1 (PMC11015659; doi:10.1186/s12863-024-01221-1)
Supplement: Supplementary file 1 — Supplementary Material 1 [file 12863_2024_1221_MOESM1_ESM.xlsx]

## Sheet: Sheet1
Table S1: Experimental sampling code.
Samples for RNA-seq
Stages	Group	Material	tissue
germination	CK	CM6005	leaves
germination	CK	CM6005	leaves
germination	CK	CM6005	leaves
germination	CK	KN9204	leaves
germination	CK	KN9204	leaves
germination	CK	KN9204	leaves
germination	0.005	CM6005	leaves
germination	0.005	CM6005	leaves
germination	0.005	CM6005	leaves
germination	0.005	KN9204	leaves
germination	0.005	KN9204	leaves
germination	0.005	KN9204	leaves
seeding	CK	CM6005	leaves
seeding	CK	CM6005	leaves
seeding	CK	CM6005	leaves
seeding	CK	KN9204	leaves
seeding	CK	KN9204	leaves
seeding	CK	KN9204	leaves
seeding	0.005	CM6005	leaves
seeding	0.005	CM6005	leaves
seeding	0.005	CM6005	leaves
seeding	0.005	KN9204	leaves
seeding	0.005	KN9204	leaves
seeding	0.005	KN9204	leaves
