# Supplementary material for: Unraveling wheat’s response to salt stress during early growth stages through transcriptomic analysis and co-expression network profiling
Source: BMC Genom Data. 2024 Apr 12;25:36. doi: 10.1186/s12863-024-01221-1 (PMC11015659; doi:10.1186/s12863-024-01221-1)
Supplement: Supplementary file 2 — Supplementary Material 2 [file 12863_2024_1221_MOESM2_ESM.xlsx]

## Sheet: Sheet1
Table S2 Primers used in this study.
Genes ID	Stages	Primers sequences (5′ - 3′)
		Forward	Reverse
TraesCS2A02G583000	seedling	ATGAAGTTGCAGACGGAGG	TCCGACTCCACGTTGTTC
TraesCS5A02G232400	seedling	CGTTGATTGGTTATTGGTTTGTT	ACAAGCCAAAACATAATCTCGTA
TraesCS5B02G227700	seedling	CGACGACCGATGATTTGCT	GCACCATTCGGCTCCATT
TraesCS2B02G448100	seedling	GAAGCCAGTAGTAGAGCATTTTGT	AACAACACACGGTTAAGAATGGAA
TraesCS3D02G484900	seedling	GTGCGGATTAAGTGCGAATTAAGT	GCACCACCAAGAAGACAAAGAAA
TraesCS4B02G030100	seedling	CCCTTCATACTGTCTGATTCAT	GGGACTTTAGATGTCTCTTCTAG
TraesCS7D02G067900	germination	GGCTTTCTCGATCCTCAG	CTCCTGCTGCTTCTTCTC
TraesCS5A02G514800	germination	CTTCTGGAAATCTGGGATAC	GATGGGTTCGCTAAAGAAA
TraesCS7B02G375400	germination	GGACCAAACACGTCTTGCT	ATCGGCTGAGAGGTGAGAG
TraesCS7D02G068200	germination	CGGACACACTGATTTGGATCTAAG	CAGAGGTTGATACAGCGAAGAAG
TraesCS7B02G424100	germination	CGGCACAGAAACTTCAGC	CAGTTCAGGCTATTGCGAC
TraesCS6D02G304300	germination	CTCTTGGTTTGCAGGGTTA	GTGCGTTCTTGACTCCTT
