# Supplementary material for: Unraveling wheat’s response to salt stress during early growth stages through transcriptomic analysis and co-expression network profiling
Source: BMC Genom Data. 2024 Apr 12;25:36. doi: 10.1186/s12863-024-01221-1 (PMC11015659; doi:10.1186/s12863-024-01221-1)
Supplement: Supplementary file 3 — Supplementary Material 3 [file 12863_2024_1221_MOESM3_ESM.xlsx]

## Sheet: Sheet1
Table S3：principal component analysis
SAMPLE	PC1	PC2	PC3	PC4	PC5	PC6	PC7	PC8	PC9	PC10	PC11	PC12	PC13	PC14	PC15	PC16	PC17	PC18	PC19	PC20	PC21	PC22	PC23	PC24
CM_CK_bud_1	-192.99	60.0637	136.591	-145.806	58.7798	-52.6259	35.8435	-9.59499	47.8504	-10.6967	-47.007	-20.3955	52.02	-10.6989	93.1777	-7.5506	42.1706	-95.1886	52.6924	-2.44901	-1.62681	2.25952	1.47785	2.16542e-11
KN_CK_bud_1	-239.684	-196.903	103.494	101.354	-82.338	29.199	184.134	-75.7162	-21.9345	-12.5974	9.12885	8.15497	-6.36062	10.8166	-3.69749	6.7186	3.33987	-1.01449	-7.80742	2.83967	-1.67776	-2.39345	5.91041	-9.97731e-12
CM_salt_bud_1	-171.535	121.152	-88.4393	-10.107	-64.4942	35.8587	30.2089	57.2122	66.4603	88.9122	-76.9759	67.7991	49.794	-49.0984	15.6381	-25.5579	-72.7278	48.0488	-19.0406	-14.7927	46.1019	11.5167	-5.0508	-6.01777e-12
KN_salt_bud_1	-137.208	-13.8662	-222.696	60.4403	76.1677	-16.7297	-8.17137	-21.9577	14.1284	13.1902	17.9177	-9.30395	5.62315	3.89677	7.35804	-11.5077	-4.06298	-12.7912	-0.0582484	0.117317	1.18859	-111.693	110.011	-5.75277e-13
CM_CK_seed_1	73.3092	138.927	22.0455	59.3791	51.8251	12.771	42.9339	75.351	-22.1718	10.9926	-34.1116	22.3301	-46.0943	-2.32058	17.275	119.287	4.54157	47.8618	79.5067	35.2217	-80.8064	-10.5832	-2.90993	4.88215e-13
KN_CK_seed_1	199.198	-105.141	-43.1053	-14.3033	7.97849	-31.5252	26.0322	62.2701	-27.5934	-33.6099	-42.5685	-33.4258	-29.9382	10.8762	-17.3706	-6.54887	19.7712	5.05452	25.4607	101.856	140.672	-4.84664	-5.65732	-9.49715e-13
CM_salt_seed_1	123.79	137.802	52.7964	47.4116	37.88	83.142	-22.8102	-21.2057	-31.5756	-34.763	12.8986	45.913	-27.0741	10.7773	71.0093	81.7154	2.77292	-45.2417	-97.4248	-51.0701	73.8629	4.08398	2.10861	-1.33954e-12
KN_salt_seed_1	234.624	-136.114	-8.84487	-77.4687	-30.6036	37.1651	-49.8459	-121.749	60.4793	54.067	-97.4859	-25.4979	-97.2719	24.7999	-4.46152	15.0029	-17.7955	1.31531	4.17008	-3.21559	-23.4454	-5.64626	0.267104	-1.60651e-12
CM_CK_bud_2	-171.213	66.6903	109.538	-141.083	40.6683	-16.7234	5.66195	-12.5001	1.70528	-10.6695	21.5859	-50.4334	4.42241	-5.69569	-0.743436	2.33163	40.3931	126.528	-102.791	39.3584	-19.5743	-21.2726	0.0712899	1.21648e-11
KN_CK_bud_2	-230.359	-214.311	146.608	102.275	-17.6237	9.49185	-94.759	74.2525	129.7	-82.534	14.8356	8.95287	-18.6969	5.86002	-3.86229	8.56668	-9.12957	5.03663	-1.53195	-0.552207	-7.47856	-2.03064	-1.6747	-1.07627e-11
CM_salt_bud_2	-186.913	129.719	-101.636	-35.5077	-118.099	11.3323	-39.5267	7.13663	-27.3558	-25.7862	-27.0266	69.3977	-30.5111	-18.1768	-72.2506	-10.1006	131.246	-39.4427	-5.64152	4.77645	-19.3891	-2.09456	2.6945	-5.72879e-12
KN_salt_bud_2	-140.748	-20.108	-216.426	38.4828	63.172	-1.1442	1.71652	-27.6725	14.3563	7.41446	35.6959	-13.5633	-3.0778	10.6003	13.0147	-10.0184	6.25142	-9.07671	3.05081	-5.15273	-4.08623	-43.404	-150.406	-1.32801e-12
CM_CK_seed_2	189.053	149.671	99.9657	112.04	-41.0177	-218.942	-13.7629	-50.3785	19.881	28.2431	28.5713	32.0321	-21.866	-7.1948	10.2804	-14.4924	2.74505	21.9479	-0.108341	-20.6149	17.3084	0.481743	-5.68009	-2.45897e-12
KN_CK_seed_2	187.151	-96.9957	-74.7167	-10.3489	32.5547	-65.4286	33.5685	40.0109	-40.0668	-92.3769	-93.079	-36.3337	40.9262	-42.5238	-58.499	6.1157	-31.0661	-10.1468	-45.8687	-90.2262	-39.3947	4.56848	-5.56395	-4.17495e-12
CM_salt_seed_2	167.317	138.228	74.8188	56.0975	20.6526	34.7693	-14.9331	-39.9933	4.12673	-19.852	-4.59095	19.2797	63.4353	-4.87111	-47.4503	-32.9907	-61.2365	-67.1928	-44.603	126.121	-57.5485	0.32569	-7.23634	-3.84252e-13
KN_salt_seed_2	239.714	-140.204	-18.0503	-87.6839	-47.85	19.5494	-12.6275	-26.0615	23.1761	23.7575	104.029	-0.643719	59.9275	-123.163	-26.3853	77.0187	4.11922	-4.91131	33.9953	-2.77546	14.6937	-6.41724	2.94859	2.84823e-12
CM_CK_bud_3	-220.431	54.3789	99.5952	-125.115	83.1473	-8.87142	10.4279	5.2439	-30.4041	4.63247	55.3969	50.6888	-73.1612	25.6532	-101.769	-12.5365	-83.244	-24.2046	36.0868	-35.829	27.6249	8.36074	3.39281	1.71247e-11
KN_CK_bud_3	-221.84	-192.434	126.117	68.7773	25.2505	-2.68306	-106.87	-0.599925	-142.789	89.8458	-36.2134	-8.1772	37.8096	-23.1826	15.7328	-7.12318	4.22066	1.9314	8.56265	0.475946	-0.626407	6.54779	-5.39101	-7.22844e-12
CM_salt_bud_3	-141.541	136.856	-82.4013	-44.0498	-168.192	-7.1053	-41.187	7.4597	-52.9828	-50.8949	31.6525	-94.9606	-2.29428	44.0073	47.7779	18.3823	-81.2537	-5.68986	25.7803	0.899308	-9.09815	1.63684	5.79464	-1.18992e-12
KN_salt_bud_3	-130.849	-21.9938	-207.906	40.2869	71.6899	-18.905	-1.34733	-28.761	24.8431	11.4096	26.8091	-26.8402	2.8518	14.2016	-0.0726941	15.0165	17.9375	5.1795	-7.14539	16.7462	-7.00198	155.35	36.4779	2.48498e-12
CM_CK_seed_3	159.491	117.959	100.231	64.6197	-7.09011	56.4657	29.3014	72.9212	37.6745	98.4382	27.5126	-116.947	5.61821	38.6306	-56.9305	-24.2708	46.5601	-37.2341	-11.322	-49.8592	2.92343	-3.82568	1.33741	-7.85991e-12
KN_CK_seed_3	232.548	-122.759	-37.1569	-44.8726	-10.664	11.9874	28.7833	82.3088	-31.1272	12.4895	53.7853	35.7299	-84.4568	-37.934	85.9054	-100.794	-3.86876	-16.7459	-29.4049	6.32414	-58.9017	12.3807	8.39709	6.65018e-12
CM_salt_seed_3	139.228	139.183	54.2931	54.7658	37.3139	100.521	-18.0555	-64.5319	-12.5215	-77.3034	-2.14923	-3.12097	21.7523	-29.3433	11.7771	-91.0455	20.2653	75.8139	89.9672	-39.5953	19.6748	10.1319	5.73002	-3.34409e-12
KN_salt_seed_3	239.887	-129.802	-24.7141	-69.585	-19.1088	-1.5696	-4.71545	16.5558	-3.85938	7.69105	21.3889	79.3653	96.6228	154.083	4.54658	4.38215	18.0504	30.1626	13.4754	-18.6031	-13.3945	-3.43679	2.95009	1.68065e-12
