# Supplementary material for: Unraveling wheat’s response to salt stress during early growth stages through transcriptomic analysis and co-expression network profiling
Source: BMC Genom Data. 2024 Apr 12;25:36. doi: 10.1186/s12863-024-01221-1 (PMC11015659; doi:10.1186/s12863-024-01221-1)
Supplement: Supplementary file 4 — Supplementary Material 4 [file 12863_2024_1221_MOESM4_ESM.xlsx]

## Sheet: Sheet1
Table S6： Comparison of KEGG pathway among different types DEGs at germination and seedling stage.
KO	Description	GeneRatio	BgRatio	pvalue	p.adjust	qvalue	geneID	Count	type
ko00904	Diterpenoid biosynthesis	10/224	123/20138	1.19e-06	8.45e-05	7.51e-05	TraesCS1B02G139400/TraesCS1B02G145600/TraesCS3A02G122600/TraesCS3B02G141800/TraesCS3D02G124500/TraesCS4A02G319100/TraesCS5B02G560300/TraesCS5D02G566200/TraesCS7A02G029600/TraesCS7B02G476400	10	deg_ckvt_bud_KEGG
ko02010	ABC transporters	6/224	98/20138	0.000795921	0.0282552	0.0251343	TraesCS3A02G257500/TraesCS3A02G285200/TraesCS3B02G319100/TraesCS3D02G257900/TraesCS6A02G171800/TraesCS6D02G161200	6	deg_ckvt_bud_KEGG
ko00270	Cysteine and methionine metabolism	12/224	397/20138	0.0017072	0.0404037	0.035941	TraesCS1A02G181000/TraesCS1B02G199600/TraesCS3A02G287400/TraesCS3D02G286900/TraesCS6A02G248000/TraesCS6A02G325700/TraesCS6B02G276700/TraesCS6B02G355700/TraesCS6B02G355900/TraesCS6B02G356200/TraesCS7B02G341200/TraesCS7D02G328500	12	deg_ckvt_bud_KEGG
ko00360	Phenylalanine metabolism	49/927	192/20138	2.57e-23	2.34e-21	1.87e-21	TraesCS1A02G037700/TraesCS1A02G037800/TraesCS1B02G048100/TraesCS1B02G048200/TraesCS1B02G048300/TraesCS1B02G048400/TraesCS1B02G048500/TraesCS1B02G089000/TraesCS1D02G039400/TraesCS1D02G039500/TraesCS2A02G145800/TraesCS2A02G212900/TraesCS2A02G380800/TraesCS2A02G380900/TraesCS2A02G381000/TraesCS2A02G381100/TraesCS2B02G036100/TraesCS2B02G171200/TraesCS2B02G182500/TraesCS2B02G224000/TraesCS2B02G398200/…	49	deg_ckvt_bud_KEGG
ko00591	Linoleic acid metabolism	27/927	77/20138	2.68e-17	1.22e-15	9.74e-16	TraesCS2A02G315100/TraesCS2B02G333600/TraesCS2D02G313400/TraesCS4A02G275900/TraesCS4B02G037700/TraesCS4B02G037800/TraesCS4B02G037900/TraesCS4B02G043300/TraesCS4D02G035100/TraesCS4D02G035200/TraesCS5A02G378700/TraesCS5A02G378800/TraesCS5A02G378900/TraesCS5A02G379000/TraesCS5B02G382300/TraesCS5B02G382400/TraesCS5B02G382600/TraesCS5D02G388700/TraesCS5D02G388800/TraesCS6A02G132200/TraesCS6A02G132500/…	27	deg_ckvt_bud_KEGG
ko00592	alpha-Linolenic acid metabolism	41/927	244/20138	5.48e-13	1.66e-11	1.33e-11	TraesCS2A02G315100/TraesCS2B02G040000/TraesCS2B02G328100/TraesCS2B02G333600/TraesCS2D02G313400/TraesCS3B02G445100/TraesCS3B02G549000/TraesCS3B02G549200/TraesCS3D02G406300/TraesCS4A02G061800/TraesCS4A02G202100/TraesCS4A02G494700/TraesCS4B02G043300/TraesCS4B02G237500/TraesCS4B02G237600/TraesCS4B02G326800/TraesCS4D02G238700/TraesCS4D02G238800/TraesCS4D02G323500/TraesCS5A02G403200/TraesCS5A02G498800/…	41	deg_ckvt_bud_KEGG
ko00330	Arginine and proline metabolism	26/927	215/20138	6.88e-06	0.000156411	0.000124839	TraesCS1A02G170900/TraesCS1A02G209100/TraesCS1B02G223300/TraesCS1D02G012300/TraesCS1D02G212400/TraesCS2A02G274500/TraesCS2A02G467300/TraesCS2A02G548200/TraesCS2B02G036100/TraesCS2B02G490100/TraesCS2B02G579100/TraesCS2D02G026300/TraesCS2D02G273700/TraesCS2D02G467300/TraesCS2D02G549300/TraesCS3A02G250700/TraesCS3A02G363700/TraesCS3D02G364700/TraesCS5B02G304200/TraesCS5B02G404800/TraesCS5D02G342000/…	26	deg_ckvt_bud_KEGG
ko00902	Monoterpenoid biosynthesis	10/927	50/20138	7.8e-05	0.00142046	0.00113374	TraesCS1B02G437500/TraesCS6A02G067700/TraesCS6A02G067800/TraesCS6B02G091500/TraesCS6B02G091700/TraesCS6B02G092800/TraesCS6D02G048600/TraesCS6D02G065200/Triticum_aestivum_newGene_23438/Triticum_aestivum_newGene_23468	10	deg_ckvt_bud_KEGG
ko00400	Phenylalanine, tyrosine and tryptophan biosynthesis	19/927	164/20138	0.000202501	0.00307127	0.00245133	TraesCS1B02G089000/TraesCS2A02G291900/TraesCS2A02G292000/TraesCS2B02G189300/TraesCS2B02G345400/TraesCS2D02G170400/TraesCS2D02G289900/TraesCS2D02G290000/TraesCS2D02G326400/TraesCS5A02G169500/TraesCS5A02G370200/TraesCS5B02G166300/TraesCS5B02G372500/TraesCS5D02G379700/TraesCS7A02G512300/TraesCS7B02G089400/TraesCS7B02G423900/TraesCS7D02G186100/TraesCS7D02G501700	19	deg_ckvt_bud_KEGG
ko00945	Stilbenoid, diarylheptanoid and gingerol biosynthesis	16/927	133/20138	0.00041101	0.00534312	0.00426461	TraesCS2A02G354500/TraesCS2B02G182500/TraesCS2D02G354300/TraesCS3A02G136100/TraesCS3A02G342900/TraesCS3B02G154000/TraesCS3D02G136900/TraesCS6A02G232200/TraesCS6A02G298400/TraesCS6B02G249400/TraesCS6D02G241700/TraesCS6D02G278200/TraesCS7A02G127600/TraesCS7B02G027200/TraesCS7B02G299500/TraesCS7D02G393100	16	deg_ckvt_bud_KEGG
ko00908	Zeatin biosynthesis	12/927	85/20138	0.00050091	0.00569786	0.00454774	TraesCS2A02G128200/TraesCS2A02G474700/TraesCS2B02G165500/TraesCS2B02G428300/TraesCS2B02G428700/TraesCS3A02G321100/TraesCS3A02G481000/TraesCS3B02G344600/TraesCS3D02G310200/TraesCS3D02G475800/TraesCS5A02G460000/TraesCS7A02G467800	12	deg_ckvt_bud_KEGG
ko00910	Nitrogen metabolism	20/927	196/20138	0.000741098	0.00749333	0.00598079	TraesCS3A02G266300/TraesCS3D02G254900/TraesCS4A02G388900/TraesCS5A02G434100/TraesCS5B02G437100/TraesCS5D02G442000/TraesCS6A02G326200/TraesCS6D02G306000/TraesCS7A02G089500/TraesCS7A02G089600/TraesCS7A02G537600/TraesCS7B02G455700/TraesCS7B02G455900/TraesCS7D02G084800/TraesCS7D02G085100/TraesCS7D02G085200/TraesCS7D02G443400/TraesCS7D02G523500/TraesCS7D02G523800/Triticum_aestivum_newGene_52110	20	deg_ckvt_bud_KEGG
ko00410	beta-Alanine metabolism	15/927	139/20138	0.00187965	0.01703	0.0135925	TraesCS2A02G467300/TraesCS2A02G548200/TraesCS2B02G490100/TraesCS2B02G579100/TraesCS2D02G313500/TraesCS2D02G335300/TraesCS2D02G467300/TraesCS2D02G549300/TraesCS3A02G250700/TraesCS4A02G020900/TraesCS4A02G075600/TraesCS4A02G262600/TraesCS4B02G231400/TraesCS4D02G232700/Triticum_aestivum_newGene_21687	15	deg_ckvt_bud_KEGG
ko00130	Ubiquinone and other terpenoid-quinone biosynthesis	17/927	170/20138	0.00222299	0.01703	0.0135925	TraesCS1B02G089000/TraesCS2A02G145800/TraesCS2B02G171200/TraesCS2B02G182500/TraesCS2D02G150400/TraesCS2D02G264400/TraesCS3A02G136100/TraesCS3A02G342900/TraesCS3B02G154000/TraesCS3D02G136900/TraesCS4A02G036200/TraesCS6A02G151700/TraesCS6B02G179900/TraesCS6B02G294100/TraesCS6D02G141700/TraesCS7B02G299500/TraesCS7D02G393100	17	deg_ckvt_bud_KEGG
ko00402	Benzoxazinoid biosynthesis	5/927	21/20138	0.00224571	0.01703	0.0135925	TraesCS1B02G481600/TraesCS5B02G007000/TraesCS5B02G007200/TraesCS5D02G014100/TraesCSU02G005100	5	deg_ckvt_bud_KEGG
ko00730	Thiamine metabolism	7/927	42/20138	0.00281827	0.0197279	0.0157458	TraesCS1A02G232000/TraesCS1A02G384300/TraesCS1B02G245400/TraesCS1B02G411100/TraesCS1D02G233400/TraesCS1D02G392500/TraesCS3D02G441900	7	deg_ckvt_bud_KEGG
ko00950	Isoquinoline alkaloid biosynthesis	13/927	128/20138	0.00613734	0.0398927	0.0318403	TraesCS1A02G329500/TraesCS1B02G089000/TraesCS1D02G052500/TraesCS1D02G331600/TraesCS2A02G468500/TraesCS2B02G491400/TraesCS2D02G335300/TraesCS2D02G468600/TraesCS4A02G020900/TraesCS4A02G431600/TraesCS6B02G056900/TraesCS6D02G048400/TraesCS7A02G059500	13	deg_ckvt_bud_KEGG
ko03030	DNA replication	36/1381	258/20138	3.78e-05	0.00362459	0.0032987	TraesCS1A02G123300/TraesCS1A02G129400/TraesCS1A02G130700/TraesCS1A02G264000/TraesCS1A02G299500/TraesCS1A02G361200/TraesCS1B02G146200/TraesCS1B02G274600/TraesCS1B02G309300/TraesCS1D02G229400/TraesCS1D02G264100/TraesCS1D02G298400/TraesCS1D02G365600/TraesCS2A02G210500/TraesCS3A02G118400/TraesCS3A02G172400/TraesCS3B02G203200/TraesCS3B02G224600/TraesCS3B02G412700/TraesCS3D02G203400/TraesCS3D02G373300/…	36	deg_ckvt_bud_KEGG
ko009021	Monoterpenoid biosynthesis	12/1381	50/20138	0.000108866	0.00522556	0.00475572	TraesCS1D02G415900/TraesCS2D02G517700/TraesCS6A02G067500/TraesCS6A02G067600/TraesCS6B02G090500/TraesCS6B02G090800/TraesCS6B02G091000/TraesCS6D02G065100/TraesCSU02G116600/TraesCSU02G116700/Triticum_aestivum_newGene_28798/Triticum_aestivum_newGene_50638	12	deg_ckvt_bud_KEGG
ko00350	Tyrosine metabolism	29/1381	210/20138	0.000246795	0.00710075	0.00646231	TraesCS1A02G050200/TraesCS1A02G070500/TraesCS1A02G370100/TraesCS1D02G073000/TraesCS1D02G376300/TraesCS2B02G189800/TraesCS2B02G545200/TraesCS2B02G545300/TraesCS2D02G518200/TraesCS2D02G518300/TraesCS3A02G393300/TraesCS3B02G425300/TraesCS4A02G202200/TraesCS4A02G202300/TraesCS4B02G106300/TraesCS4B02G106400/TraesCS4B02G106500/TraesCS4D02G103000/TraesCS4D02G103300/TraesCS6A02G041900/TraesCS6D02G319300/…	29	deg_ckvt_bud_KEGG
ko003601	Phenylalanine metabolism	27/1381	192/20138	0.000295865	0.00710075	0.00646231	TraesCS1A02G070500/TraesCS1A02G094900/TraesCS1B02G122800/TraesCS1D02G073000/TraesCS1D02G103500/TraesCS1D02G200200/TraesCS2A02G025000/TraesCS2A02G196400/TraesCS2A02G196700/TraesCS2B02G224300/TraesCS2B02G398000/TraesCS2B02G398100/TraesCS2D02G162800/TraesCS2D02G204700/TraesCS2D02G300200/TraesCS2D02G377200/TraesCS2D02G377600/TraesCS4B02G365100/TraesCS5B02G468400/TraesCS6D02G212500/TraesCS6D02G248000/…	27	deg_ckvt_bud_KEGG
ko009501	Isoquinoline alkaloid biosynthesis	19/1381	128/20138	0.00115403	0.0221574	0.0201652	TraesCS1A02G050200/TraesCS1A02G070500/TraesCS1D02G073000/TraesCS2B02G545200/TraesCS2B02G545300/TraesCS2D02G518200/TraesCS2D02G518300/TraesCS3A02G393300/TraesCS3B02G425300/TraesCS6A02G041900/TraesCS6D02G319300/TraesCS7A02G054500/TraesCS7A02G387000/TraesCS7A02G387100/TraesCS7D02G054000/TraesCS7D02G383500/TraesCS7D02G383600/Triticum_aestivum_newGene_31833/Triticum_aestivum_newGene_85943	19	deg_ckvt_bud_KEGG
ko00600	Sphingolipid metabolism	18/1381	122/20138	0.00164766	0.0256683	0.0233604	TraesCS1B02G182000/TraesCS1D02G149100/TraesCS3A02G443500/TraesCS4A02G221500/TraesCS4A02G276600/TraesCS4B02G088800/TraesCS4D02G087100/TraesCS4D02G222600/TraesCS5A02G188700/TraesCS5B02G195000/TraesCS6B02G280300/TraesCS6D02G226300/TraesCS6D02G245000/TraesCS7A02G186900/TraesCS7B02G092200/TraesCS7D02G188000/TraesCS7D02G298900/TraesCS7D02G316700	18	deg_ckvt_bud_KEGG
ko00564	Glycerophospholipid metabolism	40/1381	361/20138	0.00187165	0.0256683	0.0233604	TraesCS1A02G079000/TraesCS1A02G228300/TraesCS1B02G242500/TraesCS1B02G334200/TraesCS1B02G373100/TraesCS1B02G382600/TraesCS1B02G404000/TraesCS1D02G035800/TraesCS1D02G200100/TraesCS1D02G322100/TraesCS1D02G389300/TraesCS2B02G562300/TraesCS2D02G534600/TraesCS3A02G130000/TraesCS3A02G287500/TraesCS3A02G315800/TraesCS3A02G367200/TraesCS3A02G502200/TraesCS3B02G149100/TraesCS3B02G322000/TraesCS3B02G322100/…	40	deg_ckvt_bud_KEGG
ko00430	Taurine and hypotaurine metabolism	10/1381	52/20138	0.00248966	0.0298759	0.0271897	TraesCS1A02G437600/TraesCS1B02G472200/TraesCS4D02G052500/TraesCS5A02G025200/TraesCS5A02G025300/TraesCS5B02G023400/TraesCS5D02G031600/TraesCS5D02G031700/Triticum_aestivum_newGene_14388/Triticum_aestivum_newGene_3169	10	deg_ckvt_bud_KEGG
ko00196	Photosynthesis - antenna proteins	5/150	97/20138	0.000797123	0.0374648	0.0344022	TraesCS1D02G374900/TraesCS6A02G094100/TraesCS6A02G094400/TraesCS6A02G094500/TraesCSU02G086800	5	deg_ckvt_bud_KEGG
ko001961	Photosynthesis - antenna proteins	6/172	97/20138	0.000184948	0.0045551	0.00419548	TraesCS1B02G388500/TraesCS6A02G094600/TraesCS6B02G122800/TraesCS7A02G238400/TraesCS7B02G103300/TraesCS7D02G199400	6	deg_ckvt_bud_KEGG
ko00561	Glycerolipid metabolism	9/172	240/20138	0.000227755	0.0045551	0.00419548	TraesCS2A02G297800/TraesCS2B02G314000/TraesCS2D02G295800/TraesCS3A02G055500/TraesCS3D02G055400/TraesCS3D02G155000/TraesCS4A02G212800/TraesCS4B02G051600/TraesCS4D02G051900	9	deg_ckvt_bud_KEGG
ko00944	Flavone and flavonol biosynthesis	4/172	51/20138	0.000939191	0.0125225	0.0115339	TraesCS5A02G518800/TraesCS6B02G135700/TraesCS6B02G258200/TraesCS7A02G024000	4	deg_ckvt_bud_KEGG
ko001962	Photosynthesis - antenna proteins	44/622	97/20138	1.46e-40	1.27e-38	1.09e-38	TraesCS1A02G403300/TraesCS1B02G388400/TraesCS1B02G432700/TraesCS1B02G433300/TraesCS1B02G451100/TraesCS1B02G451200/TraesCS1D02G411300/TraesCS1D02G428200/TraesCS2A02G204800/TraesCS2A02G206200/TraesCS2A02G342600/TraesCS2B02G220100/TraesCS2B02G233400/TraesCS2B02G340300/TraesCS2D02G209900/TraesCS2D02G320900/TraesCS4A02G226900/TraesCS4B02G089500/TraesCS4D02G086400/TraesCS5A02G213000/TraesCS5A02G229300/…	44	deg_ckvt_bud_KEGG
ko00860	Porphyrin and chlorophyll metabolism	29/622	164/20138	2.33e-14	1.01e-12	8.71e-13	TraesCS1A02G057200/TraesCS1A02G171000/TraesCS1A02G173100/TraesCS1B02G186300/TraesCS1B02G191200/TraesCS1D02G058300/TraesCS1D02G168700/TraesCS2A02G134000/TraesCS2A02G590600/TraesCS2B02G157600/TraesCS2D02G136200/TraesCS3A02G181400/TraesCS3A02G191700/TraesCS3A02G506200/TraesCS3B02G179100/TraesCS3B02G211400/TraesCS3B02G219700/TraesCS3B02G536400/TraesCS3B02G574300/TraesCS3D02G159800/TraesCS3D02G194300/…	29	deg_ckvt_bud_KEGG
ko009441	Flavone and flavonol biosynthesis	9/622	51/20138	2.3e-05	0.000510978	0.000438953	TraesCS3A02G534900/TraesCS3B02G612000/TraesCS4A02G446400/TraesCS6A02G012600/TraesCS6B02G018800/TraesCS6D02G015200/TraesCS7B02G310900/TraesCS7D02G036900/TraesCS7D02G404900	9	deg_ckvt_bud_KEGG
ko00906	Carotenoid biosynthesis	13/622	106/20138	2.35e-05	0.000510978	0.000438953	TraesCS1B02G429900/TraesCS2B02G414500/TraesCS3A02G208800/TraesCS3B02G239100/TraesCS3D02G211700/TraesCS5A02G020900/TraesCS5B02G017900/TraesCS5B02G358800/TraesCS5D02G026000/TraesCS6A02G171200/TraesCS7A02G557300/TraesCS7B02G482000/TraesCS7D02G553300	13	deg_ckvt_bud_KEGG
ko00941	Flavonoid biosynthesis	22/622	268/20138	3.28e-05	0.000571219	0.000490702	TraesCS2B02G508300/TraesCS2D02G482000/TraesCS3A02G506800/TraesCS3D02G492400/TraesCS4A02G446400/TraesCS4B02G344800/TraesCS4D02G339800/TraesCS4D02G339900/TraesCS5A02G513700/TraesCS5B02G461000/TraesCS5D02G462600/TraesCS6A02G012600/TraesCS6A02G022100/TraesCS6B02G018800/TraesCS6B02G030300/TraesCS6D02G015200/TraesCS6D02G025800/TraesCS7A02G537300/TraesCS7B02G310900/TraesCS7B02G455100/TraesCS7D02G036900/…	22	deg_ckvt_bud_KEGG
ko00630	Glyoxylate and dicarboxylate metabolism	21/622	271/20138	0.000112351	0.00162909	0.00139946	TraesCS1A02G066400/TraesCS1B02G084700/TraesCS1D02G067500/TraesCS2A02G035400/TraesCS2A02G250800/TraesCS2A02G500400/TraesCS2B02G079300/TraesCS2B02G079500/TraesCS2D02G034600/TraesCS2D02G065500/TraesCS2D02G251800/TraesCS4A02G246100/TraesCS5A02G424400/TraesCS5B02G426500/TraesCS5D02G169600/TraesCS6A02G163500/TraesCS6D02G147700/TraesCS7A02G219100/Triticum_aestivum_newGene_14433/Triticum_aestivum_newGene…	21	deg_ckvt_bud_KEGG
ko00260	Glycine, serine and threonine metabolism	17/622	258/20138	0.00286152	0.0355646	0.0305515	TraesCS1A02G066400/TraesCS1B02G084700/TraesCS1D02G067500/TraesCS1D02G292100/TraesCS2A02G035400/TraesCS2B02G091300/TraesCS2D02G034600/TraesCS2D02G075000/TraesCS3B02G041900/TraesCS4A02G246100/TraesCS4B02G172700/TraesCS4D02G174700/TraesCS6A02G163500/TraesCS6D02G147700/TraesCS7A02G425000/Triticum_aestivum_newGene_41296/Triticum_aestivum_newGene_45325	17	deg_ckvt_bud_KEGG
ko00360	Phenylalanine metabolism	10/105	192/20138	6.46e-08	1.55e-06	1.36e-06	TraesCS1A02G094900/TraesCS1B02G122800/TraesCS2A02G196400/TraesCS2A02G196700/TraesCS2B02G224000/TraesCS2B02G224300/TraesCS2B02G398200/TraesCS2B02G398400/TraesCS2D02G204400/TraesCS7D02G126000	10	deg_ckvt_seed_KEGG
ko003601	Phenylalanine metabolism	2/4	192/20138	0.000535791	0.000535791	NA	TraesCS1D02G103500/TraesCS2D02G204700	2	deg_ckvt_seed_KEGG
ko00196	Photosynthesis - antenna proteins	2/4	97/20138	5.4e-05	0.00140513	0.00140513	TraesCS5A02G454300/TraesCS6A02G093700/TraesCS6B02G122500/TraesCS6D02G088800	4	deg_ckvt_seed_KEGG
ko00944	Flavone and flavonol biosynthesis	1/1	51/20138	0.00253253	0.00506505	NA	TraesCS6B02G135700	1	deg_ckvt_seed_KEGG
ko00941	Flavonoid biosynthesis	1/1	268/20138	0.0133082	0.0133082	NA	TraesCS6B02G135700	1	deg_ckvt_seed_KEGG
ko00905	Brassinosteroid biosynthesis	10/337	60/20138	5.41e-08	4.44e-06	3.82e-06	TraesCS2A02G013200/TraesCS2A02G013500/TraesCS2B02G004500/TraesCS2D02G014200/TraesCS2D02G014400/TraesCS2D02G014700/TraesCS3A02G127700/TraesCS3B02G146900/TraesCS3D02G128700/Triticum_aestivum_newGene_16839	10	deg_CMvKN_bud_KEGG
ko00941	Flavonoid biosynthesis	16/337	268/20138	1.26e-05	0.000518497	0.000445947	TraesCS1B02G040200/TraesCS1B02G476400/TraesCS2A02G025600/TraesCS2B02G613200/TraesCS2D02G481500/TraesCS3D02G325300/TraesCS4D02G339900/TraesCS4D02G359800/TraesCS5A02G518800/TraesCS6A02G001500/TraesCS6A02G012600/TraesCS6A02G022100/TraesCS6B02G258200/TraesCS6D02G025800/TraesCS7A02G537300/TraesCS7B02G455100	16	deg_CMvKN_bud_KEGG
ko00944	Flavone and flavonol biosynthesis	6/337	51/20138	0.000200601	0.0054831	0.00471589	TraesCS1B02G476400/TraesCS2B02G613200/TraesCS3A02G534900/TraesCS5A02G518800/TraesCS6A02G012600/TraesCS6B02G258200	6	deg_CMvKN_bud_KEGG
ko00904	Diterpenoid biosynthesis	8/337	123/20138	0.00110081	0.0225667	0.0194091	TraesCS1A02G106200/TraesCS2B02G445400/TraesCS3A02G122600/TraesCS3B02G141800/TraesCS3D02G124500/TraesCS4A02G319100/TraesCS5B02G560300/TraesCS5D02G566200	8	deg_CMvKN_bud_KEGG
ko00052	Galactose metabolism	14/337	347/20138	0.0022579	0.0370295	0.0318482	TraesCS2A02G094500/TraesCS2B02G109700/TraesCS4B02G179300/TraesCS4D02G180800/TraesCS6A02G023300/TraesCS6A02G069000/TraesCS6B02G031300/TraesCS6B02G031500/TraesCS6B02G031600/TraesCS6B02G031700/TraesCS6D02G026400/TraesCS6D02G026600/Triticum_aestivum_newGene_64719/Triticum_aestivum_newGene_72361	14	deg_CMvKN_bud_KEGG
ko00908	Zeatin biosynthesis	6/337	85/20138	0.0030322	0.04144	0.0356416	TraesCS2D02G407600/TraesCS5A02G460000/TraesCS5B02G469600/TraesCS5D02G471100/TraesCS7B02G455000/TraesCSU02G106300	6	deg_CMvKN_bud_KEGG
ko00062	Fatty acid elongation	18/562	238/20138	0.000133347	0.0129347	0.011931	TraesCS1A02G439000/TraesCS1B02G048000/TraesCS1B02G053700/TraesCS2D02G508000/TraesCS2D02G508200/TraesCS3B02G488500/TraesCS3D02G444000/TraesCS4B02G278800/TraesCS6B02G033500/TraesCS6B02G241000/TraesCS6B02G372900/TraesCS6B02G373100/TraesCS7A02G108300/TraesCS7A02G205800/TraesCS7A02G206000/TraesCS7A02G221400/TraesCSU02G101500/TraesCSU02G164300	18	deg_CMvKN_bud_KEGG
ko03420	Nucleotide excision repair	19/562	278/20138	0.000323166	0.0156735	0.0144574	TraesCS1A02G123300/TraesCS1A02G182000/TraesCS1B02G001100/TraesCS1B02G040800/TraesCS1B02G044000/TraesCS1B02G102200/TraesCS1B02G107200/TraesCS1D02G026400/TraesCS6B02G462700/TraesCS7A02G476000/TraesCSU02G056200/Triticum_aestivum_newGene_1111/Triticum_aestivum_newGene_2699/Triticum_aestivum_newGene_5000/Triticum_aestivum_newGene_55406/Triticum_aestivum_newGene_56988/Triticum_aestivum_newGene_68008/Tr…	19	deg_CMvKN_bud_KEGG
ko000621	Fatty acid elongation	22/348	238/20138	1.85e-10	1.52e-08	1.29e-08	TraesCS1A02G040900/TraesCS1A02G152100/TraesCS1A02G168500/TraesCS1B02G169500/TraesCS2A02G321300/TraesCS2B02G361100/TraesCS3A02G074900/TraesCS3A02G451100/TraesCS3B02G089500/TraesCS3D02G075500/TraesCS4A02G025300/TraesCS5B02G187900/TraesCS6A02G415500/TraesCS6B02G473900/TraesCS7A02G372300/TraesCS7B02G113100/TraesCS7B02G126200/TraesCS7B02G254900/TraesCS7D02G208600/TraesCS7D02G208700/Triticum_aestivum_n…	22	deg_CMvKN_bud_KEGG
ko00073	Cutin, suberine and wax biosynthesis	17/348	141/20138	3.76e-10	1.54e-08	1.31e-08	TraesCS2A02G385200/TraesCS2B02G402100/TraesCS2B02G425400/TraesCS2D02G364600/TraesCS2D02G381900/TraesCS4A02G304400/TraesCS4A02G388600/TraesCS4B02G363100/TraesCS4D02G356300/TraesCS6D02G208500/TraesCS7A02G278500/TraesCS7A02G389300/TraesCS7B02G176400/TraesCS7D02G206200/TraesCS7D02G278300/TraesCSU02G101300/Triticum_aestivum_newGene_83430	17	deg_CMvKN_bud_KEGG
ko00909	Sesquiterpenoid and triterpenoid biosynthesis	9/348	45/20138	6.35e-08	1.74e-06	1.47e-06	TraesCS2B02G445800/TraesCS2D02G423400/TraesCS4A02G000600/TraesCS4D02G000600/TraesCS7A02G001700/TraesCS7D02G001800/TraesCS7D02G173600/TraesCS7D02G233100/Triticum_aestivum_newGene_43432	9	deg_CMvKN_bud_KEGG
ko01212	Fatty acid metabolism	21/348	331/20138	3.5e-07	7.18e-06	6.08e-06	TraesCS1A02G168500/TraesCS2A02G321300/TraesCS2B02G049200/TraesCS2B02G298000/TraesCS2B02G361100/TraesCS3A02G074900/TraesCS3B02G089500/TraesCS3D02G075500/TraesCS4A02G207000/TraesCS5A02G148700/TraesCS5A02G411500/TraesCS5B02G123200/TraesCS5B02G147300/TraesCS5B02G235900/TraesCS5B02G415100/TraesCS6B02G309300/TraesCS7A02G160600/TraesCS7B02G065500/TraesCS7B02G126200/TraesCS7D02G161500/Triticum_aestivum_n…	21	deg_CMvKN_bud_KEGG
ko03030	DNA replication	17/348	258/20138	2.78e-06	4.01e-05	3.4e-05	TraesCS1A02G129400/TraesCS1A02G130700/TraesCS1A02G264000/TraesCS1A02G299500/TraesCS1B02G146200/TraesCS1B02G274600/TraesCS1D02G264100/TraesCS3B02G224600/TraesCS3D02G373300/TraesCS4B02G365700/TraesCS4D02G246300/TraesCS5A02G088400/TraesCS5B02G094600/TraesCS6A02G373400/TraesCS6B02G393500/TraesCS6D02G344100/TraesCS6D02G398100	17	deg_CMvKN_bud_KEGG
ko000521	Galactose metabolism	20/348	347/20138	2.93e-06	4.01e-05	3.4e-05	TraesCS1A02G164900/TraesCS1A02G214700/TraesCS1A02G443900/TraesCS1B02G182000/TraesCS1B02G478400/TraesCS2A02G094700/TraesCS2A02G097400/TraesCS2B02G109800/TraesCS2B02G112800/TraesCS2B02G341100/TraesCS2D02G095800/TraesCS2D02G293200/TraesCS3B02G038800/TraesCS3B02G108000/TraesCS3B02G127500/TraesCS3D02G015900/TraesCS3D02G110300/TraesCS4A02G485700/TraesCS4A02G485900/TraesCSU02G109000	20	deg_CMvKN_bud_KEGG
ko00061	Fatty acid biosynthesis	12/348	163/20138	2.76e-05	0.000323126	0.000273766	TraesCS2B02G298000/TraesCS4A02G207000/TraesCS5A02G148700/TraesCS5A02G411500/TraesCS5B02G123200/TraesCS5B02G147300/TraesCS5B02G235900/TraesCS5B02G415100/TraesCS7A02G160600/TraesCS7B02G065500/TraesCS7D02G161500/Triticum_aestivum_newGene_16235	12	deg_CMvKN_bud_KEGG
ko00903	Limonene and pinene degradation	5/348	23/20138	3.9e-05	0.000399735	0.000338672	TraesCS2A02G292400/TraesCS2B02G308900/TraesCS2D02G290300/TraesCS5B02G120100/TraesCS6A02G239600	5	deg_CMvKN_bud_KEGG
ko01040	Biosynthesis of unsaturated fatty acids	12/348	193/20138	0.00014111	0.00128567	0.00108927	TraesCS1A02G168500/TraesCS2A02G321300/TraesCS2B02G298000/TraesCS2B02G361100/TraesCS3A02G074900/TraesCS3B02G089500/TraesCS3D02G075500/TraesCS5B02G123200/TraesCS5B02G235900/TraesCS6B02G309300/TraesCS7B02G126200/Triticum_aestivum_newGene_16235	12	deg_CMvKN_bud_KEGG
ko00561	Glycerolipid metabolism	13/348	240/20138	0.000294447	0.00241446	0.00204563	TraesCS1A02G164900/TraesCS1B02G182000/TraesCS1D02G278000/TraesCS3A02G315800/TraesCS3B02G038800/TraesCS3D02G315700/TraesCS4B02G103000/TraesCS4D02G099600/TraesCS5B02G120100/TraesCS6A02G239600/TraesCS7A02G509500/Triticum_aestivum_newGene_48908/Triticum_aestivum_newGene_51606	13	deg_CMvKN_bud_KEGG
ko04146	Peroxisome	15/348	324/20138	0.000553144	0.00412343	0.00349354	TraesCS4A02G207000/TraesCS4A02G304400/TraesCS4A02G388600/TraesCS4B02G363100/TraesCS4D02G356300/TraesCS5A02G148700/TraesCS5A02G411500/TraesCS5B02G147300/TraesCS5B02G415100/TraesCS7A02G278500/TraesCS7A02G389300/TraesCS7B02G176400/TraesCS7D02G278300/TraesCSU02G101300/Triticum_aestivum_newGene_83430	15	deg_CMvKN_bud_KEGG
ko00071	Fatty acid degradation	9/348	163/20138	0.00216154	0.0147706	0.0125142	TraesCS2B02G049200/TraesCS2D02G170800/TraesCS4A02G207000/TraesCS5A02G148700/TraesCS5A02G411500/TraesCS5B02G120100/TraesCS5B02G147300/TraesCS5B02G415100/TraesCS6A02G239600	9	deg_CMvKN_bud_KEGG
ko00360	Phenylalanine metabolism	40/940	192/20138	9.63e-16	8.76e-14	8.01e-14	TraesCS1A02G070500/TraesCS1A02G094900/TraesCS1D02G039400/TraesCS1D02G073000/TraesCS1D02G103500/TraesCS2A02G196400/TraesCS2A02G196700/TraesCS2A02G212900/TraesCS2A02G380800/TraesCS2A02G380900/TraesCS2A02G381000/TraesCS2A02G381100/TraesCS2B02G171200/TraesCS2B02G182500/TraesCS2B02G224000/TraesCS2B02G224300/TraesCS2B02G398000/TraesCS2B02G398100/TraesCS2B02G398200/TraesCS2B02G398300/TraesCS2B02G398400/…	40	deg_CMvKN_bud_KEGG
ko00902	Monoterpenoid biosynthesis	15/940	50/20138	4.73e-09	2.15e-07	1.97e-07	TraesCS2D02G517700/TraesCS6A02G067500/TraesCS6A02G067600/TraesCS6A02G067800/TraesCS6B02G091000/TraesCS6B02G091700/TraesCS6B02G092800/TraesCS6D02G048600/TraesCS6D02G065100/TraesCS6D02G065200/TraesCSU02G116600/Triticum_aestivum_newGene_23438/Triticum_aestivum_newGene_23468/Triticum_aestivum_newGene_28798/Triticum_aestivum_newGene_50638	15	deg_CMvKN_bud_KEGG
ko00592	alpha-Linolenic acid metabolism	32/940	244/20138	1.32e-07	4.02e-06	3.67e-06	TraesCS1A02G015700/TraesCS1A02G370100/TraesCS1D02G013000/TraesCS1D02G013700/TraesCS1D02G376300/TraesCS2A02G026600/TraesCS2A02G315100/TraesCS2B02G333600/TraesCS2D02G313400/TraesCS3B02G444900/TraesCS3B02G549000/TraesCS3B02G549200/TraesCS4A02G090200/TraesCS4A02G202200/TraesCS4A02G202300/TraesCS4B02G048500/TraesCS4B02G106300/TraesCS4B02G106400/TraesCS4B02G106500/TraesCS4D02G103000/TraesCS4D02G103300/…	32	deg_CMvKN_bud_KEGG
ko00350	Tyrosine metabolism	25/940	210/20138	1.71e-05	0.000388258	0.000354799	TraesCS1A02G050200/TraesCS1A02G070500/TraesCS1A02G370100/TraesCS1D02G073000/TraesCS1D02G376300/TraesCS2A02G516800/TraesCS2B02G545200/TraesCS2B02G545300/TraesCS2D02G468600/TraesCS2D02G518200/TraesCS2D02G518300/TraesCS4A02G202200/TraesCS4A02G202300/TraesCS4A02G431600/TraesCS4B02G106300/TraesCS4B02G106400/TraesCS4B02G106500/TraesCS4D02G103000/TraesCS4D02G103300/TraesCS6B02G056900/TraesCS6D02G048400/…	25	deg_CMvKN_bud_KEGG
ko00430	Taurine and hypotaurine metabolism	11/940	52/20138	2.25e-05	0.000409073	0.00037382	TraesCS1B02G472200/TraesCS3B02G022900/TraesCS4B02G231400/TraesCS4D02G232700/TraesCS5A02G025200/TraesCS5A02G025300/TraesCS5B02G023000/TraesCS5B02G023400/TraesCS5D02G031600/Triticum_aestivum_newGene_14388/Triticum_aestivum_newGene_3169	11	deg_CMvKN_bud_KEGG
ko00950	Isoquinoline alkaloid biosynthesis	16/940	128/20138	0.000309783	0.00449048	0.00410351	TraesCS1A02G050200/TraesCS1A02G070500/TraesCS1D02G073000/TraesCS2A02G516800/TraesCS2B02G545200/TraesCS2B02G545300/TraesCS2D02G468600/TraesCS2D02G518200/TraesCS2D02G518300/TraesCS4A02G431600/TraesCS6B02G056900/TraesCS6D02G048400/TraesCS7A02G059500/TraesCS7A02G387100/TraesCS7D02G054000/Triticum_aestivum_newGene_32152	16	deg_CMvKN_bud_KEGG
ko00910	Nitrogen metabolism	21/940	196/20138	0.000345422	0.00449048	0.00410351	TraesCS2D02G073500/TraesCS3B02G285900/TraesCS3D02G266400/TraesCS4B02G047400/TraesCS5B02G437100/TraesCS6A02G017500/TraesCS6A02G326200/TraesCS6A02G333900/TraesCS6B02G024900/TraesCS6B02G045700/TraesCS6B02G356800/TraesCS6B02G364600/TraesCS6D02G037200/TraesCS6D02G306000/TraesCS7B02G354800/TraesCS7B02G455900/TraesCS7D02G523500/TraesCS7D02G523600/TraesCS7D02G523800/TraesCS7D02G523900/Triticum_aestivum_n…	21	deg_CMvKN_bud_KEGG
ko009041	Diterpenoid biosynthesis	15/940	123/20138	0.00061473	0.00634392	0.00579722	TraesCS1B02G347600/TraesCS2A02G027600/TraesCS2A02G027800/TraesCS2B02G396000/TraesCS2B02G445500/TraesCS2D02G029600/TraesCS2D02G030100/TraesCS3A02G133400/TraesCS3A02G294000/TraesCS3B02G166100/TraesCS3B02G328700/TraesCS6A02G221900/TraesCS6B02G259200/TraesCS6D02G213100/TraesCSU02G008700	15	deg_CMvKN_bud_KEGG
ko00730	Thiamine metabolism	8/940	42/20138	0.000627421	0.00634392	0.00579722	TraesCS1A02G384300/TraesCS1B02G245400/TraesCS1B02G411100/TraesCS1D02G233400/TraesCS2B02G626400/TraesCS2D02G575800/TraesCS3D02G441900/TraesCS4D02G021400	8	deg_CMvKN_bud_KEGG
ko00410	beta-Alanine metabolism	11/512	139/20138	0.000863623	0.0457499	0.044533	TraesCS2B02G579000/TraesCS2B02G579100/TraesCS3D02G023900/TraesCS3D02G523200/TraesCS5D02G218400/TraesCS7A02G210100/TraesCS7B02G280700/TraesCSU02G066700/Triticum_aestivum_newGene_10223/Triticum_aestivum_newGene_39716/Triticum_aestivum_newGene_42119	11	deg_CMvKN_bud_KEGG
ko00260	Glycine, serine and threonine metabolism	16/512	258/20138	0.000983869	0.0457499	0.044533	TraesCS1D02G437700/TraesCS2A02G028600/TraesCS2A02G034800/TraesCS2A02G035400/TraesCS2A02G035500/TraesCS2D02G030900/TraesCS3B02G357700/TraesCS5D02G218400/TraesCS6D02G404600/TraesCS7B02G400800/Triticum_aestivum_newGene_16599/Triticum_aestivum_newGene_18031/Triticum_aestivum_newGene_66654/Triticum_aestivum_newGene_71127/Triticum_aestivum_newGene_7197/Triticum_aestivum_newGene_91093	16	deg_CMvKN_bud_KEGG
ko00591	Linoleic acid metabolism	10/234	77/20138	2.06e-08	1.5e-06	1.47e-06	TraesCS2A02G525500/TraesCS2B02G555400/TraesCS2D02G528500/TraesCS4A02G276000/TraesCS5B02G006500/TraesCS5D02G013400/TraesCS5D02G041100/TraesCS6A02G132200/TraesCS6A02G132500/TraesCS6B02G160400	10	deg_CMvKN_bud_KEGG
ko00360	Phenylalanine metabolism	16/181	192/20138	2.02e-11	1.45e-09	1.45e-09	TraesCS1B02G048300/TraesCS2A02G272900/TraesCS2A02G380800/TraesCS2B02G224300/TraesCS2B02G398200/TraesCS2B02G398300/TraesCS2B02G398400/TraesCS2D02G204700/TraesCS2D02G218700/TraesCS2D02G377500/TraesCS3B02G375100/TraesCS4A02G020900/TraesCS5B02G468300/TraesCS6A02G222700/TraesCS6B02G258600/Triticum_aestivum_newGene_70258	16	deg_CMvKN_seed_KEGG
ko00073	Cutin, suberine and wax biosynthesis	15/710	141/20138	0.000139356	0.0139356	0.0133489	TraesCS1B02G168500/TraesCS1D02G147900/TraesCS2A02G385200/TraesCS2B02G385200/TraesCS2B02G402100/TraesCS3A02G013800/TraesCS4A02G304400/TraesCS4A02G388600/TraesCS4B02G006800/TraesCS4D02G008300/TraesCS7A02G202900/TraesCS7B02G110100/TraesCS7D02G206200/Triticum_aestivum_newGene_47932/Triticum_aestivum_newGene_48665	15	deg_CMvKN_seed_KEGG
ko00062	Fatty acid elongation	56/581	238/20138	5.33e-35	4.85e-33	4.15e-33	TraesCS1A02G168500/TraesCS1A02G439000/TraesCS1B02G169500/TraesCS1D02G039200/TraesCS2A02G321300/TraesCS2A02G321400/TraesCS2B02G361100/TraesCS2B02G535600/TraesCS2D02G342100/TraesCS2D02G342200/TraesCS2D02G508000/TraesCS3A02G074900/TraesCS3A02G075500/TraesCS3A02G451100/TraesCS3A02G531900/TraesCS3B02G089600/TraesCS3B02G488500/TraesCS3D02G075500/TraesCS3D02G075600/TraesCS3D02G444000/TraesCS3D02G537300/…	56	deg_CMvKN_seed_KEGG
ko00196	Photosynthesis - antenna proteins	28/581	97/20138	1.16e-20	5.28e-19	4.52e-19	TraesCS1B02G388300/TraesCS1B02G388500/TraesCS1B02G432700/TraesCS2A02G204800/TraesCS2A02G206200/TraesCS2A02G342600/TraesCS2B02G220100/TraesCS2B02G233400/TraesCS2B02G340300/TraesCS2D02G209900/TraesCS2D02G320900/TraesCS5A02G322500/TraesCS5A02G454300/TraesCS5B02G322900/TraesCS5D02G329200/TraesCS5D02G464800/TraesCS5D02G464900/TraesCS6A02G093700/TraesCS6A02G094500/TraesCS6B02G122500/TraesCS6B02G122800/…	28	deg_CMvKN_seed_KEGG
ko01040	Biosynthesis of unsaturated fatty acids	27/581	193/20138	1.17e-11	3.54e-10	3.03e-10	TraesCS1A02G168500/TraesCS2A02G321300/TraesCS2A02G321400/TraesCS2B02G361100/TraesCS2D02G342100/TraesCS2D02G342200/TraesCS3A02G074900/TraesCS3A02G075500/TraesCS3A02G531900/TraesCS3B02G089600/TraesCS3D02G075500/TraesCS3D02G075600/TraesCS3D02G537300/TraesCS4A02G090900/TraesCS4B02G213800/TraesCS4D02G214500/TraesCS5D02G276700/TraesCS6B02G309400/TraesCS6D02G260300/TraesCS7A02G094200/TraesCS7A02G221400/…	27	deg_CMvKN_seed_KEGG
ko000731	Cutin, suberine and wax biosynthesis	22/581	141/20138	1.11e-10	2.51e-09	2.15e-09	TraesCS1A02G150800/TraesCS1A02G150900/TraesCS1B02G168400/TraesCS1D02G147800/TraesCS2A02G003200/TraesCS2A02G367200/TraesCS2D02G364600/TraesCS2D02G364800/TraesCS2D02G381900/TraesCS3A02G178600/TraesCS3D02G182100/TraesCS4B02G010100/TraesCS4B02G363100/TraesCS5B02G190800/TraesCS5D02G198700/TraesCS6A02G384600/TraesCS6B02G423900/TraesCSU02G101300/Triticum_aestivum_newGene_49286/Triticum_aestivum_newGene_…	22	deg_CMvKN_seed_KEGG
ko00941	Flavonoid biosynthesis	25/581	268/20138	2.83e-07	5.14e-06	4.4e-06	TraesCS2A02G481200/TraesCS2A02G527700/TraesCS2B02G048400/TraesCS2B02G507800/TraesCS2B02G508400/TraesCS2B02G558400/TraesCS2B02G613200/TraesCS2D02G034500/TraesCS2D02G530600/TraesCS3A02G331800/TraesCS3B02G257900/TraesCS3D02G325300/TraesCS3D02G336900/TraesCS4A02G446400/TraesCS5A02G513700/TraesCS6A02G022100/TraesCS6B02G018800/TraesCS6B02G362100/TraesCS6D02G273300/TraesCS7A02G411700/TraesCS7B02G310900/…	25	deg_CMvKN_seed_KEGG
ko01212	Fatty acid metabolism	28/581	331/20138	4.18e-07	6.33e-06	5.42e-06	TraesCS1A02G168500/TraesCS1D02G077600/TraesCS2A02G321300/TraesCS2A02G321400/TraesCS2B02G361100/TraesCS2D02G342100/TraesCS2D02G342200/TraesCS3A02G074900/TraesCS3A02G075500/TraesCS3A02G531900/TraesCS3B02G089600/TraesCS3D02G075500/TraesCS3D02G075600/TraesCS3D02G537300/TraesCS4A02G090900/TraesCS4B02G213800/TraesCS4D02G214500/TraesCS5D02G276700/TraesCS6B02G309400/TraesCS6D02G260300/TraesCS7A02G094200/…	28	deg_CMvKN_seed_KEGG
ko00944	Flavone and flavonol biosynthesis	9/581	51/20138	1.34e-05	0.000174607	0.000149461	TraesCS2B02G613200/TraesCS3A02G534900/TraesCS3B02G612000/TraesCS4A02G446400/TraesCS6B02G018800/TraesCS7A02G411700/TraesCS7B02G310900/TraesCS7D02G036900/TraesCS7D02G404900	9	deg_CMvKN_seed_KEGG
ko00591	Linoleic acid metabolism	9/581	77/20138	0.00036656	0.00416962	0.00356914	TraesCS2D02G528500/TraesCS4D02G040800/TraesCS5B02G382300/TraesCS5B02G382600/TraesCS5D02G041100/TraesCS6D02G010100/TraesCS7A02G246200/TraesCS7D02G244800/Triticum_aestivum_newGene_77567	9	deg_CMvKN_seed_KEGG
ko00903	Limonene and pinene degradation	5/581	23/20138	0.000429491	0.00434263	0.00371723	TraesCS2A02G292400/TraesCS2A02G388900/TraesCS2B02G406900/TraesCS5D02G127300/TraesCS6A02G239600	5	deg_CMvKN_seed_KEGG
ko00460	Cyanoamino acid metabolism	20/581	322/20138	0.00115189	0.0104822	0.00897261	TraesCS2A02G384600/TraesCS2A02G478500/TraesCS2A02G520900/TraesCS2A02G521000/TraesCS2B02G112200/TraesCS2D02G037400/TraesCS2D02G381300/TraesCS3A02G398000/TraesCS3B02G430000/TraesCS4A02G056400/TraesCS4A02G272800/TraesCS4A02G339000/TraesCS5A02G257100/TraesCS5A02G388300/TraesCS5B02G265500/TraesCS5D02G303100/TraesCS5D02G398900/TraesCS7A02G246300/TraesCS7D02G038200/TraesCS7D02G245000	20	deg_CMvKN_seed_KEGG
ko00052	Galactose metabolism	20/581	347/20138	0.00277005	0.0229158	0.0196156	TraesCS2A02G331700/TraesCS2B02G350500/TraesCS2B02G594900/TraesCS2D02G093000/TraesCS2D02G105500/TraesCS3B02G309700/TraesCS5B02G557100/TraesCS5B02G557300/TraesCS5D02G551900/TraesCS5D02G552000/TraesCS6B02G031500/TraesCS6B02G031600/TraesCS6B02G031700/TraesCS6D02G026400/TraesCS6D02G026500/TraesCS6D02G026600/TraesCS7A02G009800/TraesCS7D02G009400/TraesCS7D02G054800/TraesCSU02G216800	20	deg_CMvKN_seed_KEGG
ko00942	Anthocyanin biosynthesis	3/581	11/20138	0.0033155	0.0251426	0.0215217	TraesCS1B02G023300/TraesCS1D02G019200/TraesCS7B02G059500	3	deg_CMvKN_seed_KEGG
