# Supplementary material for: Unraveling wheat’s response to salt stress during early growth stages through transcriptomic analysis and co-expression network profiling
Source: BMC Genom Data. 2024 Apr 12;25:36. doi: 10.1186/s12863-024-01221-1 (PMC11015659; doi:10.1186/s12863-024-01221-1)
Supplement: Supplementary file 5 — Supplementary Material 5 [file 12863_2024_1221_MOESM5_ESM.xlsx]

## Sheet: Sheet1
Table S8： hub genes at the seedling stage
type	id	TraesCS1A02G374300	TraesCS2A02G363700	TraesCS2A02G583000	TraesCS2B02G448100	TraesCS2D02G419800	TraesCS2D02G532182	TraesCS2D02G543900	TraesCS3B02G394400	TraesCS3D02G041400	TraesCS3D02G280700	TraesCS3D02G484900	TraesCS4B02G030100	TraesCS4D02G071800	TraesCS5A02G232400	TraesCS5A02G272300	TraesCS5A02G312000	TraesCS5A02G401200	TraesCS5B02G227700	TraesCS5B02G231000	TraesCS5B02G258000	TraesCS5B02G345100	TraesCS5B02G406000	TraesCS5B02G490500	TraesCS6B02G161400	TraesCS7A02G157400	TraesCS7A02G196000	TraesCS7A02G450400	TraesCS7B02G418600	TraesCS7B02G424000	TraesCS7D02G174500	TraesCS7D02G495500	Triticum_aestivum_newGene_21363	Triticum_aestivum_newGene_36278	Triticum_aestivum_newGene_36841	Triticum_aestivum_newGene_46678	Triticum_aestivum_newGene_49716	Triticum_aestivum_newGene_50678	Triticum_aestivum_newGene_55596	Triticum_aestivum_newGene_62837	Triticum_aestivum_newGene_79257	GSR	APX	ETH	AA	protein	NAD	germination	Bud_length
seed_hub_trt	CM_ck_seed1	0.566544	0	7.36445	4.09927	0.433895	0.087437	1.59133	4.7026	9.93292	0.080602	7.02202	0.025605	0	3.86911	0.325054	1.10143	7.30101	2.89557	3.53603	0.043098	0.057259	4.64674	0.762555	0.023734	0.872228	5.06145	9.54148	0.140221	3.15049	3.57049	3.71967	0.039686	0	0	0	0	0	0	0.126718	0.099753	2.0757	0.5389	6.3038	6.962	44.7175	5.3461	NA	NA
seed_hub_trt	CM_ck_seed2	0.415836	0	5.7725	2.97008	0.558426	0.117622	1.23606	4.07483	6.58308	0.156981	5.57655	0.0391	0	3.88181	0.428602	0.62882	6.63693	2.76059	2.11288	0.046138	0.01342	4.88957	0.612573	0	0.721046	3.74296	6.75398	0.074584	1.73719	3.63636	3.49366	0.071747	0	0	0	0	0	0	0	0.050482	1.9395	0.4349	5.0885	6.7717	43.9304	7.1311	NA	NA
seed_hub_trt	CM_ck_seed3	0.707103	0	15.5912	10.4727	0.853825	0.108011	4.16322	6.0733	17.3374	0.097545	16.7252	0.035322	0	10.0496	0.108737	2.68857	18.8424	12.5799	8.25829	0.007671	0	13.7401	3.83331	0	0.776584	8.19129	32.5471	0.287512	5.81965	6.81396	12.7708	0.035017	0	0	0	0	0	0	0.173168	0	2.0302	0.5183	7.374	7.7552	38.5574	6.2689	NA	NA
seed_hub_trt	CM_salt_seed1	1.43437	0	2.64519	0.733145	0.126349	0.038435	0.852587	2.47383	3.80798	0.198875	3.48961	0.036758	0	1.65685	0.15386	0.164826	3.03923	0.96123	0.486935	0.007983	0.05776	3.07187	0	0.023018	1.46705	1.7316	3.28977	0	0.926732	1.92516	1.89075	0.164475	0	0	0	0	0	0.183022	0.506312	0	1.9327	0.4429	6.8935	8.5315	42.8909	6.9743	NA	NA
seed_hub_trt	CM_salt_seed2	2.34779	0	2.95686	0.969295	0.241937	0.260432	0.604898	2.06502	4.92114	0.35709	3.54304	0.026345	0	1.28261	0.378198	0.287543	3.01617	1.63455	0.942028	0.118139	0.228461	2.47462	0.184669	0.009898	2.15887	2.37553	3.98137	0	0.85458	2.09998	2.34776	0.235415	0	0	0	0	0	0.517814	0.740037	0.580191	1.7552	0.3954	5.6421	7.598	42.4929	6.2496	NA	NA
seed_hub_trt	CM_salt_seed3	1.28416	0.040496	2.34215	0.896654	0.177892	0.140994	0.516235	2.10949	3.62048	0.174668	3.84608	0.028669	0	0.967716	0.299673	0.273616	3.3701	1.37481	0.814498	0.04981	0.064851	2.69168	0.088908	0.03773	1.24697	1.93283	2.81448	0	0.86803	0.695651	1.3473	0.090888	0	0	0	0	0	0.053888	0.351054	0.275365	1.6791	0.517	5.7546	7.7341	41.944	6.0155	NA	NA
seed_hub_trt	KN_ck_seed1	0.051125	0	4.13006	3.01173	0.464495	0.019956	0.949505	4.87188	5.38948	0.064451	4.29531	0.068668	0	4.6051	0.117092	0.765817	7.9095	3.07229	3.86281	0.005469	0	5.5264	0.697097	0.071159	0.450314	3.38382	9.1935	0	1.15876	4.06773	5.73493	0	0.037776	0	0.049316	0.233104	0.162245	0	0	0	2.3699	0.5213	6.5309	7.5752	39.0676	4.9886	NA	NA
seed_hub_trt	KN_ck_seed2	0.050026	0.046518	2.26486	1.3084	0.385561	0.019137	0.635113	3.25403	4.77461	0.106047	3.69155	0.089388	0	2.48377	0.249095	0.730487	5.30725	2.22156	2.18258	0	0	3.93117	0.286722	0.091852	0.6009	1.58978	6.1858	0	1.27338	2.55786	3.35187	0	0.099039	0	0.029404	0.201256	0.107184	0	0	0	2.5005	0.5002	6.2569	7.1608	38.9657	4.9336	NA	NA
seed_hub_trt	KN_ck_seed3	0.10627	0.068535	2.81524	2.51753	0.464432	0.039427	1.07475	4.18588	4.41711	0.110454	5.18236	0.080295	0	6.33871	0.464546	0.437769	7.37144	2.30452	4.49999	0	0	5.98985	0.40702	0.089471	0.502612	3.19095	7.62517	0	0.436531	3.6292	5.29605	0	0.136559	0	0.032897	0.20352	0.201625	0	0	0	2.2211	0.5875	7.3639	6.9877	37.8403	6.341	NA	NA
seed_hub_trt	KN_salt_seed1	0.045385	0.129585	2.58826	1.44836	0.479906	0.010475	0.774382	4.73004	2.86333	0.103914	7.73742	0.134803	0	4.38627	0.448	0.44318	9.17079	5.66956	4.06291	0	0	6.36393	0.212997	0.47421	0.619153	2.67032	6.32748	0	0.129824	4.7636	4.76725	0	0.294851	0.02718	0.052351	0.253592	0.347441	0	0	0	1.7962	0.4306	5.6884	7.1592	46.279	3.9821	NA	NA
seed_hub_trt	KN_salt_seed2	0	0.316623	4.5267	2.15125	0.495724	0.014842	0.93695	4.41801	3.94667	0.068286	7.93408	0.280214	1.15906	5.90736	6.14493	0.577163	12.1339	6.97534	6.44691	0	0	8.73556	0.367075	0.879518	0.542415	2.56135	9.3371	0	0.872664	4.95389	8.27697	0	0.301497	0.158674	0.19641	0.950255	0.630766	0	0	0	1.9193	0.3595	5.5364	7.4578	45.3539	4.0634	NA	NA
seed_hub_trt	KN_salt_seed3	0	0.125664	1.7061	0.982524	0.148859	0.020735	0.761005	3.67792	2.98183	0.072404	2.90489	0.095359	0.188651	2.44165	0.128531	0.26117	5.55171	2.00712	2.85902	0	0	3.76514	0.228725	0.145472	0.78441	1.94175	3.32138	0	0.486978	3.00724	4.09105	0	0.079204	0.023014	0.067833	0.24956	0.26123	0	0	0	1.943	0.4211	4.7314	7.0412	41.5937	5.5352	NA	NA
[truncated: 13 more columns]
