# Supplementary material for: Unraveling wheat’s response to salt stress during early growth stages through transcriptomic analysis and co-expression network profiling
Source: BMC Genom Data. 2024 Apr 12;25:36. doi: 10.1186/s12863-024-01221-1 (PMC11015659; doi:10.1186/s12863-024-01221-1)
Supplement: Supplementary file 6 — Supplementary Material 6 [file 12863_2024_1221_MOESM6_ESM.xlsx]

## Sheet: Sheet1
Table S7： hub genes at the germination stage
type	id	TraesCS1B02G250900	TraesCS1D02G372800	TraesCS2B02G317400	TraesCS2D02G087700	TraesCS2D02G094800	TraesCS3A02G216800	TraesCS3A02G262100	TraesCS3A02G293700	TraesCS3B02G010600	TraesCS3B02G402800	TraesCS4B02G196200	TraesCS5A02G514800	TraesCS5B02G236900	TraesCS6D02G062700	TraesCS6D02G109700	TraesCS6D02G304300	TraesCS7B02G077800	TraesCS7B02G375400	TraesCS7B02G424100	TraesCS7D02G067900	TraesCS7D02G068200	Triticum_aestivum_newGene_9808	Triticum_aestivum_newGene_12421	Triticum_aestivum_newGene_23245	Triticum_aestivum_newGene_24740	Triticum_aestivum_newGene_29312	Triticum_aestivum_newGene_31977	Triticum_aestivum_newGene_32246	Triticum_aestivum_newGene_66958	Triticum_aestivum_newGene_70851	GSR	APX	ETH	AA	protein	NAD	germination	Bud_length	main_root_length	root_number	buds_fresh_weight	root_fresh_weight	rootshoot_ratio	height	root_length	height_growth	Root_length_growth	Fresh_weight_above_ground
bud_hub_trt	CM_ck_bud1	15.9179	0.182692	0.217246	5.93877	1.31827	8.7721	10.9154	4.10359	0.570786	2.08958	8.18169	3.74991	0.65192	0	0.356177	2.61881	0.276987	0.959873	2.1828	1.88588	4.16672	0	0	0.020385	0	0	1.64244	0	0.052263	0.015496	1.8094	0.4418	4.5677	6.8196	47.3427	5.1056	0.83	12.66	7.7	3.6	0.912	0.634	0.6952	NA	NA	NA	NA	NA
bud_hub_trt	CM_ck_bud2	8.38211	0.026537	0.350009	5.35788	0.935489	9.11499	10.2817	3.98717	0.48042	1.83614	6.95962	2.90091	0.308221	0	0.290348	2.83419	0.239183	0.870605	0.867701	1.47351	1.41029	0	0	0.014002	0	0	1.25353	0	0.051761	0.084441	2.2548	0.5152	6.5505	6.6853	39.3221	5.5629	0.85	13.69	7.76	3.7	0.953	0.649	0.681	NA	NA	NA	NA	NA
bud_hub_trt	CM_ck_bud3	13.6136	0.059514	0.09128	4.29403	0.805596	8.77158	8.39385	3.61709	0.444191	2.07074	6.1763	2.98192	0.600893	0	0.286589	2.33711	0.365672	0.858508	2.3752	1.14834	2.64782	0	0	0.010411	0	0	0.425581	0	0.035375	0.059171	2.2122	0.5735	6.1656	5.7093	38.0968	5.8809	0.82	14.51	8.17	4	0.98	0.646	0.6592	NA	NA	NA	NA	NA
bud_hub_trt	CM_salt_bud1	46.9231	0.613731	0.330379	10.5713	1.00967	16.4308	9.79717	2.4999	0.3547	1.18112	5.12462	6.77438	4.02711	0.035078	0.224842	1.60979	1.14215	0.799754	8.93167	8.68597	16.7258	0	0	0.010541	0	0	0.817151	0	0.080695	0.04374	1.7777	0.3272	5.2911	5.6569	47.1499	4.5082	0.78	10.54	5.02	3.5	0.73	0.481	0.6589	NA	NA	NA	NA	NA
bud_hub_trt	CM_salt_bud2	23.9132	0.142992	0.182281	6.47736	0.588561	11.6982	7.4292	2.1731	0.31245	1.26468	6.12433	4.09753	1.19982	0.014544	0.182051	1.97325	0.50872	0.503352	4.18687	1.32356	4.31384	0	0	0.034555	0.037802	0.061804	0.881859	0	0.091185	0.034275	2.1648	0.4217	6.3351	7.9033	43.0895	4.1949	0.8	8.76	5.09	3.7	0.58	0.336	0.5793	NA	NA	NA	NA	NA
bud_hub_trt	CM_salt_bud3	13.5156	0.027912	0.181254	5.63457	0.506993	12.2077	5.97336	2.46084	0.359665	1.42254	4.21755	3.16376	0.421833	0	0.183992	1.64301	0.448554	0.722171	2.89707	3.60373	5.0819	0	0	0.034345	0	0	0.729701	0	0.172499	0.044322	2.263	0.3958	6.718	7.0271	42.4431	4.7375	0.75	8.53	4.97	3.9	0.622	0.358	0.5756	NA	NA	NA	NA	NA
bud_hub_trt	KN_ck_bud1	33.7435	0.96661	0.373828	11.5625	1.31157	19.7044	12.416	4.63976	0.592307	2.21489	6.92438	7.16859	6.58659	0	0.357687	2.66522	1.58841	0.978353	10.0555	11.8734	18.4205	0.030499	0	0.050945	0	0.206522	1.20442	0	0.000343	0.212155	1.8533	0.4214	5.1344	7.0087	48.5894	5.3928	0.87	10.91	8.57	3.6	0.72	0.652	0.9056	NA	NA	NA	NA	NA
bud_hub_trt	KN_ck_bud2	37.0194	0.992251	0.297634	11.3061	0.757869	16.276	9.99602	2.50597	0.480014	1.69333	7.4764	7.20873	5.55013	0	0.197584	2.03381	1.01668	0.727197	8.25211	7.89466	16.5175	0.053272	0	0.067399	0.055152	0.186269	0.81542	0	2.6e-05	0.124678	2.0655	0.4596	7.145	7.0099	40.1336	5.4944	0.79	12.02	7.53	3.8	0.779	0.518	0.665	NA	NA	NA	NA	NA
bud_hub_trt	KN_ck_bud3	38.7478	0.524849	0.206517	9.18435	0.683928	16.1479	8.5398	2.61889	0.398697	1.67375	5.2984	5.15652	5.40708	0	0.11574	2.0065	0.794447	0.642504	6.5914	8.16427	12.0551	0.047049	0	0.057908	0.079598	0.222552	0.700914	0.361534	0	0.146999	1.9336	0.4699	4.3704	7.5459	42.9902	5.3759	0.72	11.29	8.93	3.7	0.721	0.547	0.7587	NA	NA	NA	NA	NA
bud_hub_trt	KN_salt_bud1	30.3508	0.237946	1.81767	6.21775	0.372817	12.3186	2.08787	0.904558	0.114012	0.680236	2.12889	5.34837	2.57573	0.226008	0.066442	0.91367	0.432424	0.244916	5.88747	3.09001	7.39181	0.154035	1.12028	0.283926	0.433397	1.35107	0.331519	0.629236	1.57989	0.539688	2.4705	0.5583	5.5389	8.361	39.6269	6.9915	0.73	7.52	5.68	3.2	0.527	0.412	0.7818	NA	NA	NA	NA	NA
bud_hub_trt	KN_salt_bud2	12.0567	0.0527	0.475235	4.00184	0.432059	11.3034	2.33611	1.48817	0.185726	0.963267	2.50903	3.60886	1.22966	0.061251	0.069988	1.24569	0.228027	0.325783	3.46113	0.994834	4.06361	0.093865	0.285771	0.095328	0.13971	0.669257	0.568447	0	0.325554	0.24269	2	0.4926	6.3182	8.277	41.794	5.3395	0.74	6.53	5.88	3.5	0.489	0.29	0.593	NA	NA	NA	NA	NA
bud_hub_trt	KN_salt_bud3	9.48943	0.266782	0.178289	4.55502	0.339942	10.0608	3.34859	1.29134	0.074916	0.8969	2.45302	3.20475	0.391785	0.032678	0.082633	1.05375	0.360767	0.403204	2.8189	1.63273	3.06542	0.037616	0.200116	0.119453	0.195471	0.548887	0.369792	0.103766	0.511875	0.08859	2.3837	0.4597	6.0027	8.2558	38.4551	7.3194	0.7	8.13	5.93	3.5	0.551	0.338	0.6134	NA	NA	NA	NA	NA
[truncated: 3 more columns]
