# Supplementary material for: Unraveling wheat’s response to salt stress during early growth stages through transcriptomic analysis and co-expression network profiling
Source: BMC Genom Data. 2024 Apr 12;25:36. doi: 10.1186/s12863-024-01221-1 (PMC11015659; doi:10.1186/s12863-024-01221-1)
Supplement: Supplementary file 7 — Supplementary Material 7 [file 12863_2024_1221_MOESM7_ESM.xlsx]

## Sheet: Sheet1
Table S9： biochemical indices with ELISA
sample	treats	varieties	tissues	soluble sugar（mg/g）	Pro（ng/g）	MDA（nmol/g）	SOD（U/g）	GA（ng/g）	PAO（U/g）	DAO（U/g）	GSH（ng/g）	GSR（IU/g）	CAT（U/mg）	POD（U/g）	AA（ng/g）	APX（mIU/g）	IAA（μg/g）	MT（ng/g）	ABA（μg/g）	CTK（μg/g）	ETH（ng/g）	BR（ng/g）	ZR（μg/g）	T-AA（pg/mg）	final protein concentration(mg/ml）	RubisCO(U/g)	PPDK(U/g)	NADPH(U/g)	SP(mg/g)	PEPC(U/g)	HPR(IU/g)	NAD(U/g)	Chlorophyll(pmol/g)	chlorophyll a(pmol/g)	chlorophyll b(pmol/g(	CS(U/g)	GLO(IU/g)
1	CK	CM6005	leaf buds	4.15902	66.0598	0.126944	62.7856	9.46301	8.15466	0.372626	2.179	1.80944	0.196397	0.421073	73.6536	0.441796	1.67316	0.218396	5.56662	1.25416	4.56771	2.78965	0.247677	6.81963	47.3427	11.2064	1.96907	3.84244	0.958471	0.393452	4.19191	5.10559	3.22752	2.81298	1.49398	1.75246	1.20098
2	CK	CM6005	leaf buds	4.79707	65.8215	0.165882	90.5845	12.0017	7.36668	0.514615	3.43069	2.25483	0.230801	0.455084	66.6298	0.515164	2.09675	0.262227	7.76578	1.19624	6.55051	3.49479	0.212515	6.68526	39.3221	14.9679	2.45224	5.48565	1.16617	0.460895	4.54511	5.56287	4.49464	3.1738	1.8408	2.19006	1.47067
3	CK	CM6005	leaf buds	5.99588	82.8643	0.17282	71.2146	11.8643	10.5765	0.651567	2.83408	2.21223	0.25149	0.653304	76.3582	0.573505	2.09136	0.244801	7.15121	1.53443	6.16555	3.3174	0.214613	5.70934	38.0968	15.5967	2.41691	5.76557	1.23388	0.481595	5.13527	5.88092	4.27847	3.14907	2.09004	2.42595	1.90076
4	CK	KN9204	leaf buds	4.60538	44.9949	0.139773	75.4915	7.4967	6.08563	0.534703	2.71037	1.85327	0.195518	0.404272	51.0669	0.421425	1.60644	0.206999	4.856	1.11124	5.13435	2.92463	0.234306	7.00866	48.5894	7.60566	2.03165	5.05377	1.02071	0.420217	3.98282	5.39277	3.27244	3.01257	1.40882	1.75383	1.14015
5	CK	KN9204	leaf buds	4.75157	72.0632	0.166788	70.2444	10.3679	7.39785	0.586175	2.45057	2.06545	0.251823	0.515589	72.483	0.459626	2.20414	0.2955	6.72176	1.33556	7.145	3.44913	0.273678	7.00994	40.1336	14.5253	2.18584	5.24841	1.14975	0.500386	4.96246	5.4944	4.06133	3.51889	1.70049	2.21869	1.57417
6	CK	KN9204	leaf buds	5.38552	69.0992	0.142922	74.079	8.84415	8.25157	0.523515	2.71285	1.93358	0.253899	0.500309	64.709	0.469931	2.03079	0.271936	4.03938	1.16133	4.37037	3.26663	0.241965	7.54586	42.9902	13.952	1.9607	5.52856	1.06666	0.465834	4.41959	5.37591	3.77084	2.39356	1.71741	2.07127	1.58829
10	0.005	CM6005	leaf buds	4.94327	59.2603	0.147926	85.0482	5.21644	6.32254	0.510739	2.55512	1.77768	0.187339	0.43392	66.1097	0.327219	1.77317	0.228841	6.38212	1.10619	5.29111	2.81525	0.228699	5.65692	47.1499	7.91727	1.97712	4.34794	0.976627	0.476968	3.3421	4.50816	3.92708	2.55809	1.68873	1.90286	0.881142
11	0.005	CM6005	leaf buds	4.82141	68.0299	0.13579	55.8487	8.23764	8.8757	0.521233	2.98936	2.16481	0.259882	0.495099	53.293	0.421729	1.81685	0.311157	5.82693	1.24089	6.33513	3.45321	0.254439	7.90325	43.0895	11.4002	2.22189	4.80995	1.19328	0.605045	5.71789	4.19489	3.78273	3.3373	1.92468	2.31203	1.22364
12	0.005	CM6005	leaf buds	5.64976	77.1505	0.166057	72.5336	8.58232	8.21599	0.54882	2.95934	2.26304	0.205256	0.579537	72.0793	0.395829	1.88265	0.260851	5.93664	1.15465	6.71802	3.44274	0.228546	7.0271	42.4431	13.5144	1.90505	5.99795	0.99456	0.539093	4.6094	4.73751	4.65504	2.51547	1.78341	2.2995	1.67175
13	0.005	KN9204	leaf buds	6.07736	64.5729	0.128548	71.1426	9.02453	9.04314	0.565609	2.99974	2.47047	0.256063	0.544243	84.2028	0.558284	1.98727	0.293596	6.83017	1.38907	5.53891	3.99978	0.270599	8.36096	39.6269	16.2699	2.11556	5.31552	1.07492	0.619778	5.06148	6.99147	4.46007	3.16564	1.764	2.19026	1.85803
14	0.005	KN9204	leaf buds	4.97086	78.1142	0.164253	94.2545	10.3695	7.62287	0.548476	2.72912	1.99996	0.233596	0.503472	60.1998	0.492572	1.90082	0.279045	7.15741	1.26051	6.3182	3.28008	0.263765	8.27702	41.794	12.2015	2.10448	5.64637	1.06966	0.495238	4.34373	5.33954	3.40144	2.70096	2.01898	2.41601	1.35461
15	0.005	KN9204	leaf buds	5.77874	87.4459	0.16454	80.3624	8.19337	10.29	0.575615	3.07447	2.38369	0.212349	0.527483	98.1909	0.45971	2.39654	0.295954	4.56204	1.45528	6.00273	3.68667	0.299183	8.25578	38.4551	12.6281	2.70402	5.55073	1.12014	0.529504	5.80217	7.31937	3.60455	2.94384	1.84464	2.48529	1.75664
19	CK	CM6005	seedling leaves	5.05036	75.4189	0.134124	59.8797	8.29443	8.28311	0.502256	2.71561	2.07567	0.209282	0.535724	58.332	0.538905	1.53355	0.245695	6.21183	1.17223	6.30384	3.2003	0.250557	6.96203	44.7175	10.6503	2.15636	4.69781	1.0276	0.485389	5.13146	5.34605	3.37734	3.14377	1.88236	1.70936	1.89109
20	CK	CM6005	seedling leaves	4.44678	69.1825	0.150705	78.3981	7.08141	8.07497	0.457467	2.74967	1.93948	0.241102	0.504195	53.8515	0.434891	1.56102	0.237923	6.82958	1.07971	5.08854	2.8921	0.228569	6.77169	43.9304	8.66794	1.99692	5.30766	0.965254	0.543774	4.19666	7.13107	4.38644	2.57694	1.73245	1.89883	1.45471
21	CK	CM6005	seedling leaves	5.84384	79.3317	0.180891	104.613	7.48214	10.6689	0.635372	3.14116	2.03016	0.268409	0.63643	82.0415	0.518265	1.8745	0.255017	7.22736	1.40717	7.37404	4.28425	0.285907	7.75523	38.5574	12.5946	2.48305	6.66084	1.21416	0.590518	4.79975	6.26891	4.76775	3.64604	1.97387	2.60714	1.85914
22	CK	KN9204	seedling leaves	5.88657	76.5391	0.142579	77.2918	11.5015	7.26046	0.541686	2.64875	2.36995	0.253002	0.568445	86.2959	0.521329	1.85002	0.289153	5.53839	1.28465	6.53095	3.82583	0.293466	7.57521	39.0676	11.376	1.86451	4.69959	1.21058	0.493983	6.16221	4.98855	3.46861	3.51599	1.68336	1.8759	1.92818
23	CK	KN9204	seedling leaves	5.94176	77.9973	0.159877	66.9033	9.14355	8.45447	0.639416	2.53226	2.50054	0.22098	0.607325	100.464	0.50016	2.03879	0.255235	6.62632	1.41264	6.25685	3.24343	0.265412	7.16085	38.9657	9.91647	2.67446	5.96948	1.1916	0.559912	5.25589	4.93358	4.31959	3.39293	1.92664	2.02523	1.3968
24	CK	KN9204	seedling leaves	5.20343	83.685	0.162373	76.0595	9.23984	11.1895	0.584967	2.92107	2.22113	0.225949	0.71164	72.2937	0.587543	2.22774	0.293324	8.35209	1.44077	7.36385	3.4725	0.283375	6.98769	37.8403	11.1513	2.31831	6.53402	1.25998	0.564731	4.83483	6.34101	3.94429	2.62569	2.50872	2.3829	2.02283
28	0.005	CM6005	seedling leaves	5.37389	80.9167	0.143822	67.1032	10.9411	8.60778	0.613306	2.73408	1.93267	0.246946	0.543592	81.8375	0.442873	1.99236	0.285691	5.93691	1.3262	6.89352	2.8452	0.214003	8.5315	42.8909	10.7111	1.84245	5.13426	0.988649	0.494317	3.13172	6.97435	3.85192	2.37658	1.79373	2.13379	1.49563
29	0.005	CM6005	seedling leaves	4.281	78.4444	0.14287	67.4541	8.69738	9.25549	0.49693	2.78987	1.75523	0.25021	0.58983	86.6843	0.395365	1.60295	0.265844	6.99779	1.30464	5.64212	2.87185	0.252819	7.59797	42.4929	10.8995	1.94054	4.14843	1.08366	0.498946	5.35035	6.24964	3.95059	2.42915	1.76185	2.318	1.584
30	0.005	CM6005	seedling leaves	5.00236	83.912	0.140081	77.6133	8.68444	8.39993	0.538781	2.81874	1.67915	0.222157	0.503061	58.8821	0.516976	2.21373	0.253888	5.73145	1.27165	5.7546	3.41989	0.259953	7.73406	41.944	10.6851	2.40813	5.19645	1.09784	0.477453	4.51302	6.01549	3.70635	2.83719	1.62216	1.83312	1.48304
31	0.005	KN9204	seedling leaves	4.92463	70.9676	0.12907	67.5407	9.24966	6.91015	0.475298	2.61013	1.79617	0.183438	0.476089	63.857	0.430607	1.73659	0.207602	6.233	1.30284	5.68837	2.90437	0.23257	7.15916	46.279	12.9605	2.09349	4.57581	1.10068	0.460546	3.06996	3.98213	3.59866	2.71757	1.88142	1.57386	1.65923
32	0.005	KN9204	seedling leaves	4.763	84.7366	0.143013	88.9359	8.94008	9.38892	0.510532	2.06247	1.91932	0.217934	0.508931	59.2975	0.359536	1.95043	0.262728	4.98658	1.24839	5.53637	3.29554	0.208572	7.45778	45.3539	12.028	1.84337	4.32141	1.15696	0.483514	5.49456	4.06336	3.12468	2.63808	1.70088	1.84916	1.86456
33	0.005	KN9204	seedling leaves	4.80842	72.362	0.166218	90.1728	10.1638	9.65837	0.631319	3.08144	1.943	0.234721	0.589971	61.8792	0.421064	1.9878	0.22422	6.07927	1.28552	4.73144	3.54522	0.268411	7.04119	41.5937	11.3601	2.04305	5.34855	1.2823	0.59989	4.66965	5.53517	4.04666	3.45731	2.27238	1.70244	1.74095
