# Supplementary material for: Unraveling wheat’s response to salt stress during early growth stages through transcriptomic analysis and co-expression network profiling
Source: BMC Genom Data. 2024 Apr 12;25:36. doi: 10.1186/s12863-024-01221-1 (PMC11015659; doi:10.1186/s12863-024-01221-1)
Supplement: Supplementary file 8 — Supplementary Material 8 [file 12863_2024_1221_MOESM8_ESM.xlsx]

## Sheet: Sheet1
Table S10： quality control report for the extraction process
sample	treats	varieties	tissues	concentration (ng/ul)	volume (ul)	volume dose (ug)	detection result
1	CK	CM6005	leaf buds	537.9	20	10.8	A
2	CK	CM6005	leaf buds	386.4	20	7.7	A
3	CK	CM6005	leaf buds	307.5	20	6.2	A
4	CK	KN9204	leaf buds	774.8	20	15.5	A
5	CK	KN9204	leaf buds	565.3	20	11.3	A
6	CK	KN9204	leaf buds	836.4	20	16.7	A
10	0.005	CM6005	leaf buds	843.6	20	16.9	A
11	0.005	CM6005	leaf buds	529.2	20	10.6	A
12	0.005	CM6005	leaf buds	598.3	20	12	A
13	0.005	KN9204	leaf buds	990.9	23	22.8	A
14	0.005	KN9204	leaf buds	797.3	23	18.3	A
15	0.005	KN9204	leaf buds	800.5	23	18.4	A
19	CK	CM6005	seedling leaves	628.4	23	14.5	A
20	CK	CM6005	seedling leaves	553.6	23	12.7	A
21	CK	CM6005	seedling leaves	570.1	23	13.1	A
22	CK	KN9204	seedling leaves	796.8	23	18.3	A
23	CK	KN9204	seedling leaves	542.1	23	12.5	A
24	CK	KN9204	seedling leaves	695.3	23	16	A
28	0.005	CM6005	seedling leaves	868.9	23	20	A
29	0.005	CM6005	seedling leaves	718.1	23	16.5	A
30	0.005	CM6005	seedling leaves	721.6	23	16.6	A
31	0.005	KN9204	seedling leaves	569.6	23	13.1	A
32	0.005	KN9204	seedling leaves	733	23	16.9	A
33	0.005	KN9204	seedling leaves	643.1	23	14.8	A
A: The quality is satisfactory and meets the requirements for library construction. The total amount is sufficient for three or more standard library constructions.
