# Supplementary material for: Unraveling wheat’s response to salt stress during early growth stages through transcriptomic analysis and co-expression network profiling
Source: BMC Genom Data. 2024 Apr 12;25:36. doi: 10.1186/s12863-024-01221-1 (PMC11015659; doi:10.1186/s12863-024-01221-1)
Supplement: Supplementary file 9 — Supplementary Material 9 [file 12863_2024_1221_MOESM9_ESM.xlsx]

## Sheet: Sheet1
Table S5： Comparison of biological process, cellular component, and molecular functionterms among different type DEGs at the germination stage and seedling stage
GO_TERM	Description	GeneRatio	BgRatio	pvalue	p.adjust	qvalue	geneID	Count	type
GO:0009686	gibberellin biosynthetic process	8/1248	38/90549	4.32e-08	2e-05	1.82e-05	TraesCS1B02G139400/TraesCS1B02G274200/TraesCS1D02G263700/TraesCS3A02G122600/TraesCS3B02G141800/TraesCS3D02G124500/TraesCS7A02G029600/TraesCS7B02G476400	8	deg_ckvt_bud_go
GO:0004722	protein serine/threonine phosphatase activity	20/1248	333/90549	5.89e-08	2e-05	1.82e-05	TraesCS1A02G205300/TraesCS1A02G228000/TraesCS1A02G228200/TraesCS1D02G229700/TraesCS2D02G144500/TraesCS3A02G362200/TraesCS3B02G394600/TraesCS3D02G355900/TraesCS4A02G094300/TraesCS4A02G315000/TraesCS4D02G210900/TraesCS5A02G183600/TraesCS5D02G188600/TraesCS5D02G549800/TraesCS6B02G290600/TraesCS6D02G251300/Triticum_aestivum_newGene_1404/Triticum_aestivum_newGene_42387/Triticum_aestivum_newGene_57164/…	20	deg_ckvt_bud_go
GO:0006470	protein dephosphorylation	21/1248	467/90549	3.11e-06	0.000702526	0.000639156	TraesCS1A02G205300/TraesCS1A02G228000/TraesCS1A02G228200/TraesCS1D02G229700/TraesCS2D02G144500/TraesCS3A02G362200/TraesCS3B02G394600/TraesCS3D02G355900/TraesCS4A02G094300/TraesCS4A02G315000/TraesCS4D02G210900/TraesCS5A02G183600/TraesCS5D02G188600/TraesCS5D02G549800/TraesCS6B02G290600/TraesCS6D02G111000/TraesCS6D02G251300/Triticum_aestivum_newGene_1404/Triticum_aestivum_newGene_42387/Triticum_aest…	21	deg_ckvt_bud_go
GO:0001578	microtubule bundle formation	5/1248	22/90549	1.07e-05	0.00181208	0.00164863	TraesCS2A02G013200/TraesCS2B02G004500/TraesCS2D02G014200/TraesCS2D02G014700/Triticum_aestivum_newGene_23274	5	deg_ckvt_bud_go
GO:0008171	O-methyltransferase activity	12/1248	192/90549	1.7e-05	0.00196844	0.00179088	TraesCS1B02G023200/TraesCS1B02G349100/TraesCS2D02G575300/TraesCS4B02G352200/TraesCS4D02G073600/TraesCS6A02G405200/TraesCS6B02G022400/TraesCS6B02G449400/TraesCS6D02G388700/TraesCS7D02G041500/TraesCS7D02G239200/TraesCSU02G271000	12	deg_ckvt_bud_go
GO:0009740	gibberellic acid mediated signaling pathway	6/1248	40/90549	1.74e-05	0.00196844	0.00179088	TraesCS1B02G274200/TraesCS1D02G263700/TraesCS3A02G122600/TraesCS3B02G068100/TraesCS3B02G141800/TraesCS3D02G124500	6	deg_ckvt_bud_go
GO:0009647	skotomorphogenesis	5/1248	26/90549	2.55e-05	0.00247088	0.002248	TraesCS2A02G013200/TraesCS2B02G004500/TraesCS2D02G014200/TraesCS2D02G014700/Triticum_aestivum_newGene_23274	5	deg_ckvt_bud_go
GO:0050162	oxalate oxidase activity	5/1248	27/90549	3.1e-05	0.00262324	0.00238661	TraesCS3B02G282400/TraesCS4D02G030800/TraesCS4D02G031600/TraesCS4D02G032000/TraesCS4D02G032200	5	deg_ckvt_bud_go
GO:0009815	1-aminocyclopropane-1-carboxylate oxidase activity	4/1248	18/90549	9.42e-05	0.00674563	0.00613715	TraesCS6A02G325700/TraesCS6B02G355700/TraesCS6B02G355900/TraesCS6B02G356200	4	deg_ckvt_bud_go
GO:0090575	RNA polymerase II transcription factor complex	6/1248	54/90549	9.95e-05	0.00674563	0.00613715	TraesCS3B02G003400/TraesCS3B02G003700/TraesCS3D02G009200/TraesCSU02G138800/Triticum_aestivum_newGene_71694/Triticum_aestivum_newGene_83426	6	deg_ckvt_bud_go
GO:0019438	aromatic compound biosynthetic process	9/1248	148/90549	0.000231738	0.0142835	0.012995	TraesCS1B02G349100/TraesCS2D02G575300/TraesCS4B02G352200/TraesCS4D02G073600/TraesCS6A02G405200/TraesCS6B02G022400/TraesCS6B02G449400/TraesCS6D02G388700/TraesCSU02G271000	9	deg_ckvt_bud_go
GO:0010222	stem vascular tissue pattern formation	3/1248	11/90549	0.000396752	0.0224165	0.0203944	TraesCS4A02G370500/TraesCS7A02G071700/TraesCS7D02G067300	3	deg_ckvt_bud_go
GO:0030154	cell differentiation	9/1248	163/90549	0.000471297	0.0230479	0.0209689	TraesCS1A02G209400/TraesCS4A02G482000/TraesCS4B02G367300/TraesCS4D02G360200/TraesCS5A02G535000/TraesCS7A02G363100/TraesCS7B02G020900/TraesCS7D02G011400/TraesCS7D02G359900	9	deg_ckvt_bud_go
GO:0009886	post-embryonic animal morphogenesis	4/1248	27/90549	0.000489448	0.0230479	0.0209689	TraesCS6A02G377300/TraesCS6B02G414700/TraesCS6D02G361900/TraesCS7A02G466000	4	deg_ckvt_bud_go
GO:0000977	RNA polymerase II regulatory region sequence-specific DNA binding	10/1248	200/90549	0.00050991	0.0230479	0.0209689	TraesCS3B02G003400/TraesCS3B02G003700/TraesCS3D02G009200/TraesCS7A02G363100/TraesCS7D02G359900/TraesCS7D02G508800/TraesCSU02G138800/Triticum_aestivum_newGene_71694/Triticum_aestivum_newGene_83426/Triticum_aestivum_newGene_91022	10	deg_ckvt_bud_go
GO:0009299	mRNA transcription	4/1248	30/90549	0.000739643	0.0313424	0.0285152	TraesCS6A02G377300/TraesCS6B02G414700/TraesCS6D02G361900/TraesCS7A02G466000	4	deg_ckvt_bud_go
GO:0000731	NA	3/1248	14/90549	0.000848623	0.0338451	0.0307922	TraesCS1B02G353400/TraesCS5B02G307200/TraesCS5D02G313800	3	deg_ckvt_bud_go
GO:0043625	delta DNA polymerase complex	3/1248	15/90549	0.00104992	0.0395471	0.0359798	TraesCS1B02G353400/TraesCS5B02G307200/TraesCS5D02G313800	3	deg_ckvt_bud_go
GO:0004830	NA	6/1248	89/90549	0.00149011	0.0473737	0.0431004	Triticum_aestivum_newGene_33310/Triticum_aestivum_newGene_4776/Triticum_aestivum_newGene_56977/Triticum_aestivum_newGene_67127/Triticum_aestivum_newGene_73179/Triticum_aestivum_newGene_73894	6	deg_ckvt_bud_go
GO:0006436	tryptophanyl-tRNA aminoacylation	6/1248	89/90549	0.00149011	0.0473737	0.0431004	Triticum_aestivum_newGene_33310/Triticum_aestivum_newGene_4776/Triticum_aestivum_newGene_56977/Triticum_aestivum_newGene_67127/Triticum_aestivum_newGene_73179/Triticum_aestivum_newGene_73894	6	deg_ckvt_bud_go
GO:0010588	cotyledon vascular tissue pattern formation	3/1248	17/90549	0.0015372	0.0473737	0.0431004	TraesCS4A02G370500/TraesCS7A02G071700/TraesCS7D02G067300	3	deg_ckvt_bud_go
GO:0016857	racemase and epimerase activity, acting on carbohydrates and derivatives	3/1248	17/90549	0.0015372	0.0473737	0.0431004	TraesCS5A02G281600/TraesCS5B02G280700/TraesCS5D02G288700	3	deg_ckvt_bud_go
GO:0006366	transcription from RNA polymerase II promoter	8/1248	159/90549	0.00173571	0.0493991	0.0449432	TraesCS2A02G538500/TraesCS2B02G568700/TraesCS2D02G539300/TraesCS5B02G224200/TraesCS5D02G233000/TraesCS6B02G271200/TraesCS7A02G363100/TraesCS7D02G359900	8	deg_ckvt_bud_go
GO:0051213	dioxygenase activity	15/1248	451/90549	0.00174864	0.0493991	0.0449432	TraesCS1B02G234500/TraesCS1B02G444600/TraesCS2D02G028900/TraesCS3B02G351600/TraesCS4B02G374200/TraesCS5A02G557100/TraesCS6A02G001500/TraesCS6A02G325700/TraesCS6B02G006200/TraesCS6B02G355700/TraesCS6B02G355900/TraesCS6B02G356200/TraesCS6D02G004300/TraesCS6D02G190400/TraesCS7D02G224500	15	deg_ckvt_bud_go
GO:0031408	oxylipin biosynthetic process	40/4360	117/90549	1.45e-23	1.58e-20	1.28e-20	TraesCS2A02G315100/TraesCS2B02G040000/TraesCS2B02G328100/TraesCS2B02G333600/TraesCS2D02G309500/TraesCS2D02G313400/TraesCS4A02G275900/TraesCS4B02G037700/TraesCS4B02G037800/TraesCS4B02G037900/TraesCS4D02G035100/TraesCS4D02G035200/TraesCS5A02G378700/TraesCS5A02G378800/TraesCS5A02G378900/TraesCS5A02G379000/TraesCS5A02G403200/TraesCS5B02G382300/TraesCS5B02G382400/TraesCS5B02G382600/TraesCS5B02G408000/…	40	deg_ckvt_bud_go
GO:0009800	cinnamic acid biosynthetic process	26/4360	59/90549	4.35e-19	1.58e-16	1.28e-16	TraesCS1A02G037700/TraesCS1A02G037800/TraesCS1B02G048100/TraesCS1B02G048200/TraesCS1B02G048300/TraesCS1B02G048400/TraesCS1B02G048500/TraesCS1D02G039400/TraesCS1D02G039500/TraesCS2A02G212900/TraesCS2A02G380800/TraesCS2A02G380900/TraesCS2A02G381000/TraesCS2A02G381100/TraesCS2B02G224000/TraesCS2B02G398200/TraesCS2B02G398300/TraesCS2B02G398400/TraesCS2D02G204400/TraesCS2D02G218700/TraesCS2D02G377400/…	26	deg_ckvt_bud_go
GO:0045548	phenylalanine ammonia-lyase activity	26/4360	59/90549	4.35e-19	1.58e-16	1.28e-16	TraesCS1A02G037700/TraesCS1A02G037800/TraesCS1B02G048100/TraesCS1B02G048200/TraesCS1B02G048300/TraesCS1B02G048400/TraesCS1B02G048500/TraesCS1D02G039400/TraesCS1D02G039500/TraesCS2A02G212900/TraesCS2A02G380800/TraesCS2A02G380900/TraesCS2A02G381000/TraesCS2A02G381100/TraesCS2B02G224000/TraesCS2B02G398200/TraesCS2B02G398300/TraesCS2B02G398400/TraesCS2D02G204400/TraesCS2D02G218700/TraesCS2D02G377400/…	26	deg_ckvt_bud_go
GO:0006559	L-phenylalanine catabolic process	26/4360	70/90549	7.31e-17	2e-14	1.62e-14	TraesCS1A02G037700/TraesCS1A02G037800/TraesCS1B02G048100/TraesCS1B02G048200/TraesCS1B02G048300/TraesCS1B02G048400/TraesCS1B02G048500/TraesCS1D02G039400/TraesCS1D02G039500/TraesCS2A02G212900/TraesCS2A02G380800/TraesCS2A02G380900/TraesCS2A02G381000/TraesCS2A02G381100/TraesCS2B02G224000/TraesCS2B02G398200/TraesCS2B02G398300/TraesCS2B02G398400/TraesCS2D02G204400/TraesCS2D02G218700/TraesCS2D02G377400/…	26	deg_ckvt_bud_go
GO:0002215	defense response to nematode	898833	12/90549	1.53e-16	3.34e-14	2.71e-14	TraesCS4B02G037700/TraesCS4B02G037900/TraesCS4D02G035200/TraesCS5A02G378900/TraesCS5B02G382300/TraesCS5B02G382400/TraesCS5B02G382600/TraesCS6A02G132200/TraesCS6A02G132500/TraesCS6B02G160400/TraesCS6B02G395700/TraesCS6D02G121900	12	deg_ckvt_bud_go
GO:0005351	sugar:proton symporter activity	45/4360	229/90549	8.2e-16	1.49e-13	1.21e-13	TraesCS1A02G405600/TraesCS2A02G188600/TraesCS2A02G188700/TraesCS2A02G188900/TraesCS2A02G205500/TraesCS2A02G259500/TraesCS2A02G340600/TraesCS2A02G348300/TraesCS2B02G218600/TraesCS2B02G218700/TraesCS2B02G232900/TraesCS2B02G282400/TraesCS2B02G338600/TraesCS2B02G593500/TraesCS2D02G198800/TraesCS2D02G198900/TraesCS2D02G199100/TraesCS2D02G264200/TraesCS2D02G346700/TraesCS2D02G564100/TraesCS3A02G102800/…	45	deg_ckvt_bud_go
GO:1904659	glucose transmembrane transport	41/4360	201/90549	4e-15	6.23e-13	5.05e-13	TraesCS1A02G405600/TraesCS2A02G188600/TraesCS2A02G188700/TraesCS2A02G188900/TraesCS2A02G205500/TraesCS2A02G259500/TraesCS2A02G340600/TraesCS2B02G218600/TraesCS2B02G218700/TraesCS2B02G232900/TraesCS2B02G282400/TraesCS2B02G338600/TraesCS2B02G593500/TraesCS2D02G198800/TraesCS2D02G198900/TraesCS2D02G199100/TraesCS2D02G264200/TraesCS2D02G564100/TraesCS3A02G102800/TraesCS3B02G120300/TraesCS3D02G105000/…	41	deg_ckvt_bud_go
GO:0005355	glucose transmembrane transporter activity	41/4360	208/90549	1.37e-14	1.59e-12	1.29e-12	TraesCS1A02G405600/TraesCS2A02G188600/TraesCS2A02G188700/TraesCS2A02G188900/TraesCS2A02G205500/TraesCS2A02G259500/TraesCS2A02G340600/TraesCS2B02G218600/TraesCS2B02G218700/TraesCS2B02G232900/TraesCS2B02G282400/TraesCS2B02G338600/TraesCS2B02G593500/TraesCS2D02G198800/TraesCS2D02G198900/TraesCS2D02G199100/TraesCS2D02G264200/TraesCS2D02G564100/TraesCS3A02G102800/TraesCS3B02G120300/TraesCS3D02G105000/…	41	deg_ckvt_bud_go
GO:0046323	glucose import	41/4360	208/90549	1.37e-14	1.59e-12	1.29e-12	TraesCS1A02G405600/TraesCS2A02G188600/TraesCS2A02G188700/TraesCS2A02G188900/TraesCS2A02G205500/TraesCS2A02G259500/TraesCS2A02G340600/TraesCS2B02G218600/TraesCS2B02G218700/TraesCS2B02G232900/TraesCS2B02G282400/TraesCS2B02G338600/TraesCS2B02G593500/TraesCS2D02G198800/TraesCS2D02G198900/TraesCS2D02G199100/TraesCS2D02G264200/TraesCS2D02G564100/TraesCS3A02G102800/TraesCS3B02G120300/TraesCS3D02G105000/…	41	deg_ckvt_bud_go
GO:0009405	pathogenesis	13/4360	17/90549	1.46e-14	1.59e-12	1.29e-12	TraesCS4B02G347900/TraesCS4B02G348100/TraesCS4B02G348200/TraesCS4B02G348300/TraesCS4D02G342800/TraesCS4D02G342900/TraesCS5A02G516500/TraesCS6B02G024500/TraesCS6B02G024600/Triticum_aestivum_newGene_2829/Triticum_aestivum_newGene_2830/Triticum_aestivum_newGene_51630/Triticum_aestivum_newGene_52120	13	deg_ckvt_bud_go
GO:0015992	proton transport	45/4360	263/90549	1.56e-13	1.55e-11	1.26e-11	TraesCS1A02G405600/TraesCS2A02G188600/TraesCS2A02G188700/TraesCS2A02G188900/TraesCS2A02G205500/TraesCS2A02G259500/TraesCS2A02G340600/TraesCS2A02G348300/TraesCS2B02G218600/TraesCS2B02G218700/TraesCS2B02G232900/TraesCS2B02G282400/TraesCS2B02G338600/TraesCS2B02G593500/TraesCS2D02G198800/TraesCS2D02G198900/TraesCS2D02G199100/TraesCS2D02G264200/TraesCS2D02G346700/TraesCS2D02G564100/TraesCS3A02G102800/…	45	deg_ckvt_bud_go
GO:0004568	chitinase activity	37/4360	193/90549	6.27e-13	5.7e-11	4.63e-11	TraesCS1A02G141500/TraesCS1A02G203600/TraesCS1A02G203700/TraesCS1A02G250000/TraesCS1B02G158000/TraesCS1B02G260600/TraesCS1D02G140500/TraesCS1D02G207000/TraesCS1D02G249600/TraesCS2A02G350800/TraesCS2B02G369000/TraesCS2B02G369100/TraesCS2D02G348900/TraesCS2D02G349000/TraesCS2D02G349400/TraesCS3A02G312500/TraesCS3A02G373600/TraesCS3A02G373800/TraesCS3B02G159700/TraesCS3B02G267700/TraesCS3B02G406000/…	37	deg_ckvt_bud_go
GO:0051707	response to other organism	14/4360	27/90549	3.91e-12	3.28e-10	2.66e-10	TraesCS1A02G203600/TraesCS1A02G203700/TraesCS1D02G207000/TraesCS2B02G369000/TraesCS2D02G349400/TraesCS5A02G378700/TraesCS5A02G378800/TraesCS5A02G379000/TraesCS5D02G388700/TraesCS5D02G388800/TraesCS5D02G408200/TraesCS7A02G246200/TraesCS7D02G244800/Triticum_aestivum_newGene_14515	14	deg_ckvt_bud_go
GO:0006032	chitin catabolic process	34/4360	190/90549	3.85e-11	3e-09	2.44e-09	TraesCS1A02G203600/TraesCS1A02G203700/TraesCS1A02G250000/TraesCS1B02G260600/TraesCS1D02G207000/TraesCS1D02G249600/TraesCS2A02G350800/TraesCS2B02G369000/TraesCS2B02G369100/TraesCS2D02G348900/TraesCS2D02G349000/TraesCS2D02G349400/TraesCS3A02G312500/TraesCS3A02G373600/TraesCS3A02G373800/TraesCS3B02G159700/TraesCS3B02G267700/TraesCS3B02G406000/TraesCS3D02G366400/TraesCS3D02G366500/TraesCS4B02G328400/…	34	deg_ckvt_bud_go
GO:0009611	response to wounding	39/4360	248/90549	8.71e-11	6.33e-09	5.14e-09	TraesCS1A02G041300/TraesCS1A02G041400/TraesCS1D02G027300/TraesCS1D02G027500/TraesCS1D02G027700/TraesCS1D02G027900/TraesCS1D02G028000/TraesCS2A02G158700/TraesCS2A02G169300/TraesCS2A02G506500/TraesCS2B02G184300/TraesCS2B02G195600/TraesCS2B02G534800/TraesCS2D02G165600/TraesCS2D02G165800/TraesCS2D02G176800/TraesCS2D02G507200/TraesCS5A02G281700/TraesCS5A02G378700/TraesCS5A02G378800/TraesCS5A02G378900/…	39	deg_ckvt_bud_go
GO:0047987	hydroperoxide dehydratase activity	898742	12/90549	2.66e-10	1.81e-08	1.47e-08	TraesCS4A02G061800/TraesCS4B02G237500/TraesCS4B02G237600/TraesCS4D02G238700/TraesCS4D02G238800/TraesCS5A02G403200/TraesCS5B02G408000/TraesCS5D02G413200/TraesCS6B02G213300	9	deg_ckvt_bud_go
GO:0003333	amino acid transmembrane transport	43/4360	306/90549	3.87e-10	2.48e-08	2.02e-08	TraesCS1A02G425400/TraesCS2A02G406000/TraesCS2A02G460700/TraesCS2B02G351100/TraesCS2B02G423700/TraesCS2D02G324400/TraesCS2D02G347000/TraesCS2D02G402900/TraesCS3A02G346700/TraesCS3A02G407000/TraesCS3B02G441200/TraesCS3B02G441300/TraesCS3D02G340400/TraesCS3D02G363200/TraesCS3D02G402200/TraesCS3D02G402300/TraesCS4A02G179500/TraesCS4A02G198300/TraesCS4B02G139700/TraesCS4D02G134400/TraesCS5A02G073000/…	43	deg_ckvt_bud_go
GO:0015297	antiporter activity	48/4360	366/90549	4.22e-10	2.56e-08	2.07e-08	TraesCS1A02G032900/TraesCS1D02G034300/TraesCS2A02G202000/TraesCS2A02G305900/TraesCS2A02G399900/TraesCS2A02G460700/TraesCS2B02G229100/TraesCS2B02G417900/TraesCS2B02G446235/TraesCS2D02G214300/TraesCS2D02G304300/TraesCS2D02G397500/TraesCS3A02G096000/TraesCS3A02G217200/TraesCS3A02G484862/TraesCS3A02G499200/TraesCS3A02G500000/TraesCS3B02G562400/TraesCS3B02G563100/TraesCS3B02G563200/TraesCS3B02G563400/…	48	deg_ckvt_bud_go
GO:0016998	cell wall macromolecule catabolic process	22/4360	99/90549	1.55e-09	8.87e-08	7.2e-08	TraesCS1A02G203600/TraesCS1A02G203700/TraesCS1A02G250000/TraesCS1B02G260600/TraesCS1D02G207000/TraesCS1D02G249600/TraesCS2A02G350800/TraesCS2B02G369000/TraesCS2B02G369100/TraesCS2D02G348900/TraesCS2D02G349000/TraesCS2D02G349400/TraesCS3A02G312500/TraesCS3B02G159700/TraesCS4B02G328400/TraesCS5A02G500100/TraesCS5D02G408200/TraesCS6A02G216100/TraesCS6B02G246800/TraesCS6D02G199500/Triticum_aestivum_n…	22	deg_ckvt_bud_go
GO:0016165	linoleate 13S-lipoxygenase activity	13/4360	33/90549	1.7e-09	9.25e-08	7.51e-08	TraesCS2A02G315100/TraesCS2B02G333600/TraesCS2D02G313400/TraesCS5A02G378800/TraesCS5A02G378900/TraesCS5A02G379000/TraesCS5B02G382400/TraesCS5B02G382600/TraesCS5D02G388800/TraesCS6D02G121900/TraesCS6D02G122000/TraesCS7A02G246200/TraesCS7D02G244800	13	deg_ckvt_bud_go
GO:0015171	amino acid transmembrane transporter activity	36/4360	245/90549	2.97e-09	1.54e-07	1.25e-07	TraesCS1A02G425400/TraesCS2A02G406000/TraesCS2B02G351100/TraesCS2B02G423700/TraesCS2D02G324400/TraesCS2D02G347000/TraesCS2D02G402900/TraesCS3A02G346700/TraesCS3A02G407000/TraesCS3B02G441200/TraesCS3B02G441300/TraesCS3D02G340400/TraesCS3D02G402200/TraesCS3D02G402300/TraesCS4A02G179500/TraesCS4B02G139700/TraesCS4D02G134400/TraesCS5A02G115100/TraesCS5A02G472600/TraesCS5D02G125700/TraesCS5D02G485300/…	36	deg_ckvt_bud_go
GO:0048583	regulation of response to stimulus	898772	19/90549	4.1e-09	2.03e-07	1.65e-07	TraesCS4B02G297000/TraesCS5A02G212800/TraesCS5B02G211000/TraesCS5D02G219300/TraesCS7A02G201500/TraesCS7A02G201600/TraesCS7B02G108300/TraesCS7D02G204200/TraesCS7D02G204500/TraesCS7D02G204600	10	deg_ckvt_bud_go
GO:00512131	dioxygenase activity	52/4360	451/90549	7.64e-09	3.63e-07	2.94e-07	TraesCS1A02G070200/TraesCS1A02G089500/TraesCS1A02G089600/TraesCS1A02G414500/TraesCS1B02G088600/TraesCS1B02G117400/TraesCS1B02G117500/TraesCS1D02G072700/TraesCS2A02G394900/TraesCS2A02G395000/TraesCS2B02G040100/TraesCS2B02G396000/TraesCS2B02G412900/TraesCS2B02G413000/TraesCS2D02G028500/TraesCS2D02G028700/TraesCS2D02G375300/TraesCS2D02G392900/TraesCS3A02G351400/TraesCS3A02G387600/TraesCS3A02G406200/…	52	deg_ckvt_bud_go
GO:0080163	regulation of protein serine/threonine phosphatase activity	18/4360	75/90549	1.28e-08	5.8e-07	4.71e-07	TraesCS2A02G476500/TraesCS2A02G476600/TraesCS2A02G476800/TraesCS2A02G477000/TraesCS2B02G500100/TraesCS2B02G500200/TraesCS2D02G317800/TraesCS2D02G420900/TraesCS3B02G380300/TraesCS4A02G114400/TraesCS4A02G116400/TraesCS4B02G189800/TraesCS4D02G189200/TraesCS4D02G191200/TraesCS5D02G018700/TraesCS7A02G358200/TraesCS7D02G364600/Triticum_aestivum_newGene_70934	18	deg_ckvt_bud_go
GO:0010427	NA	18/4360	78/90549	2.47e-08	1.08e-06	8.75e-07	TraesCS2A02G476500/TraesCS2A02G476600/TraesCS2A02G476800/TraesCS2A02G477000/TraesCS2B02G500100/TraesCS2B02G500200/TraesCS2D02G317800/TraesCS2D02G420900/TraesCS3B02G380300/TraesCS4A02G114400/TraesCS4A02G116400/TraesCS4B02G189800/TraesCS4D02G189200/TraesCS4D02G191200/TraesCS5D02G018700/TraesCS7A02G358200/TraesCS7D02G364600/Triticum_aestivum_newGene_70934	18	deg_ckvt_bud_go
GO:0004864	NA	18/4360	79/90549	3.06e-08	1.28e-06	1.04e-06	TraesCS2A02G476500/TraesCS2A02G476600/TraesCS2A02G476800/TraesCS2A02G477000/TraesCS2B02G500100/TraesCS2B02G500200/TraesCS2D02G317800/TraesCS2D02G420900/TraesCS3B02G380300/TraesCS4A02G114400/TraesCS4A02G116400/TraesCS4B02G189800/TraesCS4D02G189200/TraesCS4D02G191200/TraesCS5D02G018700/TraesCS7A02G358200/TraesCS7D02G364600/Triticum_aestivum_newGene_70934	18	deg_ckvt_bud_go
GO:0006665	sphingolipid metabolic process	898772	23/90549	4.25e-08	1.72e-06	1.39e-06	TraesCS1A02G280400/TraesCS1B02G289300/TraesCS1D02G279500/TraesCS3A02G365000/TraesCS3B02G396900/TraesCS3B02G477100/TraesCS3D02G358200/TraesCS3D02G435900/TraesCS4A02G081700/TraesCS4B02G222100	10	deg_ckvt_bud_go
GO:0004872	receptor activity	18/4360	81/90549	4.62e-08	1.8e-06	1.46e-06	TraesCS2A02G476500/TraesCS2A02G476600/TraesCS2A02G476800/TraesCS2A02G477000/TraesCS2B02G500100/TraesCS2B02G500200/TraesCS2D02G317800/TraesCS2D02G420900/TraesCS3B02G380300/TraesCS4A02G114400/TraesCS4A02G116400/TraesCS4B02G189800/TraesCS4D02G189200/TraesCS4D02G191200/TraesCS5D02G018700/TraesCS7A02G358200/TraesCS7D02G364600/Triticum_aestivum_newGene_70934	18	deg_ckvt_bud_go
GO:0016045	detection of bacterium	898680	10/90549	6.3e-08	2.37e-06	1.92e-06	TraesCS2A02G461800/TraesCS2A02G461900/TraesCS2B02G483400/TraesCS2B02G483500/TraesCS2D02G380800/TraesCS2D02G462000/TraesCS2D02G462100	7	deg_ckvt_bud_go
GO:0004867	serine-type endopeptidase inhibitor activity	46/4360	410/90549	1.21e-07	4.4e-06	3.57e-06	TraesCS1A02G021000/TraesCS1A02G021400/TraesCS1A02G022000/TraesCS1A02G041300/TraesCS1A02G041400/TraesCS1A02G265600/TraesCS1A02G265700/TraesCS1A02G265800/TraesCS1A02G265900/TraesCS1B02G276900/TraesCS1D02G022000/TraesCS1D02G027300/TraesCS1D02G027500/TraesCS1D02G027700/TraesCS1D02G027900/TraesCS1D02G028000/TraesCS1D02G265600/TraesCS1D02G265800/TraesCS1D02G266100/TraesCS2A02G158700/TraesCS2B02G184300/…	46	deg_ckvt_bud_go
GO:0008061	chitin binding	27/4360	189/90549	4.68e-07	1.65e-05	1.34e-05	TraesCS1A02G250000/TraesCS1B02G260600/TraesCS1D02G249600/TraesCS2A02G350800/TraesCS2B02G369000/TraesCS2B02G369100/TraesCS2D02G348900/TraesCS2D02G349000/TraesCS2D02G349400/TraesCS3A02G373600/TraesCS3A02G373800/TraesCS3B02G267700/TraesCS3B02G406000/TraesCS3D02G366400/TraesCS3D02G366500/TraesCS6A02G077000/TraesCS6A02G216100/TraesCS6B02G103800/TraesCS6B02G103900/TraesCS6B02G196800/TraesCS6B02G246800/…	27	deg_ckvt_bud_go
GO:0009607	response to biotic stimulus	21/4360	124/90549	5.07e-07	1.73e-05	1.4e-05	TraesCS1A02G261400/TraesCS1B02G216300/TraesCS1B02G272200/TraesCS2A02G083600/TraesCS2A02G083700/TraesCS2A02G476500/TraesCS2A02G476600/TraesCS2A02G476800/TraesCS2A02G477000/TraesCS2B02G097800/TraesCS2B02G097900/TraesCS2B02G500100/TraesCS2B02G500200/TraesCS2D02G081500/TraesCS2D02G317800/TraesCS2D02G420900/TraesCS3B02G199600/TraesCS4A02G116400/TraesCS4D02G189200/TraesCS5D02G018700/Triticum_aestivum_n…	21	deg_ckvt_bud_go
GO:0009790	embryo development	898803	36/90549	6.24e-07	2.06e-05	1.67e-05	TraesCS4A02G440200/TraesCS5B02G170200/TraesCS5D02G177300/TraesCS7A02G053900/TraesCS7A02G065000/TraesCS7A02G065100/TraesCS7A02G439200/TraesCS7D02G049100/TraesCS7D02G049200/TraesCS7D02G059600/TraesCS7D02G059700	11	deg_ckvt_bud_go
GO:0016702	oxidoreductase activity, acting on single donors with incorporation of molecular oxygen, incorporation of two atoms of oxygen	16/4360	79/90549	9.69e-07	3.11e-05	2.52e-05	TraesCS3B02G549000/TraesCS3B02G549200/TraesCS4A02G275900/TraesCS4B02G037700/TraesCS4B02G037800/TraesCS4B02G037900/TraesCS4D02G035100/TraesCS4D02G035200/TraesCS5A02G378700/TraesCS5B02G023000/TraesCS5B02G382300/TraesCS5D02G183700/TraesCS5D02G388700/TraesCS6A02G132200/TraesCS6A02G132500/TraesCS6B02G160400	16	deg_ckvt_bud_go
GO:0009698	phenylpropanoid metabolic process	898680	14/90549	1.52e-06	4.73e-05	3.84e-05	TraesCS2A02G145800/TraesCS2B02G171200/TraesCS2D02G150400/TraesCS6A02G151700/TraesCS6B02G179900/TraesCS6B02G294100/TraesCS6D02G141700	7	deg_ckvt_bud_go
GO:0019740	NA	898742	26/90549	2.04e-06	6.18e-05	5.02e-05	TraesCS1A02G295300/TraesCS1D02G296600/TraesCS2B02G383600/TraesCS3B02G383400/TraesCS4A02G352900/TraesCS5B02G520200/TraesCS5D02G519400/TraesCS6B02G254800/Triticum_aestivum_newGene_22583	9	deg_ckvt_bud_go
GO:0030145	NA	37/4360	331/90549	2.14e-06	6.31e-05	5.12e-05	TraesCS3A02G012500/TraesCS3A02G012600/TraesCS4A02G181600/TraesCS4A02G181700/TraesCS4A02G181900/TraesCS4B02G033400/TraesCS4B02G033500/TraesCS4B02G033600/TraesCS4B02G377100/TraesCS4B02G377400/TraesCS4B02G377500/TraesCS4B02G378000/TraesCS4B02G378100/TraesCS4B02G378200/TraesCS4B02G378400/TraesCS4D02G031700/TraesCS4D02G031800/TraesCS5A02G453200/TraesCS5A02G545200/TraesCS5B02G462200/TraesCS5D02G464000/…	37	deg_ckvt_bud_go
GO:0004089	carbonate dehydratase activity	13/4360	57/90549	2.45e-06	7.02e-05	5.7e-05	TraesCS4A02G388900/TraesCS7A02G089500/TraesCS7A02G089600/TraesCS7A02G537600/TraesCS7B02G455700/TraesCS7B02G455900/TraesCS7D02G084800/TraesCS7D02G085100/TraesCS7D02G085200/TraesCS7D02G443400/TraesCS7D02G523500/TraesCS7D02G523800/Triticum_aestivum_newGene_52110	13	deg_ckvt_bud_go
GO:0006855	drug transmembrane transport	32/4360	269/90549	2.72e-06	7.43e-05	6.02e-05	TraesCS1A02G032900/TraesCS1D02G034300/TraesCS2A02G202000/TraesCS2A02G399900/TraesCS2B02G229100/TraesCS2B02G417900/TraesCS2D02G214300/TraesCS2D02G397500/TraesCS3A02G499200/TraesCS3A02G500000/TraesCS3B02G562400/TraesCS3B02G563100/TraesCS3B02G563200/TraesCS3B02G563400/TraesCS3D02G506100/TraesCS3D02G506500/TraesCS3D02G506700/TraesCS4A02G404500/TraesCS4B02G304300/TraesCS4D02G123800/TraesCS4D02G302500/…	32	deg_ckvt_bud_go
GO:0015238	drug transmembrane transporter activity	32/4360	269/90549	2.72e-06	7.43e-05	6.02e-05	TraesCS1A02G032900/TraesCS1D02G034300/TraesCS2A02G202000/TraesCS2A02G399900/TraesCS2B02G229100/TraesCS2B02G417900/TraesCS2D02G214300/TraesCS2D02G397500/TraesCS3A02G499200/TraesCS3A02G500000/TraesCS3B02G562400/TraesCS3B02G563100/TraesCS3B02G563200/TraesCS3B02G563400/TraesCS3D02G506100/TraesCS3D02G506500/TraesCS3D02G506700/TraesCS4A02G404500/TraesCS4B02G304300/TraesCS4D02G123800/TraesCS4D02G302500/…	32	deg_ckvt_bud_go
GO:2000022	regulation of jasmonic acid mediated signaling pathway	898772	35/90549	4.01e-06	0.000102779	8.34e-05	TraesCS2A02G169300/TraesCS2A02G506500/TraesCS2B02G195600/TraesCS2B02G534800/TraesCS2D02G176800/TraesCS2D02G507200/TraesCS5A02G533000/TraesCS5A02G533100/TraesCS7B02G108500/TraesCS7D02G204700	10	deg_ckvt_bud_go
GO:0034007	NA	898742	28/90549	4.13e-06	0.000102779	8.34e-05	TraesCS6A02G067700/TraesCS6A02G067800/TraesCS6B02G091500/TraesCS6B02G091700/TraesCS6B02G092800/TraesCS6D02G048600/TraesCS6D02G065200/Triticum_aestivum_newGene_23438/Triticum_aestivum_newGene_23468	9	deg_ckvt_bud_go
GO:0043693	NA	898742	28/90549	4.13e-06	0.000102779	8.34e-05	TraesCS6A02G067700/TraesCS6A02G067800/TraesCS6B02G091500/TraesCS6B02G091700/TraesCS6B02G092800/TraesCS6D02G048600/TraesCS6D02G065200/Triticum_aestivum_newGene_23438/Triticum_aestivum_newGene_23468	9	deg_ckvt_bud_go
GO:0031347	regulation of defense response	15/4360	78/90549	4.15e-06	0.000102779	8.34e-05	TraesCS2A02G169300/TraesCS2A02G290000/TraesCS2A02G506500/TraesCS2B02G195600/TraesCS2B02G534800/TraesCS2D02G176800/TraesCS2D02G287900/TraesCS2D02G507200/TraesCS5A02G533000/TraesCS5A02G533100/TraesCS7A02G441900/TraesCS7B02G108500/TraesCS7B02G340500/TraesCS7D02G204700/Triticum_aestivum_newGene_72257	15	deg_ckvt_bud_go
GO:0010951	NA	44/4360	438/90549	4.37e-06	0.000105806	8.59e-05	TraesCS1A02G021000/TraesCS1A02G021400/TraesCS1A02G022000/TraesCS1A02G041300/TraesCS1A02G041400/TraesCS1A02G265600/TraesCS1A02G265700/TraesCS1A02G265800/TraesCS1A02G265900/TraesCS1B02G276900/TraesCS1D02G022000/TraesCS1D02G027300/TraesCS1D02G027500/TraesCS1D02G027700/TraesCS1D02G027900/TraesCS1D02G028000/TraesCS1D02G265600/TraesCS1D02G265800/TraesCS1D02G266100/TraesCS1D02G310300/TraesCS2A02G158700/…	44	deg_ckvt_bud_go
GO:0048544	NA	47/4360	481/90549	4.46e-06	0.000105806	8.59e-05	TraesCS1A02G014900/TraesCS1A02G239500/TraesCS1A02G320900/TraesCS1A02G356300/TraesCS1B02G372400/TraesCS1B02G389600/TraesCS1D02G012800/TraesCS1D02G013800/TraesCS1D02G239700/TraesCS1D02G320800/TraesCS1D02G360600/TraesCS2A02G209900/TraesCS2A02G211200/TraesCS2A02G211300/TraesCS2A02G211900/TraesCS2A02G367300/TraesCS2A02G367400/TraesCS2A02G367500/TraesCS2A02G534400/TraesCS2B02G236100/TraesCS2B02G236900/…	47	deg_ckvt_bud_go
GO:0009407	toxin catabolic process	26/4360	201/90549	4.96e-06	0.000115202	9.35e-05	TraesCS1A02G186600/TraesCS1A02G186800/TraesCS1B02G194600/TraesCS1B02G194900/TraesCS1B02G269100/TraesCS1D02G189600/TraesCS1D02G189700/TraesCS1D02G190200/TraesCS1D02G191100/TraesCS2A02G218700/TraesCS2B02G244100/TraesCS2D02G224700/TraesCS3A02G437900/TraesCS3B02G471500/TraesCS3D02G369600/TraesCS3D02G429700/TraesCS3D02G429900/TraesCS3D02G452100/TraesCS4A02G435300/TraesCS4A02G454800/TraesCS4D02G225800/…	26	deg_ckvt_bud_go
GO:0000272	polysaccharide catabolic process	15/4360	81/90549	6.74e-06	0.00015329	0.000124383	TraesCS1A02G203600/TraesCS1A02G203700/TraesCS1A02G250000/TraesCS1B02G260600/TraesCS1D02G207000/TraesCS1D02G249600/TraesCS2B02G240200/TraesCS2B02G369000/TraesCS3A02G312500/TraesCS3B02G159700/TraesCS5D02G408200/TraesCS6A02G216100/TraesCS6B02G246800/TraesCS6D02G199500/Triticum_aestivum_newGene_14515	15	deg_ckvt_bud_go
GO:0045551	cinnamyl-alcohol dehydrogenase activity	898803	45/90549	7.06e-06	0.000154019	0.000124975	TraesCS2A02G066400/TraesCS2B02G078700/TraesCS2D02G064900/TraesCS5A02G205700/TraesCS5A02G213900/TraesCS5B02G202700/TraesCS5B02G209800/TraesCS5D02G210600/TraesCS6B02G406000/TraesCS6B02G406300/TraesCS7A02G350500	11	deg_ckvt_bud_go
GO:0052747	sinapyl alcohol dehydrogenase activity	898803	45/90549	7.06e-06	0.000154019	0.000124975	TraesCS2A02G066400/TraesCS2B02G078700/TraesCS2D02G064900/TraesCS5A02G205700/TraesCS5A02G213900/TraesCS5B02G202700/TraesCS5B02G209800/TraesCS5D02G210600/TraesCS6B02G406000/TraesCS6B02G406300/TraesCS7A02G350500	11	deg_ckvt_bud_go
GO:0016207	4-coumarate-CoA ligase activity	898680	17/90549	7.57e-06	0.000161923	0.000131388	TraesCS2A02G145800/TraesCS2B02G171200/TraesCS2D02G150400/TraesCS6A02G151700/TraesCS6B02G179900/TraesCS6B02G294100/TraesCS6D02G141700	7	deg_ckvt_bud_go
GO:0004067	asparaginase activity	898650	12/90549	8.92e-06	0.000183648	0.000149016	TraesCS2A02G510400/TraesCS2A02G510700/TraesCS2A02G510800/TraesCS2B02G538600/TraesCS2B02G538700/TraesCS2D02G512100	6	deg_ckvt_bud_go
GO:0004420	hydroxymethylglutaryl-CoA reductase (NADPH) activity	898650	12/90549	8.92e-06	0.000183648	0.000149016	TraesCS5A02G269300/TraesCS5A02G392300/TraesCS5B02G269600/TraesCS5B02G397100/TraesCS5D02G277500/TraesCS5D02G402100	6	deg_ckvt_bud_go
GO:0045487	gibberellin catabolic process	898742	31/90549	1.06e-05	0.000213607	0.000173326	TraesCS1A02G126400/TraesCS1D02G127000/TraesCS1D02G302500/TraesCS3A02G133400/TraesCS3A02G294000/TraesCS3B02G166100/TraesCS3B02G328700/TraesCS3D02G149600/TraesCS3D02G293800	9	deg_ckvt_bud_go
GO:0016621	cinnamoyl-CoA reductase activity	898742	32/90549	1.41e-05	0.000279302	0.000226633	TraesCS6A02G381400/TraesCS6A02G381700/TraesCS6B02G420000/TraesCS6B02G420200/TraesCS6B02G420300/TraesCS6B02G420500/TraesCS6D02G365700/TraesCS7D02G150500/Triticum_aestivum_newGene_28153	9	deg_ckvt_bud_go
GO:0010359	regulation of anion channel activity	898650	13/90549	1.59e-05	0.000309556	0.000251181	TraesCS2A02G461800/TraesCS2A02G461900/TraesCS2B02G483400/TraesCS2B02G483500/TraesCS2D02G462000/TraesCS2D02G462100	6	deg_ckvt_bud_go
GO:0045735	NA	42/4360	436/90549	1.95e-05	0.000373052	0.000302703	TraesCS1D02G046400/TraesCS3A02G012500/TraesCS3A02G012600/TraesCS4A02G181600/TraesCS4A02G181700/TraesCS4A02G181900/TraesCS4B02G033400/TraesCS4B02G033500/TraesCS4B02G033600/TraesCS4B02G377100/TraesCS4B02G377400/TraesCS4B02G377500/TraesCS4B02G378000/TraesCS4B02G378100/TraesCS4B02G378200/TraesCS4B02G378400/TraesCS4D02G031700/TraesCS4D02G031800/TraesCS5A02G353400/TraesCS5A02G453200/TraesCS5A02G545200/…	42	deg_ckvt_bud_go
GO:0052634	C-19 gibberellin 2-beta-dioxygenase activity	898711	26/90549	2.05e-05	0.000381746	0.000309758	TraesCS1A02G126400/TraesCS1D02G127000/TraesCS3A02G133400/TraesCS3A02G294000/TraesCS3B02G166100/TraesCS3B02G328700/TraesCS3D02G149600/TraesCS3D02G293800	8	deg_ckvt_bud_go
GO:0003959	NADPH dehydrogenase activity	898833	59/90549	2.06e-05	0.000381746	0.000309758	TraesCS2B02G040000/TraesCS2B02G328100/TraesCS2D02G309500/TraesCS6B02G353200/TraesCS6D02G302300/TraesCS7A02G174700/TraesCS7A02G412400/TraesCS7B02G079500/TraesCS7B02G311600/TraesCS7D02G176000/TraesCS7D02G405500/Triticum_aestivum_newGene_21931	12	deg_ckvt_bud_go
GO:0010333	terpene synthase activity	25/4360	206/90549	2.26e-05	0.000411648	0.000334021	TraesCS2A02G135900/TraesCS2B02G017400/TraesCS2B02G031100/TraesCS2B02G031300/TraesCS2B02G031400/TraesCS2B02G031500/TraesCS2B02G445200/TraesCS2B02G445800/TraesCS2D02G005500/TraesCS2D02G423400/TraesCS3B02G460400/TraesCS5A02G016700/TraesCS6A02G067700/TraesCS6A02G067800/TraesCS6B02G091500/TraesCS6B02G091700/TraesCS6B02G092800/TraesCS6D02G048600/TraesCS6D02G065200/TraesCSU02G236700/Triticum_aestivum_ne…	25	deg_ckvt_bud_go
GO:0047769	arogenate dehydratase activity	898680	20/90549	2.65e-05	0.00046181	0.000374724	TraesCS2A02G291900/TraesCS2A02G292000/TraesCS2D02G289900/TraesCS2D02G290000/TraesCS5A02G370200/TraesCS5B02G372500/TraesCS5D02G379700	7	deg_ckvt_bud_go
GO:0003979	UDP-glucose 6-dehydrogenase activity	898650	14/90549	2.67e-05	0.00046181	0.000374724	TraesCS4A02G199200/TraesCS4B02G116200/TraesCS4D02G113800/TraesCS5A02G394900/TraesCS5B02G399800/TraesCS5D02G404300	6	deg_ckvt_bud_go
GO:0006065	UDP-glucuronate biosynthetic process	898650	14/90549	2.67e-05	0.00046181	0.000374724	TraesCS4A02G199200/TraesCS4B02G116200/TraesCS4D02G113800/TraesCS5A02G394900/TraesCS5B02G399800/TraesCS5D02G404300	6	deg_ckvt_bud_go
GO:0004575	sucrose alpha-glucosidase activity	19/4360	135/90549	2.73e-05	0.000465972	0.0003781	TraesCS2A02G295400/TraesCS2A02G304200/TraesCS2A02G488500/TraesCS2B02G311900/TraesCS2B02G320900/TraesCS2B02G516300/TraesCS2D02G293200/TraesCS2D02G302800/TraesCS4A02G321600/TraesCS4B02G356800/TraesCS4D02G350500/TraesCS5A02G526200/TraesCS5B02G557400/TraesCS5D02G552000/TraesCS7A02G009100/TraesCS7A02G010200/TraesCS7D02G008700/TraesCS7D02G008800/TraesCS7D02G009300	19	deg_ckvt_bud_go
GO:00501621	oxalate oxidase activity	898711	27/90549	2.79e-05	0.000468844	0.000380431	TraesCS4A02G181600/TraesCS4A02G181700/TraesCS4A02G181900/TraesCS4B02G033400/TraesCS4B02G033500/TraesCS4B02G033600/TraesCS4D02G031700/TraesCS4D02G031800	8	deg_ckvt_bud_go
GO:0010264	myo-inositol hexakisphosphate biosynthetic process	898711	28/90549	3.75e-05	0.000619124	0.000502372	TraesCS1A02G330900/TraesCS1D02G333500/TraesCS3B02G388700/TraesCS4D02G067400/TraesCS6A02G394400/TraesCS6D02G379900/TraesCS7A02G158400/TraesCS7B02G063100	8	deg_ckvt_bud_go
GO:0015695	NA	898742	36/90549	3.97e-05	0.000636692	0.000516627	TraesCS1A02G295300/TraesCS1D02G296600/TraesCS2B02G383600/TraesCS3B02G383400/TraesCS4A02G352900/TraesCS5B02G520200/TraesCS5D02G519400/TraesCS6B02G254800/Triticum_aestivum_newGene_22583	9	deg_ckvt_bud_go
GO:0072488	ammonium transmembrane transport	898742	36/90549	3.97e-05	0.000636692	0.000516627	TraesCS1A02G295300/TraesCS1D02G296600/TraesCS2B02G383600/TraesCS3B02G383400/TraesCS4A02G352900/TraesCS5B02G520200/TraesCS5D02G519400/TraesCS6B02G254800/Triticum_aestivum_newGene_22583	9	deg_ckvt_bud_go
GO:0006644	NA	898711	29/90549	4.95e-05	0.000783277	0.000635569	TraesCS1D02G379800/TraesCS3A02G242700/TraesCS3B02G270800/TraesCS3D02G242700/TraesCS3D02G441900/TraesCS7A02G330800/TraesCS7A02G406100/TraesCS7B02G241600	8	deg_ckvt_bud_go
GO:0004364	glutathione transferase activity	37/4360	382/90549	5.23e-05	0.000815187	0.000661462	TraesCS1A02G102900/TraesCS1A02G186600/TraesCS1A02G186800/TraesCS1B02G113800/TraesCS1B02G194600/TraesCS1B02G194900/TraesCS1B02G269100/TraesCS1D02G095000/TraesCS1D02G151500/TraesCS1D02G189600/TraesCS1D02G189700/TraesCS1D02G190200/TraesCS1D02G191100/TraesCS2A02G218700/TraesCS2B02G244100/TraesCS2D02G224700/TraesCS2D02G304500/TraesCS3A02G309000/TraesCS3A02G309100/TraesCS3A02G437900/TraesCS3B02G334300/…	37	deg_ckvt_bud_go
GO:0042973	glucan endo-1,3-beta-D-glucosidase activity	15/4360	96/90549	5.49e-05	0.000843688	0.000684589	TraesCS1A02G312700/TraesCS1D02G312800/TraesCS3A02G330500/TraesCS3A02G480200/TraesCS3A02G480300/TraesCS3A02G481500/TraesCS3B02G524700/TraesCS3B02G524800/TraesCS3D02G475000/TraesCS3D02G475100/TraesCS3D02G475200/TraesCS3D02G476500/TraesCS3D02G477300/TraesCS4B02G142000/TraesCSU02G153100	15	deg_ckvt_bud_go
GO:0030284	estrogen receptor activity	898650	16/90549	6.54e-05	0.000956279	0.000775948	TraesCS2B02G145500/TraesCS2D02G126400/TraesCS5A02G261400/TraesCS5D02G268800/TraesCS7B02G273500/TraesCS7D02G368600	6	deg_ckvt_bud_go
GO:1903959	regulation of anion transmembrane transport	898833	66/90549	6.64e-05	0.000956279	0.000775948	TraesCS1A02G424500/TraesCS2A02G309900/TraesCS2D02G308100/TraesCS3A02G125300/TraesCS3A02G225100/TraesCS3B02G254700/TraesCS3D02G126600/TraesCS3D02G126700/TraesCS3D02G228400/TraesCS6A02G098600/TraesCS6A02G283600/TraesCS6D02G264100	12	deg_ckvt_bud_go
GO:0003714	transcription corepressor activity	898772	47/90549	6.66e-05	0.000956279	0.000775948	TraesCS2A02G169300/TraesCS2A02G506500/TraesCS2B02G195600/TraesCS2B02G534800/TraesCS2D02G176800/TraesCS2D02G507200/TraesCS5A02G533000/TraesCS5A02G533100/TraesCS7B02G108500/TraesCS7D02G204700	10	deg_ckvt_bud_go
GO:0009693	ethylene biosynthetic process	898772	47/90549	6.66e-05	0.000956279	0.000775948	TraesCS1A02G089500/TraesCS1A02G089600/TraesCS1B02G117400/TraesCS1B02G117500/TraesCS4A02G256500/TraesCS5A02G234200/TraesCS5A02G234300/TraesCS5D02G241000/TraesCS5D02G241100/TraesCS6D02G305400	10	deg_ckvt_bud_go
GO:1903507	negative regulation of nucleic acid-templated transcription	898772	47/90549	6.66e-05	0.000956279	0.000775948	TraesCS2A02G169300/TraesCS2A02G506500/TraesCS2B02G195600/TraesCS2B02G534800/TraesCS2D02G176800/TraesCS2D02G507200/TraesCS5A02G533000/TraesCS5A02G533100/TraesCS7B02G108500/TraesCS7D02G204700	10	deg_ckvt_bud_go
GO:0004664	prephenate dehydratase activity	898680	23/90549	7.39e-05	0.00104712	0.000849655	TraesCS2A02G291900/TraesCS2A02G292000/TraesCS2D02G289900/TraesCS2D02G290000/TraesCS5A02G370200/TraesCS5B02G372500/TraesCS5D02G379700	7	deg_ckvt_bud_go
GO:0050662	coenzyme binding	31/4360	306/90549	8.97e-05	0.00124128	0.00100721	TraesCS1B02G431500/TraesCS2A02G177500/TraesCS2A02G460400/TraesCS2B02G482000/TraesCS2B02G507500/TraesCS2D02G460600/TraesCS2D02G481600/TraesCS3A02G348600/TraesCS3B02G380500/TraesCS5A02G061600/TraesCS5A02G061700/TraesCS5B02G069500/TraesCS5B02G069600/TraesCS5D02G073300/TraesCS5D02G073400/TraesCS6A02G381400/TraesCS6A02G381700/TraesCS6B02G420000/TraesCS6B02G420200/TraesCS6B02G420300/TraesCS6B02G420500/…	31	deg_ckvt_bud_go
GO:0000162	tryptophan biosynthetic process	898833	68/90549	8.99e-05	0.00124128	0.00100721	TraesCS2B02G345400/TraesCS2D02G326400/TraesCS5A02G169500/TraesCS5A02G441100/TraesCS5A02G441300/TraesCS5B02G166300/TraesCS5B02G445200/TraesCS5D02G448500/TraesCS7A02G512300/TraesCS7B02G423900/TraesCS7D02G501700/Triticum_aestivum_newGene_7558	12	deg_ckvt_bud_go
GO:0010017	red or far-red light signaling pathway	898619	11/90549	9.34e-05	0.00127401	0.00103376	TraesCS3A02G181000/TraesCS3A02G365600/TraesCS3B02G211100/TraesCS3B02G397400/TraesCS3D02G358700	5	deg_ckvt_bud_go
GO:0031418	L-ascorbic acid binding	898803	59/90549	0.000104572	0.00140224	0.00113781	TraesCS1A02G170900/TraesCS1B02G316500/TraesCS2A02G274500/TraesCS2D02G273700/TraesCS5A02G234200/TraesCS5A02G234300/TraesCS5B02G404800/TraesCS5D02G241000/TraesCS5D02G241100/TraesCS5D02G409900/TraesCS6D02G393500	11	deg_ckvt_bud_go
GO:0006094	gluconeogenesis	898711	32/90549	0.000106678	0.00140224	0.00113781	TraesCS4A02G083900/TraesCS4B02G220200/TraesCS4D02G220500/TraesCS6A02G302400/TraesCS6B02G331600/TraesCS6D02G281900/TraesCS7B02G086800/TraesCS7D02G183400	8	deg_ckvt_bud_go
GO:0006308	NA	898711	32/90549	0.000106678	0.00140224	0.00113781	TraesCS2A02G507500/TraesCS2B02G535400/TraesCS2B02G535500/TraesCS2D02G507800/TraesCS2D02G507900/TraesCS3A02G044100/TraesCS3B02G039500/TraesCS3D02G036700	8	deg_ckvt_bud_go
GO:0009826	unidimensional cell growth	13/4360	80/90549	0.000112069	0.00145557	0.00118108	TraesCS1A02G263600/TraesCS1D02G302500/TraesCS3B02G550900/TraesCS3D02G496100/TraesCS4A02G078000/TraesCS4A02G409300/TraesCS4B02G234100/TraesCS4B02G309100/TraesCS4D02G235200/TraesCS4D02G307300/TraesCS6A02G116200/TraesCS6B02G144000/TraesCS6D02G105000	13	deg_ckvt_bud_go
GO:0004425	indole-3-glycerol-phosphate synthase activity	898619	12/90549	0.000153776	0.00190647	0.00154695	TraesCS5A02G169500/TraesCS5B02G166300/TraesCS7A02G512300/TraesCS7B02G423900/TraesCS7D02G501700	5	deg_ckvt_bud_go
GO:0004640	phosphoribosylanthranilate isomerase activity	898619	12/90549	0.000153776	0.00190647	0.00154695	TraesCS5A02G169500/TraesCS5B02G166300/TraesCS7A02G512300/TraesCS7B02G423900/TraesCS7D02G501700	5	deg_ckvt_bud_go
GO:0009835	fruit ripening	898619	12/90549	0.000153776	0.00190647	0.00154695	TraesCS4A02G256500/TraesCS5A02G234200/TraesCS5A02G234300/TraesCS5D02G241000/TraesCS5D02G241100	5	deg_ckvt_bud_go
GO:0010112	regulation of systemic acquired resistance	898619	12/90549	0.000153776	0.00190647	0.00154695	TraesCS1B02G245800/TraesCS1D02G233900/TraesCS3A02G042700/TraesCS3B02G040800/TraesCS3D02G037900	5	deg_ckvt_bud_go
GO:0005544	calcium-dependent phospholipid binding	15/4360	106/90549	0.000173259	0.00211645	0.00171734	TraesCS1A02G239600/TraesCS1A02G239700/TraesCS1B02G247700/TraesCS1B02G251800/TraesCS1B02G251900/TraesCS1D02G239800/TraesCS1D02G239900/TraesCS3A02G359700/TraesCS3B02G392500/TraesCS4B02G280100/TraesCS6A02G386900/TraesCS6B02G426600/TraesCS6D02G371600/TraesCS7A02G524400/TraesCS7B02G085300	15	deg_ckvt_bud_go
GO:0006024	glycosaminoglycan biosynthetic process	898680	26/90549	0.000174593	0.00211645	0.00171734	TraesCS4A02G199200/TraesCS4B02G116200/TraesCS4D02G113800/TraesCS5A02G394900/TraesCS5B02G399800/TraesCS5D02G404300/TraesCS7D02G249700	7	deg_ckvt_bud_go
GO:0009695	jasmonic acid biosynthetic process	898803	65/90549	0.00025656	0.0030759	0.00249586	TraesCS2B02G040000/TraesCS4A02G036200/TraesCS5A02G403200/TraesCS5B02G408000/TraesCS5D02G413200/TraesCS7A02G174700/TraesCS7A02G412400/TraesCS7B02G079500/TraesCS7B02G311600/TraesCS7D02G176000/TraesCS7D02G405500	11	deg_ckvt_bud_go
GO:0005496	steroid binding	898650	20/90549	0.000268047	0.00311105	0.00252438	TraesCS2B02G145500/TraesCS2D02G126400/TraesCS5A02G261400/TraesCS5D02G268800/TraesCS7B02G273500/TraesCS7D02G368600	6	deg_ckvt_bud_go
GO:0032580	Golgi cisterna membrane	898650	20/90549	0.000268047	0.00311105	0.00252438	TraesCS2A02G460400/TraesCS2B02G482000/TraesCS2D02G460600/TraesCS4A02G409300/TraesCS4B02G309100/TraesCS4D02G307300	6	deg_ckvt_bud_go
GO:0050789	regulation of biological process	898650	20/90549	0.000268047	0.00311105	0.00252438	TraesCS2B02G264000/TraesCS4A02G008000/TraesCS4B02G296900/TraesCS4B02G364700/TraesCS4D02G295800/TraesCSU02G139100	6	deg_ckvt_bud_go
GO:0035556	intracellular signal transduction	40/4360	462/90549	0.000295214	0.0033903	0.00275097	TraesCS1A02G080600/TraesCS1A02G159200/TraesCS1A02G215900/TraesCS1A02G235100/TraesCS1A02G270800/TraesCS1A02G292200/TraesCS1B02G140900/TraesCS1B02G175600/TraesCS1B02G248300/TraesCS1B02G281100/TraesCS1B02G416000/TraesCS1D02G082500/TraesCS1D02G156600/TraesCS1D02G176900/TraesCS1D02G236800/TraesCS1D02G271000/TraesCS2A02G104500/TraesCS2A02G190200/TraesCS2B02G216800/TraesCS2D02G197600/TraesCS4A02G109000/…	40	deg_ckvt_bud_go
GO:0006749	glutathione metabolic process	36/4360	402/90549	0.000305979	0.00347733	0.00282159	TraesCS1A02G102900/TraesCS1A02G186600/TraesCS1A02G186800/TraesCS1B02G113800/TraesCS1B02G194600/TraesCS1B02G194900/TraesCS1B02G269100/TraesCS1D02G095000/TraesCS1D02G151500/TraesCS1D02G189600/TraesCS1D02G189700/TraesCS1D02G190200/TraesCS1D02G191100/TraesCS2A02G218700/TraesCS2B02G244100/TraesCS2D02G224700/TraesCS2D02G304500/TraesCS3A02G309000/TraesCS3A02G437900/TraesCS3B02G334300/TraesCS3B02G471500/…	36	deg_ckvt_bud_go
GO:0005247	voltage-gated chloride channel activity	898711	37/90549	0.000315867	0.00351644	0.00285332	TraesCS2A02G309900/TraesCS2D02G308100/TraesCS3A02G125300/TraesCS3D02G126600/TraesCS3D02G126700/TraesCS6A02G098600/TraesCS6A02G283600/TraesCS6D02G264100	8	deg_ckvt_bud_go
GO:0005313	L-glutamate transmembrane transporter activity	898711	37/90549	0.000315867	0.00351644	0.00285332	TraesCS2B02G446235/TraesCS3A02G096000/TraesCS3A02G217200/TraesCS3A02G484862/TraesCS3D02G219100/TraesCS3D02G479700/TraesCS5A02G375600/TraesCS5D02G385125	8	deg_ckvt_bud_go
GO:0050306	sucrose 1F-fructosyltransferase activity	898650	21/90549	0.00036	0.00396727	0.00321914	TraesCS7A02G009100/TraesCS7A02G009800/TraesCS7D02G008700/TraesCS7D02G008800/TraesCS7D02G009300/TraesCS7D02G009400	6	deg_ckvt_bud_go
GO:0009809	lignin biosynthetic process	17/4360	139/90549	0.000396027	0.00432065	0.00350588	TraesCS2A02G066400/TraesCS2A02G490100/TraesCS2B02G078700/TraesCS2B02G518400/TraesCS2D02G064900/TraesCS2D02G490500/TraesCS3B02G473800/TraesCS5A02G205700/TraesCS5A02G213900/TraesCS5B02G202700/TraesCS5B02G209800/TraesCS5D02G210600/TraesCS6B02G406000/TraesCS6B02G406300/TraesCS7A02G127600/TraesCS7A02G350500/TraesCS7B02G027200	17	deg_ckvt_bud_go
GO:0047634	agmatine N4-coumaroyltransferase activity	898619	15/90549	0.000516358	0.00557769	0.00452587	TraesCS2A02G490000/TraesCS2B02G518300/TraesCS2B02G519100/TraesCS2D02G490400/TraesCS2D02G491100	5	deg_ckvt_bud_go
GO:0042742	defense response to bacterium	20/4360	182/90549	0.000531432	0.00568423	0.00461232	TraesCS2A02G295400/TraesCS2A02G461800/TraesCS2A02G461900/TraesCS2B02G311900/TraesCS2B02G483400/TraesCS2B02G483500/TraesCS2D02G293200/TraesCS2D02G380800/TraesCS2D02G462000/TraesCS2D02G462100/TraesCS3A02G399000/TraesCS3A02G532700/TraesCS3B02G584700/TraesCS3B02G609500/TraesCS3D02G537900/TraesCS4A02G043800/TraesCS4B02G264500/TraesCS4D02G264500/TraesCS5B02G560800/TraesCS7B02G162500	20	deg_ckvt_bud_go
GO:0016125	sterol metabolic process	19/4360	169/90549	0.000545347	0.00577644	0.00468714	TraesCS2A02G013500/TraesCS2A02G367800/TraesCS3A02G103800/TraesCS4A02G061800/TraesCS4A02G078000/TraesCS4B02G234100/TraesCS4B02G237500/TraesCS4B02G237600/TraesCS4D02G235200/TraesCS4D02G238700/TraesCS4D02G238800/TraesCS5A02G403200/TraesCS5B02G408000/TraesCS5D02G244900/TraesCS5D02G413200/TraesCS6B02G213300/TraesCS6D02G243800/TraesCS6D02G365500/TraesCSU02G031600	19	deg_ckvt_bud_go
GO:0006821	chloride transport	898711	40/90549	0.000553289	0.00580422	0.00470968	TraesCS2A02G309900/TraesCS2D02G308100/TraesCS3A02G125300/TraesCS3D02G126600/TraesCS3D02G126700/TraesCS6A02G098600/TraesCS6A02G283600/TraesCS6D02G264100	8	deg_ckvt_bud_go
GO:0009094	L-phenylalanine biosynthetic process	898680	31/90549	0.00056491	0.00586968	0.0047628	TraesCS2A02G291900/TraesCS2A02G292000/TraesCS2D02G289900/TraesCS2D02G290000/TraesCS5A02G370200/TraesCS5B02G372500/TraesCS5D02G379700	7	deg_ckvt_bud_go
GO:0009269	response to desiccation	898650	24/90549	0.000788544	0.0080402	0.00652401	TraesCS1A02G423800/TraesCS1B02G455900/TraesCS1D02G432400/TraesCS3A02G150800/TraesCS3D02G158600/TraesCS4A02G343300	6	deg_ckvt_bud_go
GO:0046839	NA	898650	24/90549	0.000788544	0.0080402	0.00652401	TraesCS1D02G379800/TraesCS3A02G242700/TraesCS3B02G270800/TraesCS3D02G242700/TraesCS7A02G330800/TraesCS7B02G241600	6	deg_ckvt_bud_go
GO:0006730	NA	13/4360	98/90549	0.000856317	0.00865039	0.00701913	TraesCS2B02G517500/TraesCS4A02G388900/TraesCS7A02G089500/TraesCS7A02G089600/TraesCS7A02G537600/TraesCS7B02G455700/TraesCS7B02G455900/TraesCS7D02G084800/TraesCS7D02G085100/TraesCS7D02G085200/TraesCS7D02G523500/TraesCS7D02G523800/Triticum_aestivum_newGene_52110	13	deg_ckvt_bud_go
GO:0006873	cellular ion homeostasis	898589	10/90549	0.000891723	0.00892541	0.00724229	TraesCS1A02G424500/TraesCS3A02G225100/TraesCS3B02G254700/TraesCS3D02G228400	4	deg_ckvt_bud_go
GO:0043401	steroid hormone mediated signaling pathway	898650	25/90549	0.000995522	0.00987377	0.00801181	TraesCS2B02G145500/TraesCS2D02G126400/TraesCS5A02G261400/TraesCS5D02G268800/TraesCS7B02G273500/TraesCS7D02G368600	6	deg_ckvt_bud_go
GO:0089711	NA	898680	34/90549	0.00101842	0.0100099	0.00812226	TraesCS3A02G096000/TraesCS3A02G217200/TraesCS3A02G484862/TraesCS3D02G219100/TraesCS3D02G479700/TraesCS5A02G375600/TraesCS5D02G385125	7	deg_ckvt_bud_go
GO:0015185	gamma-aminobutyric acid transmembrane transporter activity	898650	26/90549	0.0012418	0.0118823	0.00964161	TraesCS3A02G096000/TraesCS3A02G217200/TraesCS3A02G484862/TraesCS3D02G219100/TraesCS3D02G363200/TraesCS3D02G479700	6	deg_ckvt_bud_go
GO:0015812	NA	898650	26/90549	0.0012418	0.0118823	0.00964161	TraesCS3A02G096000/TraesCS3A02G217200/TraesCS3A02G484862/TraesCS3D02G219100/TraesCS3D02G363200/TraesCS3D02G479700	6	deg_ckvt_bud_go
GO:0015189	L-lysine transmembrane transporter activity	898711	45/90549	0.00125249	0.0118823	0.00964161	TraesCS2B02G446235/TraesCS3A02G096000/TraesCS3A02G217200/TraesCS3A02G484862/TraesCS3D02G219100/TraesCS3D02G479700/TraesCS5A02G375600/TraesCS5D02G385125	8	deg_ckvt_bud_go
GO:1903401	NA	898711	45/90549	0.00125249	0.0118823	0.00964161	TraesCS2B02G446235/TraesCS3A02G096000/TraesCS3A02G217200/TraesCS3A02G484862/TraesCS3D02G219100/TraesCS3D02G479700/TraesCS5A02G375600/TraesCS5D02G385125	8	deg_ckvt_bud_go
GO:0009738	abscisic acid-activated signaling pathway	26/4360	282/90549	0.00128571	0.0119672	0.0097105	TraesCS1A02G215900/TraesCS1A02G270800/TraesCS1A02G292200/TraesCS1B02G281100/TraesCS1D02G176900/TraesCS1D02G271000/TraesCS2A02G476500/TraesCS2A02G476600/TraesCS2A02G476800/TraesCS2A02G477000/TraesCS2B02G500100/TraesCS2B02G500200/TraesCS2D02G317800/TraesCS2D02G420900/TraesCS3B02G380300/TraesCS4A02G114400/TraesCS4A02G116400/TraesCS4B02G030100/TraesCS4B02G189800/TraesCS4D02G027600/TraesCS4D02G189200/…	26	deg_ckvt_bud_go
GO:0050832	defense response to fungus	26/4360	282/90549	0.00128571	0.0119672	0.0097105	TraesCS1A02G250000/TraesCS1B02G260600/TraesCS1D02G249600/TraesCS2A02G295400/TraesCS2A02G367700/TraesCS2B02G311900/TraesCS2D02G293200/TraesCS3B02G549000/TraesCS3B02G549200/TraesCS3B02G584700/TraesCS4B02G037700/TraesCS4B02G037900/TraesCS4D02G035200/TraesCS5A02G378900/TraesCS5B02G382300/TraesCS5B02G382400/TraesCS5B02G382600/TraesCS5B02G560800/TraesCS5D02G183700/TraesCS6A02G132200/TraesCS6A02G132500/…	26	deg_ckvt_bud_go
GO:0004097	catechol oxidase activity	898619	18/90549	0.00130532	0.0119672	0.0097105	TraesCS2A02G468500/TraesCS2B02G491400/TraesCS2D02G468600/TraesCS6B02G056900/TraesCS6D02G048400	5	deg_ckvt_bud_go
GO:00098151	1-aminocyclopropane-1-carboxylate oxidase activity	898619	18/90549	0.00130532	0.0119672	0.0097105	TraesCS5A02G234200/TraesCS5A02G234300/TraesCS5D02G241000/TraesCS5D02G241100/TraesCS6D02G305400	5	deg_ckvt_bud_go
GO:0046856	phosphatidylinositol dephosphorylation	898772	67/90549	0.00133022	0.0120537	0.00978068	TraesCS1A02G357300/TraesCS1B02G316500/TraesCS3A02G114900/TraesCS3D02G117300/TraesCS4A02G073900/TraesCS4B02G230100/TraesCS6A02G302400/TraesCS6B02G331600/TraesCS6D02G281900/TraesCS7B02G086800	10	deg_ckvt_bud_go
GO:0009808	lignin metabolic process	898589	11/90549	0.0013479	0.0120537	0.00978068	TraesCS3A02G136100/TraesCS3A02G342900/TraesCS3B02G154000/TraesCS3D02G136900	4	deg_ckvt_bud_go
GO:0016710	trans-cinnamate 4-monooxygenase activity	898589	11/90549	0.0013479	0.0120537	0.00978068	TraesCS3A02G136100/TraesCS3A02G342900/TraesCS3B02G154000/TraesCS3D02G136900	4	deg_ckvt_bud_go
GO:00047221	protein serine/threonine phosphatase activity	29/4360	333/90549	0.00169235	0.0149717	0.0121484	TraesCS1A02G202300/TraesCS1A02G228100/TraesCS1B02G216500/TraesCS1B02G242300/TraesCS1D02G205700/TraesCS2B02G291800/TraesCS2B02G449200/TraesCS2D02G315100/TraesCS2D02G426600/TraesCS3A02G237800/TraesCS4A02G226300/TraesCS4B02G088700/TraesCS4B02G210100/TraesCS4D02G087200/TraesCS4D02G331100/TraesCS5A02G072500/TraesCS5A02G076600/TraesCS5A02G479600/TraesCS5B02G078500/TraesCS5B02G082500/TraesCS5B02G492700/…	29	deg_ckvt_bud_go
GO:0008519	NA	898619	19/90549	0.00170165	0.0149717	0.0121484	TraesCS2B02G383600/TraesCS4A02G352900/TraesCS5B02G520200/TraesCS5D02G519400/TraesCS6B02G254800	5	deg_ckvt_bud_go
GO:0042626	ATPase activity, coupled to transmembrane movement of substances	39/4360	491/90549	0.00174754	0.0152526	0.0123763	TraesCS1A02G342900/TraesCS1A02G343000/TraesCS1B02G066000/TraesCS1D02G345100/TraesCS1D02G345200/TraesCS2D02G055600/TraesCS2D02G110700/TraesCS3A02G217900/TraesCS3A02G258000/TraesCS3B02G248400/TraesCS3B02G290300/TraesCS3D02G234400/TraesCS3D02G257500/TraesCS4A02G216900/TraesCS4B02G253200/TraesCS5A02G249900/TraesCS5B02G203200/TraesCS5B02G247700/TraesCS5B02G248000/TraesCS5B02G397300/TraesCS5D02G195700/…	39	deg_ckvt_bud_go
GO:0010181	FMN binding	19/4360	189/90549	0.00206747	0.0179017	0.0145259	TraesCS2B02G040000/TraesCS2B02G328100/TraesCS2D02G264400/TraesCS2D02G309500/TraesCS3A02G266300/TraesCS5A02G361100/TraesCS5B02G363800/TraesCS5D02G370100/TraesCS6B02G353200/TraesCS6D02G302300/TraesCS7A02G174700/TraesCS7A02G412400/TraesCS7B02G079500/TraesCS7B02G311600/TraesCS7D02G176000/TraesCS7D02G405500/Triticum_aestivum_newGene_16016/Triticum_aestivum_newGene_21931/Triticum_aestivum_newGene_24483	19	deg_ckvt_bud_go
GO:0004351	glutamate decarboxylase activity	898619	20/90549	0.00217951	0.0187232	0.0151925	TraesCS2D02G313500/TraesCS4A02G075600/TraesCS4A02G262600/TraesCS4B02G231400/TraesCS4D02G232700	5	deg_ckvt_bud_go
GO:0006012	NA	898711	49/90549	0.00221004	0.0188372	0.0152849	TraesCS2A02G097400/TraesCS2A02G460400/TraesCS2B02G112800/TraesCS2B02G482000/TraesCS2D02G095800/TraesCS2D02G460600/TraesCS6A02G298400/TraesCS6D02G278200	8	deg_ckvt_bud_go
GO:0050794	regulation of cellular process	898772	73/90549	0.00256819	0.0217201	0.0176242	TraesCS2B02G550500/TraesCS4A02G007900/TraesCS4D02G295900/TraesCS7A02G066300/TraesCS7A02G201500/TraesCS7A02G201600/TraesCS7B02G108300/TraesCS7D02G204200/TraesCS7D02G204500/TraesCS7D02G204600	10	deg_ckvt_bud_go
GO:0010077	maintenance of inflorescence meristem identity	898589	13/90549	0.00270274	0.0223745	0.0181552	TraesCS3A02G211100/TraesCS3B02G241600/TraesCS3D02G213900/Triticum_aestivum_newGene_86192	4	deg_ckvt_bud_go
GO:0005778	peroxisomal membrane	898650	30/90549	0.00271604	0.0223745	0.0181552	TraesCS5A02G269300/TraesCS5A02G424300/TraesCS5B02G269600/TraesCS5D02G277500/TraesCS5D02G432800/Triticum_aestivum_newGene_13043	6	deg_ckvt_bud_go
GO:0047325	inositol tetrakisphosphate 1-kinase activity	898619	21/90549	0.00274811	0.0223745	0.0181552	TraesCS1A02G330900/TraesCS1D02G333500/TraesCS4A02G257700/TraesCS7A02G158400/TraesCS7B02G063100	5	deg_ckvt_bud_go
GO:0052725	inositol-1,3,4-trisphosphate 6-kinase activity	898619	21/90549	0.00274811	0.0223745	0.0181552	TraesCS1A02G330900/TraesCS1D02G333500/TraesCS4A02G257700/TraesCS7A02G158400/TraesCS7B02G063100	5	deg_ckvt_bud_go
GO:0052726	inositol-1,3,4-trisphosphate 5-kinase activity	898619	21/90549	0.00274811	0.0223745	0.0181552	TraesCS1A02G330900/TraesCS1D02G333500/TraesCS4A02G257700/TraesCS7A02G158400/TraesCS7B02G063100	5	deg_ckvt_bud_go
GO:0016629	NA	898680	41/90549	0.00317274	0.0256405	0.0208053	TraesCS2B02G040000/TraesCS7A02G174700/TraesCS7A02G412400/TraesCS7B02G079500/TraesCS7B02G311600/TraesCS7D02G176000/TraesCS7D02G405500	7	deg_ckvt_bud_go
GO:0015808	NA	898619	22/90549	0.00341671	0.0271784	0.0220532	TraesCS3A02G096000/TraesCS3A02G217200/TraesCS3A02G484862/TraesCS3D02G219100/TraesCS3D02G479700	5	deg_ckvt_bud_go
GO:0045430	chalcone isomerase activity	898619	22/90549	0.00341671	0.0271784	0.0220532	TraesCS1A02G203600/TraesCS1A02G203700/TraesCS1D02G207000/TraesCS5D02G408200/Triticum_aestivum_newGene_14515	5	deg_ckvt_bud_go
GO:0016597	NA	16/4360	155/90549	0.00343778	0.0271784	0.0220532	TraesCS2A02G291900/TraesCS2A02G292000/TraesCS2B02G126400/TraesCS2D02G289900/TraesCS2D02G290000/TraesCS4A02G059100/TraesCS4B02G234700/TraesCS4D02G235900/TraesCS5A02G370200/TraesCS5B02G372500/TraesCS5D02G379700/TraesCS6D02G070000/TraesCS7A02G315200/TraesCS7B02G159600/TraesCS7B02G215700/TraesCS7D02G312200	16	deg_ckvt_bud_go
GO:0051119	sugar transmembrane transporter activity	898803	89/90549	0.00365291	0.0286714	0.0232647	TraesCS1B02G276000/TraesCS1D02G265400/TraesCS2D02G198600/TraesCS3A02G255300/TraesCS3B02G287200/TraesCS3D02G256100/TraesCS5B02G040700/TraesCS5D02G046300/TraesCS6A02G148600/TraesCS6B02G248300/TraesCS6D02G138000	11	deg_ckvt_bud_go
GO:0008195	phosphatidate phosphatase activity	898680	43/90549	0.00418294	0.0322273	0.02615	TraesCS1D02G379800/TraesCS3A02G242700/TraesCS3B02G270800/TraesCS3D02G242700/TraesCS6A02G271800/TraesCS7A02G330800/TraesCS7B02G241600	7	deg_ckvt_bud_go
GO:0006536	NA	898619	23/90549	0.00419457	0.0322273	0.02615	TraesCS2D02G313500/TraesCS4A02G075600/TraesCS4A02G262600/TraesCS4B02G231400/TraesCS4D02G232700	5	deg_ckvt_bud_go
GO:0015180	L-alanine transmembrane transporter activity	898619	23/90549	0.00419457	0.0322273	0.02615	TraesCS3A02G096000/TraesCS3A02G217200/TraesCS3A02G484862/TraesCS3D02G219100/TraesCS3D02G479700	5	deg_ckvt_bud_go
GO:1902609	(R)-2-hydroxy-alpha-linolenic acid biosynthetic process	898589	15/90549	0.00477649	0.0364416	0.0295696	TraesCS2A02G367700/TraesCS3B02G549000/TraesCS3B02G549200/TraesCS5D02G183700	4	deg_ckvt_bud_go
GO:0006152	purine nucleoside catabolic process	898619	24/90549	0.00509089	0.0385706	0.0312971	TraesCS1B02G263700/TraesCS1D02G253900/TraesCS4A02G358800/TraesCS5B02G513200/TraesCS5D02G513700	5	deg_ckvt_bud_go
GO:0006790	sulfur compound metabolic process	898619	25/90549	0.00611473	0.0454821	0.0369053	TraesCS2A02G386000/TraesCS2B02G402900/TraesCS2D02G382500/TraesCS5A02G472800/TraesCS5D02G485500	5	deg_ckvt_bud_go
GO:0010076	maintenance of floral meristem identity	898589	16/90549	0.0061282	0.0454821	0.0369053	TraesCS3A02G211100/TraesCS3B02G241600/TraesCS3D02G213900/Triticum_aestivum_newGene_86192	4	deg_ckvt_bud_go
GO:0048510	regulation of timing of transition from vegetative to reproductive phase	898589	16/90549	0.0061282	0.0454821	0.0369053	TraesCS2A02G304200/TraesCS2B02G320900/TraesCS2D02G302800/TraesCS3A02G250700	4	deg_ckvt_bud_go
GO:0016614	oxidoreductase activity, acting on CH-OH group of donors	18/4360	194/90549	0.00618523	0.0455952	0.036997	TraesCS2A02G399100/TraesCS2B02G145500/TraesCS2D02G126400/TraesCS3A02G321100/TraesCS3A02G374700/TraesCS3A02G481000/TraesCS3B02G344600/TraesCS3D02G113700/TraesCS3D02G310200/TraesCS3D02G475800/TraesCS5A02G261400/TraesCS5D02G268800/TraesCS5D02G436000/TraesCS7A02G354000/TraesCS7B02G273500/TraesCS7B02G273600/TraesCS7D02G368600/TraesCS7D02G368700	18	deg_ckvt_bud_go
GO:0009705	plant-type vacuole membrane	15/4360	151/90549	0.00643098	0.0467908	0.0379671	TraesCS1B02G182200/TraesCS2A02G204900/TraesCS2A02G309900/TraesCS2D02G211100/TraesCS2D02G308100/TraesCS2D02G483500/TraesCS2D02G483700/TraesCS3A02G125300/TraesCS3D02G126600/TraesCS3D02G126700/TraesCS4B02G349500/TraesCS4D02G012700/TraesCS4D02G344300/TraesCS5A02G518300/TraesCS5B02G396400	15	deg_ckvt_bud_go
GO:0006950	response to stress	33/4360	431/90549	0.0064332	0.0467908	0.0379671	TraesCS2A02G112400/TraesCS2B02G131200/TraesCS2D02G112900/TraesCS3A02G328100/TraesCS3A02G509700/TraesCS3B02G357600/TraesCS3D02G321700/TraesCS3D02G508900/TraesCS3D02G517500/TraesCS3D02G517600/TraesCS3D02G517700/TraesCS3D02G518000/TraesCS4B02G297000/TraesCS5A02G063100/TraesCS5A02G090000/TraesCS5A02G208800/TraesCS5B02G095800/TraesCS5B02G417200/TraesCS5D02G074300/TraesCS5D02G102100/TraesCS6A02G350200/…	33	deg_ckvt_bud_go
GO:0003993	acid phosphatase activity	15/4360	152/90549	0.00682534	0.0493142	0.0400147	TraesCS3A02G163900/TraesCS3A02G320100/TraesCS3B02G345800/TraesCS4A02G380200/TraesCS4B02G364000/TraesCS4D02G357400/TraesCS5A02G286100/TraesCS5B02G285300/TraesCS5B02G285400/TraesCS5B02G471500/TraesCS5D02G136700/TraesCS5D02G293500/TraesCS5D02G293700/TraesCS5D02G474000/Triticum_aestivum_newGene_8136	15	deg_ckvt_bud_go
GO:0006334	nucleosome assembly	142/6797	449/90549	7.47e-51	1.21e-47	1.09e-47	TraesCS1A02G228800/TraesCS1A02G229100/TraesCS1A02G261900/TraesCS1A02G274300/TraesCS1A02G287700/TraesCS1A02G287800/TraesCS1A02G291700/TraesCS1A02G295400/TraesCS1A02G295700/TraesCS1A02G359800/TraesCS1A02G359900/TraesCS1A02G360000/TraesCS1A02G360100/TraesCS1A02G360200/TraesCS1A02G361600/TraesCS1A02G361700/TraesCS1A02G363000/TraesCS1A02G367900/TraesCS1A02G388600/TraesCS1B02G244900/TraesCS1B02G245300/…	142	deg_ckvt_bud_go
GO:00043641	glutathione transferase activity	90/6797	382/90549	1.41e-22	1.14e-19	1.03e-19	TraesCS1A02G102700/TraesCS1A02G102800/TraesCS1A02G186100/TraesCS1A02G186300/TraesCS1A02G186500/TraesCS1A02G186700/TraesCS1A02G187000/TraesCS1B02G113500/TraesCS1B02G113700/TraesCS1B02G194000/TraesCS1B02G194100/TraesCS1B02G194700/TraesCS1D02G017000/TraesCS1D02G094700/TraesCS1D02G094900/TraesCS1D02G095100/TraesCS1D02G095400/TraesCS1D02G189800/TraesCS1D02G190100/TraesCS1D02G190300/TraesCS1D02G190500/…	90	deg_ckvt_bud_go
GO:00094071	toxin catabolic process	61/6797	201/90549	1.09e-21	5.87e-19	5.28e-19	TraesCS1A02G186100/TraesCS1A02G186300/TraesCS1A02G186500/TraesCS1A02G186700/TraesCS1A02G187000/TraesCS1B02G194000/TraesCS1B02G194100/TraesCS1B02G194700/TraesCS1D02G017000/TraesCS1D02G189800/TraesCS1D02G190100/TraesCS1D02G190300/TraesCS1D02G190500/TraesCS2A02G578200/TraesCS2A02G578400/TraesCS2B02G574500/TraesCS2B02G574600/TraesCS2B02G609400/TraesCS2B02G609500/TraesCS2B02G609600/TraesCS2D02G545400/…	61	deg_ckvt_bud_go
GO:0031492	NA	40/6797	93/90549	5.66e-21	2.28e-18	2.06e-18	TraesCS1A02G228800/TraesCS1A02G261900/TraesCS1A02G274300/TraesCS1A02G359800/TraesCS1A02G360000/TraesCS1A02G360200/TraesCS1A02G361700/TraesCS1B02G375900/TraesCS1B02G376300/TraesCS1B02G376700/TraesCS1B02G378600/TraesCS1B02G378700/TraesCS1D02G261900/TraesCS1D02G364200/TraesCS1D02G366600/TraesCS2B02G186000/TraesCS2B02G315500/TraesCS2D02G297000/TraesCS3A02G377400/TraesCS3B02G299200/TraesCS3D02G150300/…	40	deg_ckvt_bud_go
GO:00067491	glutathione metabolic process	88/6797	402/90549	7.21e-20	2.33e-17	2.09e-17	TraesCS1A02G102700/TraesCS1A02G102800/TraesCS1A02G186100/TraesCS1A02G186300/TraesCS1A02G186500/TraesCS1A02G186700/TraesCS1A02G187000/TraesCS1B02G113500/TraesCS1B02G113700/TraesCS1B02G194000/TraesCS1B02G194100/TraesCS1B02G194700/TraesCS1D02G017000/TraesCS1D02G094700/TraesCS1D02G094900/TraesCS1D02G095100/TraesCS1D02G095400/TraesCS1D02G189800/TraesCS1D02G190100/TraesCS1D02G190300/TraesCS1D02G190500/…	88	deg_ckvt_bud_go
GO:0000788	nuclear nucleosome	40/6797	130/90549	5.6e-15	1.51e-12	1.36e-12	TraesCS1A02G229100/TraesCS1A02G361600/TraesCS1A02G367900/TraesCS1A02G388600/TraesCS1B02G244900/TraesCS1B02G245300/TraesCS1B02G357600/TraesCS1B02G378300/TraesCS1B02G386200/TraesCS1B02G386400/TraesCS1B02G416600/TraesCS1D02G233300/TraesCS1D02G366300/TraesCS1D02G373900/TraesCS1D02G396600/TraesCS2B02G329300/TraesCS3A02G102500/TraesCS3A02G357500/TraesCS3B02G089900/TraesCS3B02G114400/TraesCS3B02G114600/…	40	deg_ckvt_bud_go
GO:0042555	MCM complex	16/6797	22/90549	4.81e-14	1.11e-11	9.99e-12	TraesCS1A02G129400/TraesCS1A02G264000/TraesCS1A02G299500/TraesCS1B02G146200/TraesCS1B02G274600/TraesCS1B02G309300/TraesCS1D02G264100/TraesCS1D02G298400/TraesCS3B02G224600/TraesCS3D02G203400/TraesCS5A02G088400/TraesCS5B02G094600/TraesCS5D02G100800/TraesCS6A02G360600/TraesCS6B02G393500/TraesCS6D02G344100	16	deg_ckvt_bud_go
GO:0004702	signal transducer, downstream of receptor, with serine/threonine kinase activity	36/6797	140/90549	4.23e-11	8.53e-09	7.68e-09	TraesCS1A02G366900/TraesCS1A02G367000/TraesCS1A02G367100/TraesCS1B02G384900/TraesCS1B02G385100/TraesCS1D02G372400/TraesCS1D02G372500/TraesCS1D02G372600/TraesCS1D02G372700/TraesCS1D02G372800/TraesCS1D02G372900/TraesCS2A02G498000/TraesCS2B02G323700/TraesCS3A02G255600/TraesCS3A02G255700/TraesCS3A02G256200/TraesCS3A02G256300/TraesCS3B02G288100/TraesCS3B02G289400/TraesCS3B02G289500/TraesCS3D02G256400/…	36	deg_ckvt_bud_go
GO:0000347	THO complex	14/6797	26/90549	7.22e-10	1.19e-07	1.07e-07	TraesCS1A02G264000/TraesCS1A02G299500/TraesCS1B02G274600/TraesCS1B02G309300/TraesCS1D02G264100/TraesCS1D02G298400/TraesCS3B02G224600/TraesCS3D02G203400/TraesCS5A02G088400/TraesCS5B02G094600/TraesCS5D02G100800/TraesCS6A02G360600/TraesCS6B02G393500/TraesCS6D02G344100	14	deg_ckvt_bud_go
GO:0006270	NA	21/6797	59/90549	7.37e-10	1.19e-07	1.07e-07	TraesCS1A02G129400/TraesCS1A02G264000/TraesCS1A02G299500/TraesCS1B02G146200/TraesCS1B02G274600/TraesCS1B02G309300/TraesCS1D02G264100/TraesCS1D02G298400/TraesCS3B02G224600/TraesCS3B02G412700/TraesCS3D02G203400/TraesCS3D02G362000/TraesCS3D02G373300/TraesCS4A02G189900/TraesCS5A02G088400/TraesCS5B02G094600/TraesCS5D02G100800/TraesCS6A02G360600/TraesCS6B02G393500/TraesCS6D02G344100/TraesCS7D02G442100	21	deg_ckvt_bud_go
GO:0050664	oxidoreductase activity, acting on NAD(P)H, oxygen as acceptor	16/6797	36/90549	1.7e-09	2.49e-07	2.24e-07	TraesCS1A02G347700/TraesCS1D02G350600/TraesCS3A02G280200/TraesCS3B02G314000/TraesCS3D02G279900/TraesCS4B02G327800/TraesCS4D02G324800/TraesCS5A02G093600/TraesCS5A02G211800/TraesCS5A02G301700/TraesCS5A02G499900/TraesCS5B02G099700/TraesCS5B02G212100/TraesCS5B02G299000/TraesCS5D02G105900/TraesCS5D02G222100	16	deg_ckvt_bud_go
GO:0046777	protein autophosphorylation	42/6797	208/90549	3.63e-09	4.88e-07	4.39e-07	TraesCS1A02G178400/TraesCS1A02G424200/TraesCS1B02G201900/TraesCS1B02G456700/TraesCS1D02G433400/TraesCS2A02G199700/TraesCS2A02G223100/TraesCS2A02G285700/TraesCS2A02G456100/TraesCS2B02G227000/TraesCS2B02G302800/TraesCS2B02G478100/TraesCS2D02G207400/TraesCS2D02G214600/TraesCS2D02G245700/TraesCS2D02G284200/TraesCS3A02G439200/TraesCS3D02G345500/TraesCS4A02G029800/TraesCS4A02G206200/TraesCS4A02G283400/…	42	deg_ckvt_bud_go
GO:00069501	response to stress	67/6797	431/90549	1.31e-08	1.62e-06	1.46e-06	TraesCS1A02G280700/TraesCS1B02G289700/TraesCS2A02G111700/TraesCS2A02G112500/TraesCS2B02G130500/TraesCS2B02G131300/TraesCS2D02G112300/TraesCS3B02G007900/TraesCS3B02G010600/TraesCS3B02G418000/TraesCS3D02G229400/TraesCS4A02G007800/TraesCS4A02G072300/TraesCS4A02G119400/TraesCS4A02G250800/TraesCS4A02G351900/TraesCS4B02G064100/TraesCS4B02G185100/TraesCS4B02G297100/TraesCS4D02G063000/TraesCS4D02G186500/…	67	deg_ckvt_bud_go
GO:0004807	triose-phosphate isomerase activity	1788929	23/90549	1.95e-08	2.25e-06	2.03e-06	TraesCS3A02G359400/TraesCS3A02G359500/TraesCS3B02G392000/TraesCS3B02G392100/TraesCS3B02G392200/TraesCS3B02G392300/TraesCS3D02G353600/TraesCS3D02G353700/TraesCS3D02G353800/TraesCS3D02G353900/Triticum_aestivum_newGene_75589/Triticum_aestivum_newGene_75590	12	deg_ckvt_bud_go
GO:00055441	calcium-dependent phospholipid binding	26/6797	106/90549	5.7e-08	6.13e-06	5.52e-06	TraesCS1A02G236100/TraesCS1A02G268700/TraesCS1D02G236200/TraesCS2A02G582000/TraesCS2B02G605000/TraesCS2D02G598200/TraesCS3B02G392100/TraesCS3D02G353700/TraesCS3D02G353800/TraesCS3D02G353900/TraesCS4A02G300400/TraesCS4D02G278600/TraesCS5B02G265100/TraesCS5D02G273300/TraesCS6A02G058200/TraesCS6B02G330100/TraesCS6D02G057900/TraesCS6D02G280300/TraesCS7A02G180100/TraesCS7B02G441800/TraesCS7B02G441900/…	26	deg_ckvt_bud_go
GO:0010411	xyloglucan metabolic process	33/6797	159/90549	8.18e-08	8.25e-06	7.42e-06	TraesCS2A02G433500/TraesCS2A02G484100/TraesCS2B02G510200/TraesCS2D02G224300/TraesCS2D02G431800/TraesCS2D02G484000/TraesCS3A02G093400/TraesCS3B02G108800/TraesCS3D02G093700/TraesCS3D02G093900/TraesCS5B02G028800/TraesCS5B02G195800/TraesCS5B02G202000/TraesCS5D02G038400/TraesCS6A02G266100/TraesCS6A02G408300/TraesCS6B02G293500/TraesCS6B02G454200/TraesCS6D02G248500/TraesCS6D02G392100/TraesCS7A02G426100/…	33	deg_ckvt_bud_go
GO:20000221	regulation of jasmonic acid mediated signaling pathway	14/6797	35/90549	9.07e-08	8.61e-06	7.75e-06	TraesCS2A02G286700/TraesCS2B02G303600/TraesCS2D02G285300/TraesCS4D02G296000/TraesCS5A02G204900/TraesCS5B02G203400/TraesCS5D02G211200/TraesCS7A02G201200/TraesCS7A02G201300/TraesCS7B02G107900/TraesCS7B02G108000/TraesCS7B02G108400/TraesCS7D02G204300/TraesCS7D02G349600	14	deg_ckvt_bud_go
GO:0016762	xyloglucan:xyloglucosyl transferase activity	32/6797	153/90549	1.06e-07	9.47e-06	8.53e-06	TraesCS2A02G433500/TraesCS2A02G484100/TraesCS2B02G510200/TraesCS2D02G224300/TraesCS2D02G431800/TraesCS2D02G484000/TraesCS3A02G093400/TraesCS3B02G108800/TraesCS3D02G093700/TraesCS3D02G093900/TraesCS5B02G028800/TraesCS5B02G202000/TraesCS5D02G038400/TraesCS6A02G266100/TraesCS6A02G408300/TraesCS6B02G293500/TraesCS6B02G454200/TraesCS6D02G248500/TraesCS6D02G392100/TraesCS7A02G426100/TraesCS7A02G427600/…	32	deg_ckvt_bud_go
GO:0042546	cell wall biogenesis	32/6797	163/90549	4.79e-07	3.94e-05	3.55e-05	TraesCS2A02G433500/TraesCS2A02G484100/TraesCS2B02G510200/TraesCS2D02G224300/TraesCS2D02G431800/TraesCS2D02G484000/TraesCS3A02G093400/TraesCS3B02G108800/TraesCS3D02G093700/TraesCS3D02G093900/TraesCS5B02G028800/TraesCS5B02G202000/TraesCS5D02G038400/TraesCS6A02G266100/TraesCS6A02G408300/TraesCS6B02G293500/TraesCS6B02G454200/TraesCS6D02G248500/TraesCS6D02G392100/TraesCS7A02G426100/TraesCS7A02G427600/…	32	deg_ckvt_bud_go
GO:0006268	NA	1788929	29/90549	4.89e-07	3.94e-05	3.55e-05	TraesCS1A02G260500/TraesCS1A02G264000/TraesCS1B02G271100/TraesCS1B02G274600/TraesCS1D02G260500/TraesCS1D02G264100/TraesCS5A02G467500/TraesCS5B02G479200/TraesCS5D02G480300/TraesCS6A02G268600/TraesCS6B02G295700/TraesCS6D02G246300	12	deg_ckvt_bud_go
GO:0018105	peptidyl-serine phosphorylation	42/6797	247/90549	5.62e-07	4.14e-05	3.73e-05	TraesCS1A02G121700/TraesCS1A02G178400/TraesCS1A02G330500/TraesCS1A02G424200/TraesCS1B02G201900/TraesCS1B02G344100/TraesCS1B02G456700/TraesCS1D02G122500/TraesCS1D02G332900/TraesCS1D02G433400/TraesCS2A02G199700/TraesCS2A02G223100/TraesCS2A02G456100/TraesCS2B02G227000/TraesCS2B02G478100/TraesCS2D02G207400/TraesCS2D02G245700/TraesCS3A02G155400/TraesCS3B02G181900/TraesCS3B02G308800/TraesCS3D02G162900/…	42	deg_ckvt_bud_go
GO:0009415	response to water	17/6797	57/90549	5.64e-07	4.14e-05	3.73e-05	TraesCS4A02G250800/TraesCS4B02G064100/TraesCS4D02G063000/TraesCS5A02G369900/TraesCS5A02G424700/TraesCS5B02G426700/TraesCS5B02G426800/TraesCS5D02G379200/TraesCS5D02G433200/TraesCS5D02G433300/TraesCS6A02G350500/TraesCS6A02G350700/TraesCS6B02G383500/TraesCS6D02G332900/TraesCS6D02G333000/TraesCS7B02G484900/Triticum_aestivum_newGene_27787	17	deg_ckvt_bud_go
GO:00355561	intracellular signal transduction	65/6797	462/90549	8.6e-07	6.03e-05	5.43e-05	TraesCS1A02G080500/TraesCS1A02G121700/TraesCS1A02G178400/TraesCS1A02G218500/TraesCS1A02G330500/TraesCS1A02G424200/TraesCS1B02G201900/TraesCS1B02G232000/TraesCS1B02G344100/TraesCS1B02G456700/TraesCS1D02G082600/TraesCS1D02G122500/TraesCS1D02G332900/TraesCS1D02G433400/TraesCS2A02G084000/TraesCS2A02G098300/TraesCS2A02G163800/TraesCS2A02G199700/TraesCS2A02G223100/TraesCS2A02G251800/TraesCS2A02G251900/…	65	deg_ckvt_bud_go
GO:0023014	signal transduction by protein phosphorylation	32/6797	171/90549	1.44e-06	9.71e-05	8.74e-05	TraesCS1A02G366900/TraesCS1D02G372500/TraesCS1D02G372600/TraesCS1D02G372800/TraesCS2A02G498000/TraesCS2B02G323700/TraesCS3A02G255600/TraesCS3A02G255700/TraesCS3A02G256200/TraesCS3A02G256300/TraesCS3B02G288100/TraesCS3B02G289400/TraesCS3B02G289500/TraesCS3D02G256400/TraesCS3D02G256500/TraesCS3D02G256600/TraesCS4A02G274300/TraesCS4B02G039300/TraesCS4B02G239400/TraesCS4D02G036400/TraesCS5A02G122700/…	32	deg_ckvt_bud_go
GO:00429731	glucan endo-1,3-beta-D-glucosidase activity	22/6797	96/90549	1.99e-06	0.000128594	0.000115737	TraesCS3A02G480400/TraesCS3A02G481600/TraesCS3A02G482200/TraesCS3A02G483000/TraesCS3A02G483100/TraesCS3B02G360500/TraesCS3B02G525000/TraesCS3B02G526700/TraesCS3B02G528500/TraesCS3B02G529700/TraesCS3D02G478000/TraesCS3D02G478200/TraesCS3D02G478300/TraesCS4A02G067900/TraesCS4A02G175900/TraesCS4B02G225100/TraesCS4D02G136800/TraesCS4D02G225700/TraesCS5B02G197800/TraesCS7B02G279900/TraesCS7D02G374900/…	22	deg_ckvt_bud_go
GO:0005992	trehalose biosynthetic process	16/6797	57/90549	2.94e-06	0.00018255	0.000164298	TraesCS1A02G210400/TraesCS1A02G338200/TraesCS1B02G224300/TraesCS1B02G350600/TraesCS1D02G213700/TraesCS1D02G340400/TraesCS2A02G161200/TraesCS2B02G187100/TraesCS2D02G168300/TraesCS5A02G116500/TraesCS5B02G193100/TraesCS5D02G129600/TraesCS5D02G200800/TraesCS6A02G248400/TraesCS6B02G276300/TraesCS6D02G230500	16	deg_ckvt_bud_go
GO:00485441	NA	65/6797	481/90549	3.43e-06	0.000192975	0.000173681	TraesCS1A02G016100/TraesCS1A02G259900/TraesCS1A02G362900/TraesCS1B02G251700/TraesCS1B02G270300/TraesCS1B02G380100/TraesCS1D02G259700/TraesCS1D02G330300/TraesCS2A02G299400/TraesCS2A02G485100/TraesCS2A02G505200/TraesCS2A02G537600/TraesCS2A02G545800/TraesCS2B02G236800/TraesCS2B02G237000/TraesCS2B02G290100/TraesCS2B02G315900/TraesCS2B02G511300/TraesCS2B02G512300/TraesCS2B02G576400/TraesCS2B02G578200/…	65	deg_ckvt_bud_go
GO:0018171	NA	1788838	19/90549	3.47e-06	0.000192975	0.000173681	TraesCS1A02G437600/TraesCS1B02G472200/TraesCS5A02G025200/TraesCS5A02G025300/TraesCS5B02G023400/TraesCS5D02G031600/TraesCS5D02G031700/Triticum_aestivum_newGene_14388/Triticum_aestivum_newGene_3169	9	deg_ckvt_bud_go
GO:0070483	detection of hypoxia	1788838	19/90549	3.47e-06	0.000192975	0.000173681	TraesCS1A02G437600/TraesCS1B02G472200/TraesCS5A02G025200/TraesCS5A02G025300/TraesCS5B02G023400/TraesCS5D02G031600/TraesCS5D02G031700/Triticum_aestivum_newGene_14388/Triticum_aestivum_newGene_3169	9	deg_ckvt_bud_go
GO:0004022	alcohol dehydrogenase (NAD) activity	1788838	20/90549	5.88e-06	0.000316456	0.000284817	TraesCS1A02G370100/TraesCS1D02G376300/TraesCS4A02G202200/TraesCS4A02G202300/TraesCS4B02G106300/TraesCS4B02G106400/TraesCS4B02G106500/TraesCS4D02G103000/TraesCS4D02G103300	9	deg_ckvt_bud_go
GO:0016757	transferase activity, transferring glycosyl groups	64/6797	482/90549	7.2e-06	0.000371473	0.000334333	TraesCS1A02G144500/TraesCS1A02G206400/TraesCS1A02G257300/TraesCS1A02G268700/TraesCS1B02G267800/TraesCS1B02G345400/TraesCS1D02G256600/TraesCS1D02G334400/TraesCS2A02G157100/TraesCS2A02G412200/TraesCS2B02G182700/TraesCS2B02G430800/TraesCS2D02G214600/TraesCS2D02G229700/TraesCS3A02G021800/TraesCS3A02G022200/TraesCS3A02G389800/TraesCS3A02G409200/TraesCS3A02G494800/TraesCS3B02G022000/TraesCS3B02G023700/…	64	deg_ckvt_bud_go
GO:0004683	calmodulin-dependent protein kinase activity	28/6797	151/90549	7.6e-06	0.000371473	0.000334333	TraesCS1A02G178400/TraesCS1A02G424200/TraesCS1B02G201900/TraesCS1B02G456700/TraesCS1D02G433400/TraesCS2A02G199700/TraesCS2A02G223100/TraesCS2A02G456100/TraesCS2B02G227000/TraesCS2B02G478100/TraesCS2D02G207400/TraesCS2D02G245700/TraesCS3D02G345500/TraesCS4A02G206200/TraesCS4A02G283400/TraesCS4B02G321800/TraesCS5A02G490200/TraesCS5B02G428400/TraesCS5B02G474500/TraesCS5D02G434500/TraesCS6A02G089400/…	28	deg_ckvt_bud_go
GO:0009931	calcium-dependent protein serine/threonine kinase activity	28/6797	151/90549	7.6e-06	0.000371473	0.000334333	TraesCS1A02G178400/TraesCS1A02G424200/TraesCS1B02G201900/TraesCS1B02G456700/TraesCS1D02G433400/TraesCS2A02G199700/TraesCS2A02G223100/TraesCS2A02G456100/TraesCS2B02G227000/TraesCS2B02G478100/TraesCS2D02G207400/TraesCS2D02G245700/TraesCS3D02G345500/TraesCS4A02G206200/TraesCS4A02G283400/TraesCS4B02G321800/TraesCS5A02G490200/TraesCS5B02G428400/TraesCS5B02G474500/TraesCS5D02G434500/TraesCS6A02G089400/…	28	deg_ckvt_bud_go
GO:0006887	exocytosis	39/6797	246/90549	7.9e-06	0.000375082	0.000337581	TraesCS1A02G297800/TraesCS2A02G030300/TraesCS2A02G030900/TraesCS2A02G031100/TraesCS2A02G031300/TraesCS2B02G007700/TraesCS2B02G042900/TraesCS2B02G043200/TraesCS2B02G043800/TraesCS2B02G044000/TraesCS2B02G044100/TraesCS2B02G045000/TraesCS2B02G293700/TraesCS2D02G016900/TraesCS2D02G275000/TraesCS2D02G596000/TraesCS2D02G596100/TraesCS3D02G424900/TraesCS3D02G522300/TraesCS4B02G115200/TraesCS4D02G066100/…	39	deg_ckvt_bud_go
GO:0000145	exocyst	34/6797	203/90549	8.88e-06	0.000409653	0.000368696	TraesCS1A02G297800/TraesCS2A02G030300/TraesCS2A02G030900/TraesCS2A02G031100/TraesCS2A02G031300/TraesCS2B02G007700/TraesCS2B02G042900/TraesCS2B02G043200/TraesCS2B02G043800/TraesCS2B02G044000/TraesCS2B02G044100/TraesCS2B02G045000/TraesCS2B02G293700/TraesCS2D02G016900/TraesCS2D02G275000/TraesCS2D02G596000/TraesCS2D02G596100/TraesCS3B02G232000/TraesCS3D02G424900/TraesCS3D02G522300/TraesCS4B02G115200/…	34	deg_ckvt_bud_go
GO:0051502	diterpene phytoalexin biosynthetic process	1788868	26/90549	9.75e-06	0.000436984	0.000393294	TraesCS2A02G027400/TraesCS2A02G027700/TraesCS2A02G076500/TraesCS2D02G029500/TraesCS2D02G029700/TraesCS2D02G029900/TraesCS2D02G030000/TraesCSU02G008800/TraesCSU02G008900/TraesCSU02G009100	10	deg_ckvt_bud_go
GO:0016847	1-aminocyclopropane-1-carboxylate synthase activity	1788807	17/90549	1.32e-05	0.000573731	0.000516369	TraesCS1A02G085600/TraesCS1B02G102700/TraesCS1D02G086700/TraesCS2A02G396400/TraesCS2B02G414800/TraesCS2D02G394200/TraesCS4B02G058200/TraesCS4D02G058200	8	deg_ckvt_bud_go
GO:0009061	anaerobic respiration	1788838	22/90549	1.52e-05	0.000644231	0.00057982	TraesCS1A02G437600/TraesCS1B02G472200/TraesCS5A02G025200/TraesCS5A02G025300/TraesCS5B02G023400/TraesCS5D02G031600/TraesCS5D02G031700/Triticum_aestivum_newGene_14388/Triticum_aestivum_newGene_3169	9	deg_ckvt_bud_go
GO:00097381	abscisic acid-activated signaling pathway	42/6797	282/90549	1.74e-05	0.000721503	0.000649367	TraesCS1A02G178400/TraesCS1A02G297600/TraesCS1A02G424200/TraesCS1B02G201900/TraesCS1B02G306800/TraesCS1B02G456700/TraesCS1D02G293600/TraesCS1D02G433400/TraesCS2A02G163800/TraesCS2A02G199700/TraesCS2A02G223100/TraesCS2A02G456100/TraesCS2B02G227000/TraesCS2B02G320500/TraesCS2B02G442700/TraesCS2B02G478100/TraesCS2B02G500300/TraesCS2D02G170700/TraesCS2D02G207400/TraesCS2D02G245700/TraesCS3A02G348400/…	42	deg_ckvt_bud_go
GO:0007076	NA	1788807	18/90549	2.21e-05	0.000849975	0.000764995	TraesCS2A02G129900/TraesCS2D02G132100/TraesCS3A02G202300/TraesCS3D02G384700/TraesCS6B02G341400/TraesCS6D02G290500/TraesCS7B02G111000/TraesCS7D02G207100	8	deg_ckvt_bud_go
GO:00098001	cinnamic acid biosynthetic process	15/6797	59/90549	2.21e-05	0.000849975	0.000764995	TraesCS1A02G094900/TraesCS1B02G122800/TraesCS1D02G103500/TraesCS2A02G196400/TraesCS2A02G196700/TraesCS2B02G224300/TraesCS2B02G398000/TraesCS2B02G398100/TraesCS2D02G204700/TraesCS2D02G377200/TraesCS2D02G377600/TraesCS5B02G468400/TraesCS6D02G212500/Triticum_aestivum_newGene_70258/Triticum_aestivum_newGene_70259	15	deg_ckvt_bud_go
GO:00455481	phenylalanine ammonia-lyase activity	15/6797	59/90549	2.21e-05	0.000849975	0.000764995	TraesCS1A02G094900/TraesCS1B02G122800/TraesCS1D02G103500/TraesCS2A02G196400/TraesCS2A02G196700/TraesCS2B02G224300/TraesCS2B02G398000/TraesCS2B02G398100/TraesCS2D02G204700/TraesCS2D02G377200/TraesCS2D02G377600/TraesCS5B02G468400/TraesCS6D02G212500/Triticum_aestivum_newGene_70258/Triticum_aestivum_newGene_70259	15	deg_ckvt_bud_go
GO:0046513	ceramide biosynthetic process	1788838	23/90549	2.33e-05	0.000872721	0.000785466	TraesCS2B02G399000/TraesCS2D02G378200/TraesCS4A02G089500/TraesCS4B02G214800/TraesCS5A02G188700/TraesCS5B02G195000/TraesCS6A02G223900/TraesCS6B02G257400/TraesCS6D02G211500	9	deg_ckvt_bud_go
GO:0004805	NA	1788899	34/90549	2.38e-05	0.000872721	0.000785466	TraesCS1A02G210400/TraesCS1B02G224300/TraesCS1D02G213700/TraesCS2A02G161200/TraesCS2B02G187100/TraesCS2D02G168300/TraesCS5B02G193100/TraesCS5D02G200800/TraesCS6A02G248400/TraesCS6B02G276300/TraesCS6D02G230500	11	deg_ckvt_bud_go
GO:00037141	transcription corepressor activity	13/6797	47/90549	2.93e-05	0.00102379	0.000921433	TraesCS2A02G286700/TraesCS2B02G303600/TraesCS2D02G285300/TraesCS4D02G296000/TraesCS5A02G204900/TraesCS5B02G203400/TraesCS5D02G211200/TraesCS7A02G201200/TraesCS7A02G201300/TraesCS7B02G107900/TraesCS7B02G108000/TraesCS7B02G108400/TraesCS7D02G204300	13	deg_ckvt_bud_go
GO:19035071	negative regulation of nucleic acid-templated transcription	13/6797	47/90549	2.93e-05	0.00102379	0.000921433	TraesCS2A02G286700/TraesCS2B02G303600/TraesCS2D02G285300/TraesCS4D02G296000/TraesCS5A02G204900/TraesCS5B02G203400/TraesCS5D02G211200/TraesCS7A02G201200/TraesCS7A02G201300/TraesCS7B02G107900/TraesCS7B02G108000/TraesCS7B02G108400/TraesCS7D02G204300	13	deg_ckvt_bud_go
GO:0010118	stomatal movement	1788868	29/90549	2.98e-05	0.00102379	0.000921433	TraesCS2A02G251800/TraesCS2A02G251900/TraesCS2B02G271700/TraesCS2B02G271800/TraesCS2B02G402500/TraesCS2D02G252600/TraesCS2D02G252700/TraesCS2D02G364500/TraesCS7D02G349600/TraesCS7D02G457800	10	deg_ckvt_bud_go
GO:00485831	regulation of response to stimulus	1788807	19/90549	3.57e-05	0.00119932	0.00107941	TraesCS4A02G007800/TraesCS4B02G297100/TraesCS7A02G201100/TraesCS7A02G201400/TraesCS7B02G107700/TraesCS7B02G107800/TraesCS7D02G204400/TraesCSU02G139000	8	deg_ckvt_bud_go
GO:0004713	protein tyrosine kinase activity	51/6797	378/90549	3.76e-05	0.00123903	0.00111515	TraesCS1A02G018000/TraesCS1A02G149500/TraesCS1A02G178400/TraesCS1A02G203400/TraesCS1A02G218500/TraesCS1B02G187300/TraesCS1B02G192300/TraesCS1B02G201900/TraesCS1B02G217500/TraesCS1B02G232000/TraesCS1D02G082600/TraesCS1D02G206900/TraesCS2A02G456100/TraesCS2B02G478100/TraesCS2B02G528600/TraesCS2D02G500900/TraesCS3A02G003900/TraesCS3A02G167100/TraesCS3A02G229800/TraesCS3A02G439200/TraesCS3A02G443800/…	51	deg_ckvt_bud_go
GO:00096071	response to biotic stimulus	23/6797	124/90549	4.71e-05	0.00152133	0.00136922	TraesCS1D02G261400/TraesCS1D02G440500/TraesCS2B02G347200/TraesCS2B02G442700/TraesCS2B02G500300/TraesCS2D02G081400/TraesCS2D02G565100/TraesCS3A02G166300/TraesCS3A02G166500/TraesCS3D02G175300/TraesCS3D02G398100/TraesCS4B02G322100/TraesCS4B02G322700/TraesCS5A02G090600/TraesCS5A02G183300/TraesCS5A02G489900/TraesCS5A02G494800/TraesCS5B02G181500/TraesCS5D02G102700/TraesCS6A02G005100/TraesCS6B02G010100/…	23	deg_ckvt_bud_go
GO:0007034	vacuolar transport	15/6797	63/90549	5.08e-05	0.00160901	0.00144814	TraesCS1A02G005100/TraesCS1B02G008200/TraesCS1B02G171400/TraesCS1D02G002600/TraesCS1D02G152000/TraesCS4A02G174700/TraesCS4B02G142700/TraesCS4D02G141000/TraesCS5A02G171400/TraesCS5B02G168900/TraesCS5D02G386000/TraesCS7A02G520300/TraesCS7D02G510000/Triticum_aestivum_newGene_52858/Triticum_aestivum_newGene_59322	15	deg_ckvt_bud_go
GO:0009414	response to water deprivation	23/6797	125/90549	5.37e-05	0.00166638	0.00149978	TraesCS2A02G251800/TraesCS2A02G251900/TraesCS2B02G271700/TraesCS2B02G271800/TraesCS2D02G252600/TraesCS2D02G252700/TraesCS3A02G254600/TraesCS3B02G565200/TraesCS4A02G029800/TraesCS4A02G106800/TraesCS4A02G250900/TraesCS4A02G455900/TraesCS4B02G276200/TraesCS4D02G198000/TraesCS4D02G274400/TraesCS5A02G395100/TraesCS5B02G399900/TraesCS5D02G404400/TraesCS6A02G253300/TraesCS6B02G273400/TraesCS6D02G234700/…	23	deg_ckvt_bud_go
GO:0000790	nuclear chromatin	16/6797	71/90549	5.93e-05	0.00180716	0.00162648	TraesCS4A02G100100/TraesCS4A02G100400/TraesCS4B02G204100/TraesCS4D02G205000/TraesCS4D02G205100/TraesCS5B02G186000/TraesCS5B02G243500/TraesCS5D02G193200/TraesCS5D02G252700/TraesCS6A02G117400/TraesCS6B02G145200/TraesCS6B02G198500/TraesCS6D02G107000/TraesCS7A02G147200/TraesCS7D02G246600/TraesCS7D02G488600	16	deg_ckvt_bud_go
GO:0000796	condensin complex	1788746	12/90549	0.000110888	0.00325407	0.00292873	TraesCS3A02G202300/TraesCS3D02G384700/TraesCS6B02G341400/TraesCS6D02G290500/TraesCS7B02G111000/TraesCS7D02G207100	6	deg_ckvt_bud_go
GO:1902476	chloride transmembrane transport	1788746	12/90549	0.000110888	0.00325407	0.00292873	TraesCS3A02G252500/TraesCS3B02G284100/TraesCS3D02G253100/TraesCS5B02G368800/TraesCS5D02G375900/TraesCS7A02G276500	6	deg_ckvt_bud_go
GO:0006342	chromatin silencing	15/6797	68/90549	0.000129184	0.00372326	0.003351	TraesCS4A02G100100/TraesCS4A02G100400/TraesCS4B02G204100/TraesCS4D02G205000/TraesCS4D02G205100/TraesCS5B02G243500/TraesCS5D02G252700/TraesCS6A02G117400/TraesCS6B02G145200/TraesCS6B02G198500/TraesCS6D02G107000/TraesCS7A02G147200/TraesCS7D02G246600/TraesCS7D02G345200/TraesCS7D02G488600	15	deg_ckvt_bud_go
GO:00340071	NA	1788838	28/90549	0.000139228	0.00387438	0.00348702	TraesCS6A02G067500/TraesCS6A02G067600/TraesCS6B02G090500/TraesCS6B02G090800/TraesCS6B02G091000/TraesCS6D02G065100/TraesCSU02G116600/TraesCSU02G116700/Triticum_aestivum_newGene_50638	9	deg_ckvt_bud_go
GO:00436931	NA	1788838	28/90549	0.000139228	0.00387438	0.00348702	TraesCS6A02G067500/TraesCS6A02G067600/TraesCS6B02G090500/TraesCS6B02G090800/TraesCS6B02G091000/TraesCS6D02G065100/TraesCSU02G116600/TraesCSU02G116700/Triticum_aestivum_newGene_50638	9	deg_ckvt_bud_go
GO:00301451	NA	44/6797	331/90549	0.000171555	0.00469306	0.00422385	TraesCS1A02G053000/TraesCS1A02G095800/TraesCS2D02G366500/TraesCS3D02G010900/TraesCS3D02G011000/TraesCS3D02G011100/TraesCS4A02G279100/TraesCS4A02G279200/TraesCS4B02G033100/TraesCS4B02G033300/TraesCS4B02G377000/TraesCS4B02G377300/TraesCS4B02G377700/TraesCS4B02G377800/TraesCS4B02G378300/TraesCS5A02G044300/TraesCS5A02G543700/TraesCS5A02G543756/TraesCS5A02G543900/TraesCS5A02G544189/TraesCS5A02G544196/…	44	deg_ckvt_bud_go
GO:00065591	L-phenylalanine catabolic process	15/6797	70/90549	0.000182142	0.00489962	0.00440975	TraesCS1A02G094900/TraesCS1B02G122800/TraesCS1D02G103500/TraesCS2A02G196400/TraesCS2A02G196700/TraesCS2B02G224300/TraesCS2B02G398000/TraesCS2B02G398100/TraesCS2D02G204700/TraesCS2D02G377200/TraesCS2D02G377600/TraesCS5B02G468400/TraesCS6D02G212500/Triticum_aestivum_newGene_70258/Triticum_aestivum_newGene_70259	15	deg_ckvt_bud_go
GO:0006643	membrane lipid metabolic process	1788776	20/90549	0.000432284	0.0113208	0.0101889	TraesCS1D02G035800/TraesCS3A02G130000/TraesCS3B02G149100/TraesCS3D02G130900/TraesCS7A02G376500/TraesCS7A02G545000/TraesCS7D02G531200	7	deg_ckvt_bud_go
GO:0019825	oxygen binding	1788715	10/90549	0.000434875	0.0113208	0.0101889	TraesCS4A02G061700/TraesCS4B02G237300/TraesCS4D02G238600/TraesCS7B02G259300/TraesCS7D02G354100	5	deg_ckvt_bud_go
GO:0003712	NA	16/6797	84/90549	0.000466762	0.011958	0.0107624	TraesCS2A02G482400/TraesCS2B02G359400/TraesCS2B02G508900/TraesCS2D02G339700/TraesCS2D02G482500/TraesCS3A02G400400/TraesCS3A02G413600/TraesCS3A02G413700/TraesCS3B02G448100/TraesCS5A02G149100/TraesCS5D02G143700/TraesCS7A02G414500/TraesCS7B02G314400/TraesCS7D02G407600/TraesCS7D02G526100/Triticum_aestivum_newGene_46176	16	deg_ckvt_bud_go
GO:0005871	kinesin complex	23/6797	145/90549	0.000520559	0.0131278	0.0118153	TraesCS1A02G249100/TraesCS1B02G259800/TraesCS1B02G293500/TraesCS1D02G248600/TraesCS1D02G283300/TraesCS2A02G275700/TraesCS2D02G274700/TraesCS3A02G214700/TraesCS3D02G218300/TraesCS4B02G395800/TraesCS4D02G158800/TraesCS5A02G032500/TraesCS5A02G036600/TraesCS5A02G092900/TraesCS5A02G157200/TraesCS5A02G390000/TraesCS5B02G037500/TraesCS5B02G099000/TraesCS5D02G040800/TraesCS5D02G162500/TraesCS5D02G399800/…	23	deg_ckvt_bud_go
GO:0005388	calcium-transporting ATPase activity	1788929	54/90549	0.000552956	0.0137303	0.0123576	TraesCS2A02G432700/TraesCS2D02G430700/TraesCS4A02G046800/TraesCS4B02G007200/TraesCS4B02G258000/TraesCS4D02G257900/TraesCS5A02G136100/TraesCS5A02G136200/TraesCS5B02G135200/TraesCS6A02G152700/TraesCS6B02G180700/TraesCS6D02G142400	12	deg_ckvt_bud_go
GO:00517071	response to other organism	1788807	27/90549	0.000608155	0.0148722	0.0133852	TraesCS1D02G207100/TraesCS2A02G350700/TraesCS2A02G350900/TraesCS2D02G348800/TraesCS5B02G382200/TraesCS5B02G403700/TraesCS7B02G145200/Triticum_aestivum_newGene_14507	8	deg_ckvt_bud_go
GO:00167021	oxidoreductase activity, acting on single donors with incorporation of molecular oxygen, incorporation of two atoms of oxygen	15/6797	79/90549	0.000717312	0.0172797	0.0155521	TraesCS1A02G437600/TraesCS1B02G472200/TraesCS5A02G025200/TraesCS5A02G025300/TraesCS5B02G023400/TraesCS5B02G382200/TraesCS5D02G031600/TraesCS5D02G031700/TraesCS5D02G038800/TraesCS6D02G251700/Triticum_aestivum_newGene_14388/Triticum_aestivum_newGene_3169/Triticum_aestivum_newGene_32047/Triticum_aestivum_newGene_5426/Triticum_aestivum_newGene_5427	15	deg_ckvt_bud_go
GO:0048194	Golgi vesicle budding	1788715	11/90549	0.000747918	0.017752	0.0159772	TraesCS1A02G002500/TraesCS1D02G004700/TraesCS7A02G231600/TraesCS7B02G130000/TraesCS7D02G231800	5	deg_ckvt_bud_go
GO:0009631	cold acclimation	1788807	28/90549	0.000795726	0.018337	0.0165036	TraesCS3A02G254600/TraesCS4A02G250900/TraesCS4A02G355700/TraesCS5D02G516500/TraesCS6A02G253300/TraesCS6B02G273400/TraesCS6D02G234700/TraesCS7B02G133400	8	deg_ckvt_bud_go
GO:0005667	transcription factor complex	18/6797	105/90549	0.00080119	0.018337	0.0165036	TraesCS1A02G221600/TraesCS3B02G308500/TraesCS4A02G409600/TraesCS4B02G374400/TraesCS4D02G362800/TraesCS5A02G538600/TraesCS6A02G311700/TraesCS6A02G312000/TraesCS6A02G374600/TraesCS6B02G341900/TraesCS6B02G342200/TraesCS6B02G412300/TraesCS6D02G291400/TraesCS6D02G358700/TraesCS7A02G238500/TraesCS7B02G103500/TraesCS7D02G199600/Triticum_aestivum_newGene_2633	18	deg_ckvt_bud_go
GO:0007049	cell cycle	25/6797	168/90549	0.000806645	0.018337	0.0165036	TraesCS1A02G129400/TraesCS1A02G264000/TraesCS1A02G299500/TraesCS1B02G146200/TraesCS1B02G274600/TraesCS1B02G309300/TraesCS1D02G264100/TraesCS1D02G298400/TraesCS3A02G333000/TraesCS3B02G224600/TraesCS3D02G203400/TraesCS3D02G362000/TraesCS4B02G078300/TraesCS4D02G076900/TraesCS5A02G088400/TraesCS5B02G078200/TraesCS5B02G094600/TraesCS5B02G114300/TraesCS5D02G084700/TraesCS5D02G100800/TraesCS6A02G360600/…	25	deg_ckvt_bud_go
GO:0009330	DNA topoisomerase complex (ATP-hydrolyzing)	1788838	35/90549	0.000880721	0.0197428	0.0177689	TraesCS1A02G260500/TraesCS1B02G271100/TraesCS1D02G260500/TraesCS5A02G467500/TraesCS5B02G479200/TraesCS5D02G480300/TraesCS6A02G268600/TraesCS6B02G295700/TraesCS6D02G246300	9	deg_ckvt_bud_go
GO:0008194	NA	14/6797	73/90549	0.000960892	0.0212449	0.0191209	TraesCS2A02G410200/TraesCS2B02G132100/TraesCS2B02G132500/TraesCS2B02G132700/TraesCS2B02G379300/TraesCS2B02G498300/TraesCS2D02G114100/TraesCS2D02G475100/TraesCS3B02G144600/TraesCS5A02G185100/TraesCS5D02G527900/TraesCS7A02G222000/TraesCS7D02G190600/TraesCS7D02G455200	14	deg_ckvt_bud_go
GO:0010731	NA	1788746	17/90549	0.00106975	0.0232748	0.0209478	TraesCS4A02G103700/TraesCS4A02G103800/TraesCS4A02G104300/TraesCS4B02G199700/TraesCS4D02G200700/TraesCS4D02G201300	6	deg_ckvt_bud_go
GO:0045087	NA	1788868	43/90549	0.00108154	0.0232748	0.0209478	TraesCS1B02G251700/TraesCS2D02G050700/TraesCS4B02G031100/TraesCS6A02G168800/TraesCS6A02G168900/TraesCS6A02G417900/TraesCS6B02G197000/TraesCS6D02G157900/TraesCS6D02G403200/TraesCS7D02G056600	10	deg_ckvt_bud_go
GO:0009295	nucleoid	1788838	36/90549	0.00109676	0.0232918	0.0209631	TraesCS1A02G260500/TraesCS1B02G271100/TraesCS1D02G260500/TraesCS5A02G467500/TraesCS5B02G479200/TraesCS5D02G480300/TraesCS6A02G268600/TraesCS6B02G295700/TraesCS6D02G246300	9	deg_ckvt_bud_go
GO:0009916	NA	1788776	23/90549	0.00111919	0.0234593	0.0211139	TraesCS2A02G438200/TraesCS2A02G438300/TraesCS2A02G439100/TraesCS2A02G439400/TraesCS2B02G459000/TraesCS2D02G436100/TraesCS2D02G436700	7	deg_ckvt_bud_go
GO:0004161	dimethylallyltranstransferase activity	1788715	12/90549	0.00120294	0.0236773	0.0213101	TraesCS1A02G365800/TraesCS1B02G383400/TraesCS1D02G371200/TraesCS3A02G254300/TraesCS3B02G286300	5	deg_ckvt_bud_go
GO:0004337	geranyltranstransferase activity	1788715	12/90549	0.00120294	0.0236773	0.0213101	TraesCS1A02G365800/TraesCS1B02G383400/TraesCS1D02G371200/TraesCS3A02G254300/TraesCS3B02G286300	5	deg_ckvt_bud_go
GO:0009649	entrainment of circadian clock	1788715	12/90549	0.00120294	0.0236773	0.0213101	TraesCS6A02G153100/TraesCS6A02G325200/TraesCS6B02G355500/TraesCS6D02G142500/TraesCS6D02G304900	5	deg_ckvt_bud_go
GO:0042218	1-aminocyclopropane-1-carboxylate biosynthetic process	1788715	12/90549	0.00120294	0.0236773	0.0213101	TraesCS2A02G396400/TraesCS2B02G414800/TraesCS2D02G394200/TraesCS4B02G058200/TraesCS4D02G058200	5	deg_ckvt_bud_go
GO:0045337	farnesyl diphosphate biosynthetic process	1788715	12/90549	0.00120294	0.0236773	0.0213101	TraesCS1A02G365800/TraesCS1B02G383400/TraesCS1D02G371200/TraesCS3A02G254300/TraesCS3B02G286300	5	deg_ckvt_bud_go
GO:0000819	sister chromatid segregation	1788746	18/90549	0.00150318	0.0288826	0.0259949	TraesCS1A02G260500/TraesCS1B02G271100/TraesCS1D02G260500/TraesCS6A02G268600/TraesCS6B02G295700/TraesCS6D02G246300	6	deg_ckvt_bud_go
GO:0044774	NA	1788746	18/90549	0.00150318	0.0288826	0.0259949	TraesCS1A02G260500/TraesCS1B02G271100/TraesCS1D02G260500/TraesCS6A02G268600/TraesCS6B02G295700/TraesCS6D02G246300	6	deg_ckvt_bud_go
GO:0009812	NA	1788807	31/90549	0.00164947	0.0313204	0.028189	TraesCS2A02G028000/TraesCS2B02G040500/TraesCS5B02G197600/TraesCS5D02G204900/TraesCS6A02G279000/TraesCS6D02G000500/TraesCSU02G009000/Triticum_aestivum_newGene_7202	8	deg_ckvt_bud_go
GO:0007264	small GTPase mediated signal transduction	36/6797	287/90549	0.00178395	0.0334802	0.0301328	TraesCS1A02G015400/TraesCS1A02G333600/TraesCS1B02G158500/TraesCS1D02G013300/TraesCS1D02G336200/TraesCS2A02G220600/TraesCS2A02G331600/TraesCS2B02G350600/TraesCS2B02G477900/TraesCS2D02G224400/TraesCS2D02G456200/TraesCS3A02G056500/TraesCS3A02G289600/TraesCS3A02G364100/TraesCS3B02G324300/TraesCS3B02G396200/TraesCS3D02G248400/TraesCS3D02G289400/TraesCS3D02G357500/TraesCS4B02G205900/TraesCS4D02G206900/…	36	deg_ckvt_bud_go
GO:00313471	regulation of defense response	14/6797	78/90549	0.00186991	0.0346901	0.0312218	TraesCS2A02G286700/TraesCS2B02G303600/TraesCS2D02G285300/TraesCS4D02G296000/TraesCS5A02G204900/TraesCS5B02G203400/TraesCS5D02G211200/TraesCS7A02G201200/TraesCS7A02G201300/TraesCS7B02G107900/TraesCS7B02G108000/TraesCS7B02G108400/TraesCS7D02G204300/Triticum_aestivum_newGene_35998	14	deg_ckvt_bud_go
GO:00080611	chitin binding	26/6797	189/90549	0.00204544	0.0372868	0.0335588	TraesCS1A02G355300/TraesCS1D02G355100/TraesCS2A02G058100/TraesCS2A02G350700/TraesCS2A02G350900/TraesCS2D02G348700/TraesCS2D02G348800/TraesCS3A02G239200/TraesCS3A02G260100/TraesCS3A02G260200/TraesCS3A02G261700/TraesCS3B02G293200/TraesCS3D02G260300/TraesCS3D02G260500/TraesCS3D02G261700/TraesCS4A02G173800/TraesCS6A02G168800/TraesCS6A02G168900/TraesCS6B02G197000/TraesCS6B02G471400/TraesCS6D02G157900/…	26	deg_ckvt_bud_go
GO:0015018	galactosylgalactosylxylosylprotein 3-beta-glucuronosyltransferase activity	1788807	32/90549	0.00205609	0.0372868	0.0335588	TraesCS1D02G064500/TraesCS2D02G038900/TraesCS2D02G512800/TraesCS3B02G304000/TraesCS3D02G269800/TraesCS4D02G197300/TraesCS7A02G441400/Triticum_aestivum_newGene_60372	8	deg_ckvt_bud_go
GO:0003756	protein disulfide isomerase activity	13/6797	72/90549	0.00253292	0.0440383	0.0396353	TraesCS2A02G304300/TraesCS2B02G321000/TraesCS2D02G302900/TraesCS4A02G214200/TraesCS4A02G250800/TraesCS4A02G250900/TraesCS4B02G064100/TraesCS4B02G101800/TraesCS4D02G063000/TraesCS4D02G098400/TraesCS5A02G456200/TraesCS7A02G123900/TraesCS7B02G022800	13	deg_ckvt_bud_go
GO:0004602	glutathione peroxidase activity	1788807	33/90549	0.00253752	0.0440383	0.0396353	TraesCS2A02G582000/TraesCS2B02G605000/TraesCS2D02G407700/TraesCS2D02G598200/TraesCS4A02G269700/TraesCS4D02G041900/TraesCS6A02G246400/TraesCS6B02G278100	8	deg_ckvt_bud_go
GO:0010417	NA	1788807	33/90549	0.00253752	0.0440383	0.0396353	TraesCS1D02G064500/TraesCS2D02G038900/TraesCS2D02G512800/TraesCS3B02G304000/TraesCS3D02G269800/TraesCS4D02G197300/TraesCS7A02G441400/Triticum_aestivum_newGene_60372	8	deg_ckvt_bud_go
GO:0042285	NA	1788807	33/90549	0.00253752	0.0440383	0.0396353	TraesCS1D02G064500/TraesCS2D02G038900/TraesCS2D02G512800/TraesCS3B02G304000/TraesCS3D02G269800/TraesCS4D02G197300/TraesCS7A02G441400/Triticum_aestivum_newGene_60372	8	deg_ckvt_bud_go
GO:0010214	seed coat development	1788715	14/90549	0.00267777	0.0459779	0.041381	TraesCS2A02G581600/TraesCS2B02G605800/TraesCS2D02G598500/TraesCS3B02G411500/TraesCS3D02G372200	5	deg_ckvt_bud_go
GO:0015292	NA	1788746	20/90549	0.00275517	0.0463213	0.04169	TraesCS3A02G340300/TraesCS3D02G333800/TraesCS4D02G238100/TraesCS5A02G143900/TraesCS5B02G143000/Triticum_aestivum_newGene_15561	6	deg_ckvt_bud_go
GO:0019199	NA	1788746	20/90549	0.00275517	0.0463213	0.04169	TraesCS6B02G471400/TraesCS7A02G264400/TraesCS7A02G424700/TraesCS7B02G325300/TraesCS7D02G265400/Triticum_aestivum_newGene_28474	6	deg_ckvt_bud_go
GO:0016758	NA	24/6797	174/90549	0.00286278	0.0476343	0.0428718	TraesCS2A02G360300/TraesCS2A02G410200/TraesCS2B02G132100/TraesCS2B02G132500/TraesCS2B02G132700/TraesCS2B02G379300/TraesCS2B02G498300/TraesCS2B02G509500/TraesCS2D02G114100/TraesCS2D02G359100/TraesCS2D02G475100/TraesCS2D02G483000/TraesCS3B02G144600/TraesCS5A02G132700/TraesCS5A02G185100/TraesCS5A02G463900/TraesCS5B02G132200/TraesCS5B02G197600/TraesCS5D02G140900/TraesCS5D02G204900/TraesCS5D02G527900/…	24	deg_ckvt_bud_go
GO:00096951	jasmonic acid biosynthetic process	1788929	65/90549	0.00301332	0.0496275	0.0446657	TraesCS1D02G013000/TraesCS1D02G013700/TraesCS2B02G246500/TraesCS2D02G226600/TraesCS3A02G394200/TraesCS4B02G048500/TraesCS7B02G079400/TraesCS7D02G175800/TraesCS7D02G175900/Triticum_aestivum_newGene_32311/Triticum_aestivum_newGene_44775/Triticum_aestivum_newGene_44776	12	deg_ckvt_bud_go
GO:0009408	response to heat	12/707	156/90549	4.73e-09	2.47e-06	2.29e-06	TraesCS3A02G222700/TraesCS3B02G048600/TraesCS4A02G092600/TraesCS4B02G193500/TraesCS4B02G211600/TraesCS4D02G212400/TraesCS5A02G426100/TraesCS5B02G428000/TraesCS5D02G434100/TraesCS6A02G316200/Triticum_aestivum_newGene_22120/Triticum_aestivum_newGene_92042	12	deg_ckvt_bud_go
GO:0018298	protein-chromophore linkage	10/707	194/90549	3.59e-06	0.000935259	0.000867328	TraesCS1D02G374900/TraesCS2B02G487400/TraesCS4D02G052200/TraesCS5D02G559400/TraesCS6A02G094100/TraesCS6A02G094400/TraesCS6A02G094500/TraesCSU02G086800/TraesCSU02G200900/Triticum_aestivum_newGene_45956	10	deg_ckvt_bud_go
GO:0016168	chlorophyll binding	9/707	178/90549	1.28e-05	0.00190592	0.00176749	TraesCS1D02G374900/TraesCS2B02G487400/TraesCS5D02G559400/TraesCS6A02G094100/TraesCS6A02G094400/TraesCS6A02G094500/TraesCSU02G086800/TraesCSU02G200900/Triticum_aestivum_newGene_45956	9	deg_ckvt_bud_go
GO:0046916	cellular transition metal ion homeostasis	11/707	278/90549	1.46e-05	0.00190592	0.00176749	TraesCS1A02G056800/TraesCS1B02G073900/TraesCS1B02G074100/TraesCS2B02G569400/TraesCS2D02G330700/TraesCS2D02G540300/TraesCS4D02G268000/TraesCS5A02G171600/TraesCS5A02G171700/TraesCS5D02G176400/Triticum_aestivum_newGene_69553	11	deg_ckvt_bud_go
GO:0046914	transition metal ion binding	11/707	290/90549	2.16e-05	0.00225083	0.00208734	TraesCS1A02G056800/TraesCS1B02G073900/TraesCS1B02G074100/TraesCS2B02G569400/TraesCS2D02G330700/TraesCS2D02G540300/TraesCS4D02G268000/TraesCS5A02G171600/TraesCS5A02G171700/TraesCS5D02G176400/Triticum_aestivum_newGene_69553	11	deg_ckvt_bud_go
GO:0009626	plant-type hypersensitive response	5/707	53/90549	6.02e-05	0.0052305	0.00485059	TraesCS1A02G387600/TraesCS1B02G415100/TraesCS1D02G395600/TraesCS2A02G384100/TraesCS2B02G401300	5	deg_ckvt_bud_go
GO:0030001	metal ion transport	11/707	332/90549	7.31e-05	0.00544341	0.00504803	TraesCS1A02G056800/TraesCS1B02G073900/TraesCS1B02G074100/TraesCS2B02G569400/TraesCS2D02G330700/TraesCS2D02G540300/TraesCS4D02G268000/TraesCS5A02G171600/TraesCS5A02G171700/TraesCS5D02G176400/Triticum_aestivum_newGene_69553	11	deg_ckvt_bud_go
GO:0010337	regulation of salicylic acid metabolic process	3/707	12/90549	9.89e-05	0.00572757	0.00531156	TraesCS1A02G387600/TraesCS1B02G415100/TraesCS1D02G395600	3	deg_ckvt_bud_go
GO:0046685	response to arsenic-containing substance	3/707	12/90549	9.89e-05	0.00572757	0.00531156	TraesCS4A02G092600/TraesCS4B02G211600/TraesCS4D02G052200	3	deg_ckvt_bud_go
GO:0009522	photosystem I	7/707	172/90549	0.000441882	0.023022	0.0213499	TraesCS1D02G374900/TraesCS2B02G487400/TraesCS6A02G094100/TraesCS6A02G094400/TraesCS6A02G094500/TraesCSU02G086800/TraesCSU02G200900	7	deg_ckvt_bud_go
GO:00094081	response to heat	19/705	156/90549	3.08e-17	1.33e-14	1.07e-14	TraesCS2A02G312900/TraesCS2B02G329900/TraesCS2D02G311400/TraesCS4A02G092700/TraesCS4A02G092800/TraesCS4A02G110600/TraesCS4B02G380800/TraesCS4D02G194500/TraesCS4D02G212500/TraesCS5A02G547300/TraesCS6A02G146400/TraesCS6B02G174500/TraesCS6B02G210600/TraesCS6B02G374100/TraesCS6D02G135600/TraesCS6D02G322300/TraesCS7A02G202200/TraesCSU02G131300/Triticum_aestivum_newGene_22119	19	deg_ckvt_bud_go
GO:0009873	ethylene-activated signaling pathway	5/705	25/90549	1.32e-06	0.000285203	0.000229494	TraesCS2B02G133000/TraesCS4A02G275600/TraesCS4D02G036000/TraesCS5A02G547500/TraesCS5B02G158500	5	deg_ckvt_bud_go
GO:0010304	NA	5/705	34/90549	6.51e-06	0.000939752	0.000756188	TraesCS3A02G151900/TraesCS7A02G188300/TraesCS7B02G093400/TraesCS7D02G189400/Triticum_aestivum_newGene_92880	5	deg_ckvt_bud_go
GO:0016485	NA	7/705	101/90549	1.54e-05	0.00166424	0.00133916	TraesCS4A02G238100/TraesCS4B02G380800/TraesCS5A02G547300/TraesCS6A02G146400/TraesCS6B02G174500/TraesCS6D02G135600/TraesCSU02G131300	7	deg_ckvt_bud_go
GO:0019538	NA	7/705	109/90549	2.52e-05	0.00218616	0.00175913	TraesCS1A02G340100/TraesCS1B02G352400/TraesCS1D02G342100/TraesCS3A02G274400/TraesCS3B02G308100/TraesCS3D02G273600/Triticum_aestivum_newGene_7952	7	deg_ckvt_bud_go
GO:0034605	cellular response to heat	3/705	10/90549	5.41e-05	0.00390742	0.00314417	TraesCS1A02G340100/TraesCS1B02G352400/TraesCS1D02G342100	3	deg_ckvt_bud_go
GO:0000350	NA	3/705	12/90549	9.81e-05	0.00531058	0.00427325	TraesCS4A02G275400/TraesCS4B02G038900/TraesCS4D02G035800	3	deg_ckvt_bud_go
GO:0031012	extracellular matrix	3/705	12/90549	9.81e-05	0.00531058	0.00427325	TraesCS1A02G221400/TraesCS1B02G234700/TraesCS6A02G310300	3	deg_ckvt_bud_go
GO:0009927	NA	5/705	64/90549	0.000147187	0.00631642	0.00508262	TraesCS1A02G341600/TraesCS2A02G150000/TraesCS2B02G175300/TraesCS2D02G155200/TraesCS3A02G275400	5	deg_ckvt_bud_go
GO:0006624	vacuolar protein processing	4/705	35/90549	0.000157479	0.00631642	0.00508262	TraesCS3B02G233000/TraesCS5A02G228900/TraesCS5B02G227600/TraesCS5D02G238800	4	deg_ckvt_bud_go
GO:0042972	NA	3/705	14/90549	0.000160463	0.00631642	0.00508262	TraesCS1A02G234600/TraesCS1B02G249000/TraesCS1D02G237500	3	deg_ckvt_bud_go
GO:0000155	phosphorelay sensor kinase activity	5/705	67/90549	0.000182895	0.00659946	0.00531037	TraesCS2A02G150000/TraesCS2B02G175300/TraesCS2D02G155200/TraesCS4A02G264800/TraesCS4D02G050400	5	deg_ckvt_bud_go
GO:0003883	CTP synthase activity	3/705	17/90549	0.000294592	0.0091113	0.00733157	TraesCS1A02G427100/TraesCS1B02G462000/TraesCS1D02G436900	3	deg_ckvt_bud_go
GO:0044210	de novo CTP biosynthetic process	3/705	17/90549	0.000294592	0.0091113	0.00733157	TraesCS1A02G427100/TraesCS1B02G462000/TraesCS1D02G436900	3	deg_ckvt_bud_go
GO:00161681	chlorophyll binding	7/705	178/90549	0.000533074	0.0153881	0.0123823	TraesCS1B02G388500/TraesCS6A02G094600/TraesCS6B02G122800/TraesCS7A02G238400/TraesCS7B02G103300/TraesCS7D02G199400/Triticum_aestivum_newGene_17615	7	deg_ckvt_bud_go
GO:00090611	anaerobic respiration	3/705	22/90549	0.000648108	0.0175394	0.0141134	TraesCS1A02G416700/TraesCS1B02G446900/TraesCS1D02G424500	3	deg_ckvt_bud_go
GO:00182981	protein-chromophore linkage	7/705	194/90549	0.000884476	0.0192897	0.0155218	TraesCS1B02G388500/TraesCS6A02G094600/TraesCS6B02G122800/TraesCS7A02G238400/TraesCS7B02G103300/TraesCS7D02G199400/Triticum_aestivum_newGene_17615	7	deg_ckvt_bud_go
GO:0010206	NA	3/705	25/90549	0.000951295	0.0192897	0.0155218	TraesCS7A02G188300/TraesCS7B02G093400/TraesCS7D02G189400	3	deg_ckvt_bud_go
GO:00434011	steroid hormone mediated signaling pathway	3/705	25/90549	0.000951295	0.0192897	0.0155218	TraesCS6B02G240900/TraesCS7A02G126600/TraesCS7D02G124500	3	deg_ckvt_bud_go
GO:0051082	NA	9/705	319/90549	0.000999695	0.0192897	0.0155218	TraesCS1A02G395300/TraesCS1B02G151300/TraesCS1B02G423600/TraesCS1D02G403500/TraesCS2B02G047400/TraesCS2D02G575200/TraesCS4B02G397600/TraesCSU02G116400/Triticum_aestivum_newGene_8318	9	deg_ckvt_bud_go
GO:0004176	ATP-dependent peptidase activity	5/705	97/90549	0.00100813	0.0192897	0.0155218	TraesCS6A02G074700/TraesCS7A02G188300/TraesCS7B02G093400/TraesCS7D02G189400/TraesCSU02G122500	5	deg_ckvt_bud_go
GO:0000386	second spliceosomal transesterification activity	3/705	26/90549	0.00106918	0.0192897	0.0155218	TraesCS4A02G275400/TraesCS4B02G038900/TraesCS4D02G035800	3	deg_ckvt_bud_go
GO:0009228	thiamine biosynthetic process	3/705	26/90549	0.00106918	0.0192897	0.0155218	TraesCS1A02G255800/TraesCS1B02G266500/TraesCS1D02G255100	3	deg_ckvt_bud_go
GO:0034388	Pwp2p-containing subcomplex of 90S preribosome	3/705	26/90549	0.00106918	0.0192897	0.0155218	Triticum_aestivum_newGene_56302/Triticum_aestivum_newGene_62619/Triticum_aestivum_newGene_68331	3	deg_ckvt_bud_go
GO:0004222	NA	7/705	215/90549	0.00159761	0.0276707	0.0222657	TraesCS1A02G221400/TraesCS1B02G234700/TraesCS6A02G310300/TraesCS6D02G239600/TraesCS7A02G188300/TraesCS7B02G093400/TraesCS7D02G189400	7	deg_ckvt_bud_go
GO:0004197	cysteine-type endopeptidase activity	8/705	288/90549	0.0020673	0.0342923	0.0275939	TraesCS3B02G233000/TraesCS5A02G228900/TraesCS5A02G391500/TraesCS5B02G082100/TraesCS5B02G227600/TraesCS5D02G238800/TraesCS5D02G401300/Triticum_aestivum_newGene_12782	8	deg_ckvt_bud_go
GO:0046620	regulation of organ growth	5/705	117/90549	0.00230889	0.0342923	0.0275939	TraesCS5A02G342000/TraesCS7A02G273400/TraesCS7B02G171200/TraesCS7B02G171300/TraesCS7D02G273400	5	deg_ckvt_bud_go
GO:00095221	photosystem I	6/705	172/90549	0.00241588	0.0342923	0.0275939	TraesCS1B02G388500/TraesCS6A02G094600/TraesCS6B02G122800/TraesCS7A02G238400/TraesCS7B02G103300/TraesCS7D02G199400	6	deg_ckvt_bud_go
GO:0016114	terpenoid biosynthetic process	3/705	35/90549	0.00255524	0.0342923	0.0275939	TraesCS1A02G255800/TraesCS1B02G266500/TraesCS1D02G255100	3	deg_ckvt_bud_go
GO:0001053	plastid sigma factor activity	2/705	10/90549	0.0026135	0.0342923	0.0275939	TraesCS1A02G431600/TraesCS1B02G467100	2	deg_ckvt_bud_go
GO:0004044	NA	2/705	10/90549	0.0026135	0.0342923	0.0275939	TraesCS3A02G383500/TraesCS3D02G376600	2	deg_ckvt_bud_go
GO:0016630	protochlorophyllide reductase activity	2/705	10/90549	0.0026135	0.0342923	0.0275939	TraesCS2B02G593000/TraesCS2D02G563600	2	deg_ckvt_bud_go
GO:0017057	NA	2/705	10/90549	0.0026135	0.0342923	0.0275939	TraesCS2B02G201700/TraesCS2D02G182700	2	deg_ckvt_bud_go
GO:0009113	NA	2/705	11/90549	0.00317783	0.0404706	0.0325654	TraesCS3A02G383500/TraesCS3D02G376600	2	deg_ckvt_bud_go
GO:0009736	cytokinin-activated signaling pathway	4/705	81/90549	0.00377509	0.0421206	0.0338931	TraesCS1A02G341600/TraesCS3A02G275400/TraesCS4A02G264800/TraesCS4D02G050400	4	deg_ckvt_bud_go
GO:0005094	NA	2/705	12/90549	0.00379377	0.0421206	0.0338931	TraesCS3A02G419200/TraesCS3D02G414900	2	deg_ckvt_bud_go
GO:0033612	receptor serine/threonine kinase binding	2/705	12/90549	0.00379377	0.0421206	0.0338931	TraesCS2B02G266700/TraesCS2D02G255900	2	deg_ckvt_bud_go
GO:00466851	response to arsenic-containing substance	2/705	12/90549	0.00379377	0.0421206	0.0338931	TraesCS4A02G092700/TraesCS4D02G212500	2	deg_ckvt_bud_go
GO:0048437	NA	2/705	12/90549	0.00379377	0.0421206	0.0338931	TraesCS2B02G266700/TraesCS2D02G255900	2	deg_ckvt_bud_go
GO:0034256	chlorophyll(ide) b reductase activity	2/705	13/90549	0.00446049	0.0474385	0.0381722	TraesCS3A02G151900/Triticum_aestivum_newGene_92880	2	deg_ckvt_bud_go
GO:0009765	NA	3/705	43/90549	0.00460142	0.0474385	0.0381722	TraesCS7A02G238400/TraesCS7B02G103300/TraesCS7D02G199400	3	deg_ckvt_bud_go
GO:0048367	shoot system development	3/705	43/90549	0.00460142	0.0474385	0.0381722	TraesCS2A02G189200/TraesCS2B02G268500/TraesCS3B02G033100	3	deg_ckvt_bud_go
GO:0009768	photosynthesis, light harvesting in photosystem I	41/3377	76/90549	3.28e-38	2.03e-35	1.76e-35	TraesCS1A02G403300/TraesCS1B02G388400/TraesCS1B02G432700/TraesCS1B02G433300/TraesCS1B02G451100/TraesCS1B02G451200/TraesCS1D02G411300/TraesCS1D02G428200/TraesCS2A02G204800/TraesCS2A02G206200/TraesCS2A02G342600/TraesCS2B02G220100/TraesCS2B02G233400/TraesCS2B02G340300/TraesCS2D02G209900/TraesCS2D02G320900/TraesCS4A02G226900/TraesCS4B02G089500/TraesCS4D02G086400/TraesCS5A02G213000/TraesCS5A02G229300/…	41	deg_ckvt_bud_go
GO:0031409	pigment binding	41/3377	76/90549	3.28e-38	2.03e-35	1.76e-35	TraesCS1A02G403300/TraesCS1B02G388400/TraesCS1B02G432700/TraesCS1B02G433300/TraesCS1B02G451100/TraesCS1B02G451200/TraesCS1D02G411300/TraesCS1D02G428200/TraesCS2A02G204800/TraesCS2A02G206200/TraesCS2A02G342600/TraesCS2B02G220100/TraesCS2B02G233400/TraesCS2B02G340300/TraesCS2D02G209900/TraesCS2D02G320900/TraesCS4A02G226900/TraesCS4B02G089500/TraesCS4D02G086400/TraesCS5A02G213000/TraesCS5A02G229300/…	41	deg_ckvt_bud_go
GO:00095222	photosystem I	51/3377	172/90549	1.98e-31	8.17e-29	7.11e-29	TraesCS1A02G403300/TraesCS1B02G388400/TraesCS1B02G432700/TraesCS1B02G433300/TraesCS1B02G451100/TraesCS1B02G451200/TraesCS1D02G411300/TraesCS1D02G428200/TraesCS2A02G204800/TraesCS2A02G206200/TraesCS2A02G252600/TraesCS2B02G133500/TraesCS2B02G220100/TraesCS2B02G233400/TraesCS2B02G272300/TraesCS2D02G209900/TraesCS2D02G253200/TraesCS4A02G226900/TraesCS4A02G253200/TraesCS4A02G253300/TraesCS4B02G062200/…	51	deg_ckvt_bud_go
GO:0009416	response to light stimulus	56/3377	214/90549	3.28e-31	1.01e-28	8.82e-29	TraesCS1A02G403300/TraesCS1B02G388400/TraesCS1B02G432700/TraesCS1B02G433300/TraesCS1B02G451100/TraesCS1B02G451200/TraesCS1D02G411300/TraesCS1D02G428200/TraesCS2A02G204800/TraesCS2A02G206200/TraesCS2A02G342600/TraesCS2A02G353900/TraesCS2B02G220100/TraesCS2B02G233400/TraesCS2B02G340300/TraesCS2D02G209900/TraesCS2D02G320900/TraesCS3A02G145300/TraesCS3B02G172400/TraesCS4A02G226900/TraesCS4A02G246100/…	56	deg_ckvt_bud_go
GO:00161682	chlorophyll binding	50/3377	178/90549	1.3e-29	3.23e-27	2.81e-27	TraesCS1A02G403300/TraesCS1B02G388400/TraesCS1B02G432700/TraesCS1B02G433300/TraesCS1B02G451100/TraesCS1B02G451200/TraesCS1D02G411300/TraesCS1D02G428200/TraesCS2A02G204800/TraesCS2A02G206200/TraesCS2A02G252600/TraesCS2A02G342600/TraesCS2B02G220100/TraesCS2B02G233400/TraesCS2B02G272300/TraesCS2B02G340300/TraesCS2D02G209900/TraesCS2D02G253200/TraesCS2D02G320900/TraesCS4A02G226900/TraesCS4B02G089500/…	50	deg_ckvt_bud_go
GO:00182982	protein-chromophore linkage	51/3377	194/90549	1.16e-28	2.38e-26	2.08e-26	TraesCS1A02G403300/TraesCS1B02G388400/TraesCS1B02G432700/TraesCS1B02G433300/TraesCS1B02G451100/TraesCS1B02G451200/TraesCS1D02G411300/TraesCS1D02G428200/TraesCS2A02G204800/TraesCS2A02G206200/TraesCS2A02G342600/TraesCS2B02G220100/TraesCS2B02G233400/TraesCS2B02G340300/TraesCS2D02G209900/TraesCS2D02G320900/TraesCS4A02G226900/TraesCS4B02G089500/TraesCS4D02G086400/TraesCS5A02G213000/TraesCS5A02G229300/…	51	deg_ckvt_bud_go
GO:0010287	plastoglobule	42/3377	184/90549	2.59e-21	4.57e-19	3.98e-19	TraesCS1A02G403300/TraesCS1B02G388400/TraesCS1B02G432700/TraesCS1B02G433300/TraesCS1B02G451100/TraesCS1B02G451200/TraesCS1D02G411300/TraesCS1D02G428200/TraesCS2A02G204800/TraesCS2A02G206200/TraesCS2A02G342600/TraesCS2B02G220100/TraesCS2B02G233400/TraesCS2B02G340300/TraesCS2D02G209900/TraesCS2D02G320900/TraesCS4A02G226900/TraesCS4B02G089500/TraesCS4D02G086400/TraesCS5A02G213000/TraesCS5A02G229300/…	42	deg_ckvt_bud_go
GO:0015035	protein disulfide oxidoreductase activity	46/3377	332/90549	2.68e-14	4.14e-12	3.6e-12	TraesCS1A02G189900/TraesCS1B02G142600/TraesCS1B02G192000/TraesCS2A02G480300/TraesCS2A02G575500/TraesCS2B02G118100/TraesCS2B02G505100/TraesCS2B02G611700/TraesCS2D02G479600/TraesCS2D02G586200/TraesCS3A02G158800/TraesCS3A02G418400/TraesCS3B02G189800/TraesCS3D02G166500/TraesCS3D02G456900/TraesCS5A02G044100/TraesCS5A02G044400/TraesCS5A02G044700/TraesCS5A02G044800/TraesCS5A02G044900/TraesCS5A02G045000/…	46	deg_ckvt_bud_go
GO:0015995	chlorophyll biosynthetic process	22/3377	81/90549	1.57e-13	2.15e-11	1.87e-11	TraesCS1A02G057200/TraesCS1A02G171000/TraesCS1A02G173100/TraesCS1B02G186300/TraesCS1B02G191200/TraesCS1D02G058300/TraesCS1D02G168700/TraesCS2A02G134000/TraesCS2A02G590600/TraesCS2B02G157600/TraesCS2D02G136200/TraesCS3A02G181400/TraesCS3A02G506200/TraesCS3B02G211400/TraesCS3B02G574300/TraesCS3D02G514100/TraesCS6A02G307700/TraesCS6A02G403800/TraesCS6B02G336300/TraesCS6B02G447700/TraesCS6D02G286900/…	22	deg_ckvt_bud_go
GO:0045454	cell redox homeostasis	52/3377	489/90549	2.08e-11	2.57e-09	2.24e-09	TraesCS1A02G066400/TraesCS1A02G189900/TraesCS1B02G084700/TraesCS1B02G142600/TraesCS1B02G192000/TraesCS1D02G067500/TraesCS2A02G480300/TraesCS2A02G575500/TraesCS2B02G118100/TraesCS2B02G489600/TraesCS2B02G505100/TraesCS2B02G611700/TraesCS2D02G479600/TraesCS2D02G586200/TraesCS3A02G158800/TraesCS3A02G418400/TraesCS3B02G189800/TraesCS3D02G166500/TraesCS3D02G456900/TraesCS4A02G247300/TraesCS4B02G284600/…	52	deg_ckvt_bud_go
GO:0046274	NA	21/3377	96/90549	5.03e-11	5.18e-09	4.51e-09	TraesCS1A02G283400/TraesCS1A02G283900/TraesCS1B02G293100/TraesCS1D02G283000/TraesCS2A02G206500/TraesCS2B02G233500/TraesCS2D02G209800/TraesCS3A02G348000/TraesCS3A02G365300/TraesCS3B02G379900/TraesCS3B02G393000/TraesCS3B02G393500/TraesCS3D02G341600/TraesCS3D02G358500/TraesCS4B02G208000/TraesCS4D02G133800/TraesCS4D02G208900/TraesCS7A02G191900/TraesCS7B02G097100/TraesCS7D02G192900/TraesCS7D02G193100	21	deg_ckvt_bud_go
GO:0052716	NA	21/3377	96/90549	5.03e-11	5.18e-09	4.51e-09	TraesCS1A02G283400/TraesCS1A02G283900/TraesCS1B02G293100/TraesCS1D02G283000/TraesCS2A02G206500/TraesCS2B02G233500/TraesCS2D02G209800/TraesCS3A02G348000/TraesCS3A02G365300/TraesCS3B02G379900/TraesCS3B02G393000/TraesCS3B02G393500/TraesCS3D02G341600/TraesCS3D02G358500/TraesCS4B02G208000/TraesCS4D02G133800/TraesCS4D02G208900/TraesCS7A02G191900/TraesCS7B02G097100/TraesCS7D02G192900/TraesCS7D02G193100	21	deg_ckvt_bud_go
GO:0034219	carbohydrate transmembrane transport	21/3377	125/90549	8.15e-09	7.75e-07	6.75e-07	TraesCS1A02G050400/TraesCS1A02G115200/TraesCS1B02G135100/TraesCS1D02G052700/TraesCS1D02G116600/TraesCS3B02G192400/TraesCS3D02G168600/TraesCS6A02G009000/TraesCS6A02G382400/TraesCS6A02G382500/TraesCS6B02G421500/TraesCS6B02G421600/TraesCS6B02G421700/TraesCS6B02G421800/TraesCS6D02G009600/TraesCS6D02G009700/TraesCS6D02G367200/TraesCS6D02G367300/TraesCS7B02G064600/TraesCS7D02G160600/TraesCS7D02G263100	21	deg_ckvt_bud_go
GO:0009773	photosynthetic electron transport in photosystem I	539770	35/90549	3.48e-08	3.07e-06	2.68e-06	TraesCS4A02G232300/TraesCS4B02G083600/TraesCS4D02G081600/TraesCS5A02G256900/TraesCS5A02G386900/TraesCS5B02G391800/TraesCS5D02G396700/TraesCS7A02G282100/TraesCS7B02G179200/TraesCS7D02G103500/TraesCS7D02G280600	11	deg_ckvt_bud_go
GO:0006857	NA	24/3377	175/90549	4.4e-08	3.63e-06	3.16e-06	TraesCS1A02G031300/TraesCS1B02G038700/TraesCS1B02G224900/TraesCS2A02G007100/TraesCS2A02G007500/TraesCS2D02G009200/TraesCS3A02G382700/TraesCS3A02G383200/TraesCS3A02G392800/TraesCS3D02G376200/TraesCS4A02G440500/TraesCS4A02G440600/TraesCS4B02G052200/TraesCS4D02G052400/TraesCS7A02G054000/TraesCS7A02G206400/TraesCS7A02G381500/TraesCS7A02G381700/TraesCS7B02G283400/TraesCS7D02G049300/TraesCS7D02G049400/…	24	deg_ckvt_bud_go
GO:00098091	lignin biosynthetic process	21/3377	139/90549	5.55e-08	4.29e-06	3.74e-06	TraesCS1A02G283400/TraesCS1A02G283900/TraesCS1B02G293100/TraesCS1D02G283000/TraesCS2A02G015400/TraesCS2A02G206500/TraesCS2B02G084500/TraesCS2B02G233500/TraesCS2D02G209800/TraesCS3A02G534900/TraesCS3B02G061000/TraesCS3B02G393000/TraesCS3B02G393500/TraesCS3B02G612000/TraesCS4B02G208000/TraesCS4D02G133800/TraesCS4D02G208900/TraesCS7A02G191900/TraesCS7B02G097100/TraesCS7D02G192900/TraesCS7D02G193100	21	deg_ckvt_bud_go
GO:0006662	glycerol ether metabolic process	17/3377	95/90549	8.07e-08	5.87e-06	5.11e-06	TraesCS1A02G189900/TraesCS1B02G142600/TraesCS1B02G192000/TraesCS2A02G480300/TraesCS2A02G575500/TraesCS2B02G118100/TraesCS2B02G505100/TraesCS2B02G611700/TraesCS2D02G479600/TraesCS2D02G586200/TraesCS3A02G418400/TraesCS6B02G409800/TraesCS7A02G148700/TraesCS7D02G150300/TraesCSU02G045600/TraesCSU02G208200/Triticum_aestivum_newGene_17575	17	deg_ckvt_bud_go
GO:0016722	oxidoreductase activity, oxidizing metal ions	22/3377	157/90549	1.07e-07	7.36e-06	6.41e-06	TraesCS1A02G283400/TraesCS1A02G283900/TraesCS1B02G293100/TraesCS1D02G283000/TraesCS2A02G206500/TraesCS2B02G233500/TraesCS2D02G209800/TraesCS3A02G348000/TraesCS3A02G365300/TraesCS3B02G379900/TraesCS3B02G393000/TraesCS3B02G393500/TraesCS3D02G341600/TraesCS3D02G358500/TraesCS4B02G208000/TraesCS4D02G035000/TraesCS4D02G133800/TraesCS4D02G208900/TraesCS7A02G191900/TraesCS7B02G097100/TraesCS7D02G192900/…	22	deg_ckvt_bud_go
GO:0010598	NAD(P)H dehydrogenase complex (plastoquinone)	539678	19/90549	1.94e-07	1.26e-05	1.1e-05	TraesCS4A02G232300/TraesCS4B02G083600/TraesCS4B02G107300/TraesCS4D02G081600/TraesCS4D02G104200/TraesCS6A02G308100/TraesCS6D02G287300/TraesCS7D02G103500	8	deg_ckvt_bud_go
GO:00300011	metal ion transport	33/3377	332/90549	4.2e-07	2.59e-05	2.26e-05	TraesCS1A02G091600/TraesCS1B02G119400/TraesCS1D02G100200/TraesCS2A02G114900/TraesCS2A02G160700/TraesCS2A02G288800/TraesCS2A02G449400/TraesCS2A02G539400/TraesCS2B02G546100/TraesCS2D02G285700/TraesCS2D02G329900/TraesCS2D02G519100/TraesCS3A02G191700/TraesCS3B02G219700/TraesCS3B02G244200/TraesCS3D02G194300/TraesCS3D02G209500/TraesCS3D02G434300/TraesCS4A02G316200/TraesCS4D02G343300/TraesCS5A02G133900/…	33	deg_ckvt_bud_go
GO:0048509	regulation of meristem development	539647	15/90549	4.93e-07	2.69e-05	2.35e-05	TraesCS3A02G433200/TraesCS3B02G469000/TraesCS3D02G426600/TraesCS6A02G214600/TraesCS6B02G244700/TraesCS6B02G342700/TraesCS6D02G197400	7	deg_ckvt_bud_go
GO:00010531	plastid sigma factor activity	539617	10/90549	4.94e-07	2.69e-05	2.35e-05	TraesCS1D02G440900/TraesCS5B02G563800/TraesCS5D02G551200/TraesCS7A02G297900/TraesCS7B02G184800/TraesCS7D02G292000	6	deg_ckvt_bud_go
GO:0015979	NA	38/3377	416/90549	5.01e-07	2.69e-05	2.35e-05	TraesCS1A02G171000/TraesCS1B02G186300/TraesCS1D02G168700/TraesCS2A02G134000/TraesCS2A02G252600/TraesCS2A02G590600/TraesCS2B02G133500/TraesCS2B02G157600/TraesCS2B02G272300/TraesCS2B02G272900/TraesCS2D02G136200/TraesCS2D02G253200/TraesCS3A02G181400/TraesCS3A02G191700/TraesCS3A02G377600/TraesCS3B02G211400/TraesCS3B02G219700/TraesCS3B02G344200/TraesCS3D02G194300/TraesCS3D02G309400/TraesCS3D02G370700/…	38	deg_ckvt_bud_go
GO:00469161	cellular transition metal ion homeostasis	29/3377	278/90549	7.65e-07	3.94e-05	3.43e-05	TraesCS1A02G091600/TraesCS1B02G119400/TraesCS1D02G100200/TraesCS2A02G114900/TraesCS2A02G160700/TraesCS2A02G288800/TraesCS2A02G449400/TraesCS2A02G539400/TraesCS2B02G546100/TraesCS2D02G285700/TraesCS2D02G329900/TraesCS2D02G519100/TraesCS3B02G244200/TraesCS3D02G209500/TraesCS3D02G434300/TraesCS4A02G316200/TraesCS4D02G343300/TraesCS5A02G133900/TraesCS5B02G242000/TraesCS5B02G488200/TraesCS5D02G141600/…	29	deg_ckvt_bud_go
GO:0009902	chloroplast relocation	539647	16/90549	8.48e-07	4.19e-05	3.65e-05	TraesCS1B02G445200/TraesCS3A02G158800/TraesCS3B02G189800/TraesCS3D02G166500/TraesCS5B02G357200/TraesCS5D02G125900/TraesCS5D02G362300	7	deg_ckvt_bud_go
GO:0009523	photosystem II	17/3377	113/90549	1.05e-06	5.01e-05	4.37e-05	TraesCS1B02G388400/TraesCS1B02G433300/TraesCS1B02G451100/TraesCS1B02G451200/TraesCS1D02G428200/TraesCS2A02G204800/TraesCS2A02G253100/TraesCS2B02G220100/TraesCS3B02G344200/TraesCS3D02G309400/TraesCS5A02G322500/TraesCS5B02G322900/TraesCS5D02G329200/TraesCS7A02G227100/TraesCS7B02G192500/TraesCS7D02G227300/TraesCS7D02G276300	17	deg_ckvt_bud_go
GO:0009903	chloroplast avoidance movement	539739	39/90549	1.21e-06	5.54e-05	4.83e-05	TraesCS3B02G293900/TraesCS3D02G261000/TraesCS4A02G041000/TraesCS4A02G215100/TraesCS4B02G101000/TraesCS4B02G386100/TraesCS4D02G097600/TraesCS4D02G261900/TraesCSU02G126800/Triticum_aestivum_newGene_8374	10	deg_ckvt_bud_go
GO:00469141	transition metal ion binding	29/3377	290/90549	1.81e-06	7.97e-05	6.95e-05	TraesCS1A02G091600/TraesCS1B02G119400/TraesCS1D02G100200/TraesCS2A02G114900/TraesCS2A02G160700/TraesCS2A02G288800/TraesCS2A02G449400/TraesCS2A02G539400/TraesCS2B02G546100/TraesCS2D02G285700/TraesCS2D02G329900/TraesCS2D02G519100/TraesCS3B02G244200/TraesCS3D02G209500/TraesCS3D02G434300/TraesCS4A02G316200/TraesCS4D02G343300/TraesCS5A02G133900/TraesCS5B02G242000/TraesCS5B02G488200/TraesCS5D02G141600/…	29	deg_ckvt_bud_go
GO:0031425	chloroplast RNA processing	539617	12/90549	2.04e-06	8.69e-05	7.57e-05	TraesCS3A02G363800/TraesCS3D02G357300/TraesCS4A02G079200/TraesCS4B02G245000/TraesCS4D02G244400/TraesCS5D02G443600	6	deg_ckvt_bud_go
GO:0009904	chloroplast accumulation movement	539739	42/90549	2.53e-06	0.000104185	9.08e-05	TraesCS3B02G293900/TraesCS3D02G261000/TraesCS4A02G041000/TraesCS4A02G215100/TraesCS4B02G101000/TraesCS4B02G386100/TraesCS4D02G097600/TraesCS4D02G261900/TraesCSU02G126800/Triticum_aestivum_newGene_8374	10	deg_ckvt_bud_go
GO:0016671	oxidoreductase activity, acting on a sulfur group of donors, disulfide as acceptor	14/3377	95/90549	1.17e-05	0.000453994	0.000395534	TraesCS1A02G189900/TraesCS1B02G142600/TraesCS1B02G192000/TraesCS2A02G480300/TraesCS2A02G575500/TraesCS2B02G118100/TraesCS2B02G505100/TraesCS2B02G611700/TraesCS2D02G479600/TraesCS2D02G586200/TraesCS3A02G418400/TraesCS6B02G409800/TraesCSU02G045600/TraesCSU02G208200	14	deg_ckvt_bud_go
GO:0009909	regulation of flower development	539800	71/90549	1.18e-05	0.000453994	0.000395534	TraesCS2A02G353900/TraesCS3A02G433200/TraesCS3A02G441700/TraesCS3B02G469000/TraesCS3D02G426600/TraesCS5A02G166100/TraesCS5B02G149800/TraesCS5B02G156200/TraesCS6A02G236900/TraesCS6B02G248400/TraesCS6B02G265400/TraesCS7B02G032800	12	deg_ckvt_bud_go
GO:0003690	double-stranded DNA binding	35/3377	436/90549	2.31e-05	0.000863519	0.000752325	TraesCS1A02G084300/TraesCS2B02G218100/TraesCS3A02G073600/TraesCS4A02G390600/TraesCS4B02G156500/TraesCS5A02G363600/TraesCS5B02G365700/TraesCS5D02G316900/TraesCS5D02G372800/TraesCS5D02G432100/TraesCS5D02G451700/TraesCS6A02G016400/TraesCS6A02G021400/TraesCS6A02G032200/TraesCS6A02G034400/TraesCS6A02G304600/TraesCS6A02G304800/TraesCS6B02G022900/TraesCS6B02G024400/TraesCS6B02G025100/TraesCS6B02G025800/…	35	deg_ckvt_bud_go
GO:00336121	receptor serine/threonine kinase binding	539586	12/90549	4.57e-05	0.00164017	0.00142897	TraesCS3A02G441700/TraesCS5A02G407500/TraesCS7A02G533800/TraesCS7D02G521200/Triticum_aestivum_newGene_42990	5	deg_ckvt_bud_go
GO:0000103	sulfate assimilation	13/3377	94/90549	4.73e-05	0.00164017	0.00142897	TraesCS1A02G189900/TraesCS1B02G142600/TraesCS1B02G192000/TraesCS2A02G480300/TraesCS2A02G575500/TraesCS2B02G118100/TraesCS2B02G505100/TraesCS2B02G611700/TraesCS2D02G479600/TraesCS2D02G586200/TraesCS3A02G418400/TraesCS3D02G068600/TraesCS6B02G409800	13	deg_ckvt_bud_go
GO:0016602	CCAAT-binding factor complex	539617	19/90549	4.78e-05	0.00164017	0.00142897	TraesCS2A02G172500/TraesCS2B02G198700/TraesCS2D02G179600/TraesCS5A02G029900/TraesCS5A02G043300/TraesCS5D02G037800	6	deg_ckvt_bud_go
GO:0034755	NA	539709	47/90549	5.21e-05	0.00173952	0.00151552	TraesCS2D02G432000/TraesCS5A02G087700/TraesCS5A02G203400/TraesCS5B02G093600/TraesCS5B02G202100/TraesCS5D02G098400/TraesCS5D02G209900/TraesCS7A02G357400/TraesCS7B02G270400	9	deg_ckvt_bud_go
GO:0008725	DNA-3-methyladenine glycosylase activity	539617	21/90549	8.96e-05	0.00290399	0.00253005	TraesCS3A02G352700/TraesCS3B02G385400/TraesCS3D02G346700/TraesCS7A02G508000/TraesCS7B02G416200/TraesCS7D02G496200	6	deg_ckvt_bud_go
GO:0005381	NA	539739	62/90549	9.37e-05	0.00290399	0.00253005	TraesCS2D02G432000/TraesCS4B02G019300/TraesCS5A02G087700/TraesCS5A02G203400/TraesCS5B02G093600/TraesCS5B02G202100/TraesCS5D02G098400/TraesCS5D02G209900/TraesCS7A02G357400/TraesCS7B02G270400	10	deg_ckvt_bud_go
GO:0034599	cellular response to oxidative stress	539800	87/90549	9.4e-05	0.00290399	0.00253005	TraesCS1A02G189900/TraesCS1B02G142600/TraesCS1B02G192000/TraesCS2A02G480300/TraesCS2A02G575500/TraesCS2B02G118100/TraesCS2B02G505100/TraesCS2B02G611700/TraesCS2D02G479600/TraesCS2D02G586200/TraesCS3A02G418400/TraesCS6B02G409800	12	deg_ckvt_bud_go
GO:00033331	amino acid transmembrane transport	26/3377	306/90549	9.81e-05	0.00295883	0.00257783	TraesCS1A02G077800/TraesCS1A02G278400/TraesCS1B02G287300/TraesCS2A02G123900/TraesCS2B02G266600/TraesCS2D02G126700/TraesCS2D02G256000/TraesCS2D02G267400/TraesCS3A02G388100/TraesCS3A02G414300/TraesCS3B02G420600/TraesCS3B02G449100/TraesCS3D02G408800/TraesCS4A02G083100/TraesCS4B02G221100/TraesCS5A02G115800/TraesCS5B02G120800/TraesCS5D02G180000/TraesCS6A02G330100/TraesCS6B02G360800/TraesCS6D02G245700/…	26	deg_ckvt_bud_go
GO:0060918	auxin transport	539586	14/90549	0.000108567	0.00319497	0.00278356	TraesCS4A02G012100/TraesCS4B02G292300/TraesCS4D02G290900/TraesCS5A02G223800/TraesCS5D02G231300	5	deg_ckvt_bud_go
GO:0019249	lactate biosynthetic process	539617	22/90549	0.000119309	0.00342945	0.00298784	TraesCS2A02G548000/TraesCS2D02G549100/TraesCS3A02G142800/TraesCS3B02G162300/TraesCS7A02G078400/TraesCS7B02G345700	6	deg_ckvt_bud_go
GO:0019172	glyoxalase III activity	539617	23/90549	0.000156326	0.00439133	0.00382586	TraesCS2A02G548000/TraesCS2D02G549100/TraesCS3A02G142800/TraesCS3B02G162300/TraesCS7A02G078400/TraesCS7B02G345700	6	deg_ckvt_bud_go
GO:00001551	phosphorelay sensor kinase activity	539739	67/90549	0.00018259	0.00501513	0.00436934	TraesCS3A02G433200/TraesCS3B02G469000/TraesCS3D02G426600/TraesCS4B02G050200/TraesCS5A02G391300/TraesCS5B02G188400/TraesCS5B02G396200/TraesCS5D02G401000/TraesCS6B02G342700/TraesCS6B02G360200	10	deg_ckvt_bud_go
GO:00097361	cytokinin-activated signaling pathway	539770	81/90549	0.000209245	0.00562233	0.00489835	TraesCS3A02G433200/TraesCS3B02G309100/TraesCS3B02G423600/TraesCS3B02G469000/TraesCS3D02G275300/TraesCS3D02G426600/TraesCS4B02G050200/TraesCS6B02G342700/TraesCS7A02G146700/TraesCS7B02G049200/TraesCS7D02G148200	11	deg_ckvt_bud_go
GO:0006352	NA	13/3377	109/90549	0.000219228	0.00576522	0.00502284	TraesCS1A02G426700/TraesCS1B02G461600/TraesCS1D02G436500/TraesCS1D02G440900/TraesCS3A02G387000/TraesCS3B02G445300/TraesCS5B02G563800/TraesCS5D02G551200/TraesCS6B02G196200/TraesCS7A02G297900/TraesCS7B02G184800/TraesCS7D02G292000/Triticum_aestivum_newGene_22089	13	deg_ckvt_bud_go
GO:0008515	sucrose transmembrane transporter activity	539647	35/90549	0.000267313	0.0068833	0.00599695	TraesCS1A02G050400/TraesCS1D02G052700/TraesCS4D02G286500/TraesCS6A02G009000/TraesCS6D02G009600/TraesCS6D02G009700/TraesCS7D02G263100	7	deg_ckvt_bud_go
GO:0009344	nitrite reductase complex [NAD(P)H]	539556	10/90549	0.000338443	0.00813237	0.00708518	TraesCS2D02G322700/TraesCS4D02G045400/TraesCS6A02G206600/TraesCS6D02G187800	4	deg_ckvt_bud_go
GO:00166301	protochlorophyllide reductase activity	539556	10/90549	0.000338443	0.00813237	0.00708518	TraesCS1A02G171000/TraesCS1B02G186300/TraesCS1D02G168700/TraesCS2A02G590600	4	deg_ckvt_bud_go
GO:0031426	polycistronic mRNA processing	539556	10/90549	0.000338443	0.00813237	0.00708518	TraesCS3A02G363800/TraesCS3D02G357300/TraesCS4A02G353400/TraesCS5B02G520700	4	deg_ckvt_bud_go
GO:0005507	copper ion binding	31/3377	424/90549	0.000342138	0.00813237	0.00708518	TraesCS1A02G283400/TraesCS1A02G283900/TraesCS1B02G293100/TraesCS1D02G283000/TraesCS2A02G206500/TraesCS2B02G091300/TraesCS2B02G233500/TraesCS2B02G429200/TraesCS2D02G075000/TraesCS2D02G209800/TraesCS2D02G407800/TraesCS3A02G348000/TraesCS3A02G365300/TraesCS3B02G379900/TraesCS3B02G393000/TraesCS3B02G393500/TraesCS3D02G341600/TraesCS3D02G358500/TraesCS4B02G208000/TraesCS4D02G035000/TraesCS4D02G133800/…	31	deg_ckvt_bud_go
GO:0009658	chloroplast organization	15/3377	146/90549	0.000391201	0.0091231	0.00794833	TraesCS1A02G234400/TraesCS1A02G427200/TraesCS1B02G249100/TraesCS1D02G237600/TraesCS2A02G013600/TraesCS2B02G218100/TraesCS2D02G569700/TraesCS4A02G079200/TraesCS4B02G245000/TraesCS4D02G244400/TraesCS5A02G111500/TraesCS6D02G196900/TraesCSU02G162400/Triticum_aestivum_newGene_83257/Triticum_aestivum_newGene_97220	15	deg_ckvt_bud_go
GO:0006655	NA	539586	18/90549	0.000410101	0.00938677	0.00817805	TraesCS1A02G195200/TraesCS1B02G209900/TraesCS3A02G306600/TraesCS3B02G329900/TraesCS3D02G295300	5	deg_ckvt_bud_go
GO:00511191	sugar transmembrane transporter activity	539770	89/90549	0.000480418	0.0107492	0.00936504	TraesCS4D02G169200/TraesCS6A02G382400/TraesCS6A02G382500/TraesCS6B02G421500/TraesCS6B02G421600/TraesCS6B02G421700/TraesCS6B02G421800/TraesCS6D02G367200/TraesCS6D02G367300/TraesCS7B02G064600/TraesCS7D02G160600	11	deg_ckvt_bud_go
GO:0042349	NA	16/3377	165/90549	0.000487019	0.0107492	0.00936504	TraesCS1A02G018300/TraesCS1D02G014400/TraesCS2A02G259700/TraesCS2B02G193800/TraesCS4A02G369100/TraesCS4B02G107000/TraesCS4B02G107100/TraesCS4D02G104000/TraesCS4D02G290600/TraesCS5A02G073700/TraesCS5B02G503500/TraesCS5D02G087200/TraesCS5D02G504300/TraesCS7B02G017300/TraesCS7B02G444100/TraesCS7D02G515300	16	deg_ckvt_bud_go
GO:0009585	red, far-red light phototransduction	539617	28/90549	0.000497194	0.0107813	0.00939298	TraesCS1A02G229800/TraesCS1B02G244300/TraesCS1D02G232200/TraesCS5A02G391300/TraesCS5B02G396200/TraesCS5D02G401000	6	deg_ckvt_bud_go
GO:0045492	xylan biosynthetic process	539647	41/90549	0.000735272	0.0149776	0.013049	TraesCS4A02G227100/TraesCS4D02G086700/TraesCS6A02G131900/TraesCS6B02G160200/TraesCS7A02G560100/TraesCS7B02G485000/TraesCS7D02G549800	7	deg_ckvt_bud_go
GO:0008428	ribonuclease inhibitor activity	539556	12/90549	0.000751305	0.0149776	0.013049	TraesCS7A02G558200/TraesCS7B02G483100/TraesCS7D02G551600/TraesCS7D02G552200	4	deg_ckvt_bud_go
GO:0008883	glutamyl-tRNA reductase activity	539556	12/90549	0.000751305	0.0149776	0.013049	TraesCS1A02G057200/TraesCS1A02G173100/TraesCS1B02G191200/TraesCS1D02G058300	4	deg_ckvt_bud_go
GO:0047443	NA	539556	12/90549	0.000751305	0.0149776	0.013049	TraesCS7A02G558200/TraesCS7B02G483100/TraesCS7D02G551600/TraesCS7D02G552200	4	deg_ckvt_bud_go
GO:0051252	regulation of RNA metabolic process	539556	12/90549	0.000751305	0.0149776	0.013049	TraesCS7A02G558200/TraesCS7B02G483100/TraesCS7D02G551600/TraesCS7D02G552200	4	deg_ckvt_bud_go
GO:0006725	cellular aromatic compound metabolic process	539678	54/90549	0.000835573	0.0163931	0.0142822	TraesCS1B02G186600/TraesCS3A02G095100/TraesCS3D02G095300/TraesCS3D02G441800/TraesCS6A02G012500/TraesCS6A02G273600/TraesCS6B02G018700/TraesCS6D02G015100	8	deg_ckvt_bud_go
GO:0009699	NA	16/3377	174/90549	0.000867857	0.0167605	0.0146023	TraesCS1A02G018300/TraesCS1D02G014400/TraesCS2A02G259700/TraesCS2B02G193800/TraesCS4A02G369100/TraesCS4B02G107000/TraesCS4B02G107100/TraesCS4D02G104000/TraesCS4D02G290600/TraesCS5A02G073700/TraesCS5B02G503500/TraesCS5D02G087200/TraesCS5D02G504300/TraesCS7B02G017300/TraesCS7B02G444100/TraesCS7D02G515300	16	deg_ckvt_bud_go
GO:00151711	amino acid transmembrane transporter activity	20/3377	245/90549	0.000968311	0.0184128	0.0160418	TraesCS1A02G077800/TraesCS1A02G278400/TraesCS1B02G287300/TraesCS2B02G266600/TraesCS2D02G256000/TraesCS2D02G267400/TraesCS3A02G388100/TraesCS3A02G414300/TraesCS3B02G420600/TraesCS3B02G449100/TraesCS3D02G408800/TraesCS5A02G115800/TraesCS5B02G120800/TraesCS6A02G330100/TraesCS6B02G360800/TraesCS7A02G169100/TraesCS7A02G188100/TraesCS7B02G073900/TraesCS7D02G170200/TraesCSU02G134900	20	deg_ckvt_bud_go
GO:00483671	shoot system development	539647	43/90549	0.000987691	0.0184968	0.016115	TraesCS2A02G248700/TraesCS2A02G306800/TraesCS2B02G218100/TraesCS2D02G250400/TraesCS3A02G048500/TraesCS3B02G050500/TraesCS3D02G030800	7	deg_ckvt_bud_go
GO:0009526	plastid envelope	539556	13/90549	0.00105321	0.0191437	0.0166786	TraesCS1D02G248100/TraesCS6A02G244700/TraesCS6B02G279600/TraesCS6D02G226900	4	deg_ckvt_bud_go
GO:0048513	animal organ development	539556	13/90549	0.00105321	0.0191437	0.0166786	TraesCS5A02G223800/TraesCS5D02G231300/TraesCS7A02G491900/TraesCS7B02G397000	4	deg_ckvt_bud_go
GO:0015770	sucrose transport	539647	45/90549	0.00130366	0.0233525	0.0203455	TraesCS1A02G050400/TraesCS1D02G052700/TraesCS4D02G286500/TraesCS6A02G009000/TraesCS6D02G009600/TraesCS6D02G009700/TraesCS7D02G263100	7	deg_ckvt_bud_go
GO:0015867	ATP transport	539617	34/90549	0.00146622	0.02491	0.0217024	TraesCS1A02G360400/TraesCS1B02G376900/TraesCS3A02G048500/TraesCS3B02G050500/TraesCS3D02G030800/TraesCS7D02G211700	6	deg_ckvt_bud_go
GO:0019243	methylglyoxal catabolic process to D-lactate via S-lactoyl-glutathione	539617	34/90549	0.00146622	0.02491	0.0217024	TraesCS2A02G548000/TraesCS2D02G549100/TraesCS3A02G142800/TraesCS3B02G162300/TraesCS7A02G078400/TraesCS7B02G345700	6	deg_ckvt_bud_go
GO:0006833	water transport	13/3377	133/90549	0.00147122	0.02491	0.0217024	TraesCS2A02G379800/TraesCS2A02G379900/TraesCS3A02G535300/TraesCS3B02G608500/TraesCS3D02G540900/TraesCS5B02G332500/TraesCS6A02G245100/TraesCS6B02G279200/TraesCS6B02G450000/TraesCS7A02G191200/TraesCS7A02G331300/TraesCS7B02G243000/TraesCS7D02G339600	13	deg_ckvt_bud_go
GO:0015793	NA	13/3377	133/90549	0.00147122	0.02491	0.0217024	TraesCS2A02G379800/TraesCS2A02G379900/TraesCS3A02G535300/TraesCS3B02G608500/TraesCS3D02G540900/TraesCS5B02G332500/TraesCS6A02G245100/TraesCS6B02G279200/TraesCS6B02G450000/TraesCS7A02G191200/TraesCS7A02G331300/TraesCS7B02G243000/TraesCS7D02G339600	13	deg_ckvt_bud_go
GO:0030163	protein catabolic process	23/3377	311/90549	0.00159936	0.0267137	0.0232738	TraesCS1A02G404500/TraesCS1D02G412200/TraesCS2A02G067500/TraesCS2B02G334600/TraesCS2D02G314400/TraesCS3A02G227000/TraesCS3B02G257500/TraesCS3B02G302500/TraesCS3B02G393900/TraesCS3D02G225000/TraesCS3D02G346300/TraesCS5A02G071000/TraesCS5B02G076600/TraesCS5B02G233400/TraesCS5B02G334700/TraesCS5B02G460500/TraesCS5D02G242000/TraesCS7A02G219300/TraesCS7A02G405600/TraesCS7B02G128000/TraesCS7B02G305000/…	23	deg_ckvt_bud_go
GO:0004518	NA	539739	88/90549	0.00164085	0.0270412	0.0235592	TraesCS2A02G506800/TraesCS2D02G507500/TraesCS3B02G132500/TraesCS5D02G447600/TraesCS6A02G367000/TraesCS6D02G350000/TraesCS6D02G407300/Triticum_aestivum_newGene_49238/Triticum_aestivum_newGene_58143/Triticum_aestivum_newGene_91705	10	deg_ckvt_bud_go
GO:0032973	amino acid export	539586	24/90549	0.00168857	0.0271049	0.0236146	TraesCS6A02G330100/TraesCS6B02G360800/TraesCS7A02G169100/TraesCS7B02G073900/TraesCS7D02G170200	5	deg_ckvt_bud_go
GO:0080144	amino acid homeostasis	539586	24/90549	0.00168857	0.0271049	0.0236146	TraesCS6A02G330100/TraesCS6B02G360800/TraesCS7A02G169100/TraesCS7B02G073900/TraesCS7D02G170200	5	deg_ckvt_bud_go
GO:0000079	regulation of cyclin-dependent protein serine/threonine kinase activity	539617	35/90549	0.00171426	0.0271645	0.0236666	TraesCS2B02G503500/TraesCS2D02G389800/TraesCS2D02G478400/TraesCS5B02G220900/TraesCS6A02G241800/TraesCS6D02G223800	6	deg_ckvt_bud_go
GO:0008948	oxaloacetate decarboxylase activity	539556	15/90549	0.00189407	0.0296338	0.0258179	TraesCS7A02G558200/TraesCS7B02G483100/TraesCS7D02G551600/TraesCS7D02G552200	4	deg_ckvt_bud_go
GO:0042807	central vacuole	539617	37/90549	0.00230438	0.0356026	0.0310181	TraesCS3A02G535300/TraesCS3B02G608500/TraesCS3D02G540900/TraesCS7A02G331300/TraesCS7B02G243000/TraesCS7D02G339600	6	deg_ckvt_bud_go
GO:0009992	cellular water homeostasis	13/3377	141/90549	0.00247976	0.0369275	0.0321724	TraesCS2A02G379800/TraesCS2A02G379900/TraesCS3A02G535300/TraesCS3B02G608500/TraesCS3D02G540900/TraesCS5B02G332500/TraesCS6A02G245100/TraesCS6B02G279200/TraesCS6B02G450000/TraesCS7A02G191200/TraesCS7A02G331300/TraesCS7B02G243000/TraesCS7D02G339600	13	deg_ckvt_bud_go
GO:0015250	NA	13/3377	141/90549	0.00247976	0.0369275	0.0321724	TraesCS2A02G379800/TraesCS2A02G379900/TraesCS3A02G535300/TraesCS3B02G608500/TraesCS3D02G540900/TraesCS5B02G332500/TraesCS6A02G245100/TraesCS6B02G279200/TraesCS6B02G450000/TraesCS7A02G191200/TraesCS7A02G331300/TraesCS7B02G243000/TraesCS7D02G339600	13	deg_ckvt_bud_go
GO:0015254	glycerol channel activity	13/3377	141/90549	0.00247976	0.0369275	0.0321724	TraesCS2A02G379800/TraesCS2A02G379900/TraesCS3A02G535300/TraesCS3B02G608500/TraesCS3D02G540900/TraesCS5B02G332500/TraesCS6A02G245100/TraesCS6B02G279200/TraesCS6B02G450000/TraesCS7A02G191200/TraesCS7A02G331300/TraesCS7B02G243000/TraesCS7D02G339600	13	deg_ckvt_bud_go
GO:0031248	protein acetyltransferase complex	539617	38/90549	0.00265114	0.0385525	0.0335882	TraesCS5A02G401100/TraesCS5B02G123600/TraesCS5B02G405900/TraesCS5D02G411300/TraesCS7B02G228500/TraesCS7D02G324600	6	deg_ckvt_bud_go
GO:00104111	xyloglucan metabolic process	14/3377	159/90549	0.00265126	0.0385525	0.0335882	TraesCS1B02G210500/TraesCS1D02G404300/TraesCS4A02G073300/TraesCS4A02G321800/TraesCS4A02G402200/TraesCS4B02G383000/TraesCS4D02G358700/TraesCS5A02G548500/TraesCS5D02G552800/TraesCS7A02G103500/TraesCS7A02G103600/TraesCS7A02G191700/TraesCS7D02G097400/TraesCS7D02G192700	14	deg_ckvt_bud_go
GO:0000148	1,3-beta-D-glucan synthase complex	539678	65/90549	0.00282593	0.0396915	0.0345805	TraesCS3B02G327500/TraesCS6A02G419900/TraesCS6B02G182300/TraesCS6D02G144200/TraesCS6D02G405900/Triticum_aestivum_newGene_20724/Triticum_aestivum_newGene_25424/Triticum_aestivum_newGene_28471	8	deg_ckvt_bud_go
GO:0003843	NA	539678	65/90549	0.00282593	0.0396915	0.0345805	TraesCS3B02G327500/TraesCS6A02G419900/TraesCS6B02G182300/TraesCS6D02G144200/TraesCS6D02G405900/Triticum_aestivum_newGene_20724/Triticum_aestivum_newGene_25424/Triticum_aestivum_newGene_28471	8	deg_ckvt_bud_go
GO:0006075	(1->3)-beta-D-glucan biosynthetic process	539678	65/90549	0.00282593	0.0396915	0.0345805	TraesCS3B02G327500/TraesCS6A02G419900/TraesCS6B02G182300/TraesCS6D02G144200/TraesCS6D02G405900/Triticum_aestivum_newGene_20724/Triticum_aestivum_newGene_25424/Triticum_aestivum_newGene_28471	8	deg_ckvt_bud_go
GO:0071577	zinc II ion transmembrane transport	539770	111/90549	0.00296285	0.0404817	0.0352689	TraesCS1B02G306500/TraesCS1D02G293900/TraesCS2A02G424200/TraesCS2D02G422000/TraesCS4B02G019300/TraesCS7A02G361000/TraesCS7A02G420000/TraesCS7D02G362100/TraesCS7D02G412400/TraesCS7D02G412800/Triticum_aestivum_newGene_11412	11	deg_ckvt_bud_go
GO:0009854	oxidative photosynthetic carbon pathway	539556	17/90549	0.00311146	0.0404817	0.0352689	TraesCS2A02G250800/TraesCS2D02G251800/TraesCS5A02G424400/TraesCS5B02G426500	4	deg_ckvt_bud_go
GO:0010109	regulation of photosynthesis	539556	17/90549	0.00311146	0.0404817	0.0352689	TraesCS2A02G250800/TraesCS2D02G251800/TraesCS5A02G424400/TraesCS5B02G426500	4	deg_ckvt_bud_go
GO:0019048	modulation by virus of host morphology or physiology	539556	17/90549	0.00311146	0.0404817	0.0352689	TraesCS2A02G250800/TraesCS2D02G251800/TraesCS5A02G424400/TraesCS5B02G426500	4	deg_ckvt_bud_go
GO:0052852	very-long-chain-(S)-2-hydroxy-acid oxidase activity	539556	17/90549	0.00311146	0.0404817	0.0352689	TraesCS2A02G250800/TraesCS2D02G251800/TraesCS5A02G424400/TraesCS5B02G426500	4	deg_ckvt_bud_go
GO:0052853	long-chain-(S)-2-hydroxy-long-chain-acid oxidase activity	539556	17/90549	0.00311146	0.0404817	0.0352689	TraesCS2A02G250800/TraesCS2D02G251800/TraesCS5A02G424400/TraesCS5B02G426500	4	deg_ckvt_bud_go
GO:0052854	medium-chain-(S)-2-hydroxy-acid oxidase activity	539556	17/90549	0.00311146	0.0404817	0.0352689	TraesCS2A02G250800/TraesCS2D02G251800/TraesCS5A02G424400/TraesCS5B02G426500	4	deg_ckvt_bud_go
GO:0010215	cellulose microfibril organization	2月26日	40/90549	6.14e-05	0.000798497	0.000226295	TraesCS4B02G187300/TraesCS4D02G188600	2	deg_ckvt_bud_go
GO:0031225	anchored component of membrane	2月26日	40/90549	6.14e-05	0.000798497	0.000226295	TraesCS4B02G187300/TraesCS4D02G188600	2	deg_ckvt_bud_go
GO:0016049	cell growth	2月26日	61/90549	0.000143574	0.00124431	0.000352638	TraesCS4B02G187300/TraesCS4D02G188600	2	deg_ckvt_bud_go
GO:00001451	exocyst	2月26日	203/90549	0.00156879	0.0101971	0.00288987	TraesCS2A02G276000/TraesCS2B02G042300	2	deg_ckvt_bud_go
GO:00068871	exocytosis	2月26日	246/90549	0.00228838	0.0118995	0.00337234	TraesCS2A02G276000/TraesCS2B02G042300	2	deg_ckvt_bud_go
GO:0030014	CCR4-NOT complex	1月26日	25/90549	0.0071547	0.0310037	0.00878647	TraesCS2A02G583000	1	deg_ckvt_bud_go
GO:0000175	3-5-exoribonuclease activity	1月26日	36/90549	0.0102871	0.0352809	0.00999864	TraesCS2A02G583000	1	deg_ckvt_bud_go
GO:0005672	transcription factor TFIIA complex	1月26日	38/90549	0.0108557	0.0352809	0.00999864	TraesCS6B02G473800	1	deg_ckvt_bud_go
GO:0000288	nuclear-transcribed mRNA catabolic process, deadenylation-dependent decay	1月26日	43/90549	0.0122756	0.0354628	0.0100502	TraesCS2A02G583000	1	deg_ckvt_bud_go
GO:00094151	response to water	1月26日	57/90549	0.0162409	0.0422264	0.011967	TraesCS5A02G424800	1	deg_ckvt_bud_go
GO:0050896	response to stimulus	1月26日	68/90549	0.0193458	0.0457264	0.0129589	TraesCS3A02G502000	1	deg_ckvt_bud_go
GO:00479871	hydroperoxide dehydratase activity	1月19日	12/90549	0.00251522	0.0230238	0.00538569	TraesCS6A02G185100	1	deg_ckvt_bud_go
GO:0010051	xylem and phloem pattern formation	1月19日	28/90549	0.00585953	0.0230238	0.00538569	TraesCS5B02G011300	1	deg_ckvt_bud_go
GO:0006880	NA	1月19日	40/90549	0.00836079	0.0230238	0.00538569	TraesCS2D02G588000	1	deg_ckvt_bud_go
GO:0030026	cellular manganese ion homeostasis	1月19日	40/90549	0.00836079	0.0230238	0.00538569	TraesCS2D02G588000	1	deg_ckvt_bud_go
GO:0071281	cellular response to iron ion	1月19日	40/90549	0.00836079	0.0230238	0.00538569	TraesCS2D02G588000	1	deg_ckvt_bud_go
GO:0005384	NA	1月19日	41/90549	0.00856896	0.0230238	0.00538569	TraesCS2D02G588000	1	deg_ckvt_bud_go
GO:00347551	NA	1月19日	47/90549	0.0098171	0.0230238	0.00538569	TraesCS2D02G588000	1	deg_ckvt_bud_go
GO:0071421	manganese ion transmembrane transport	1月19日	49/90549	0.0102328	0.0230238	0.00538569	TraesCS2D02G588000	1	deg_ckvt_bud_go
GO:00053811	NA	1月19日	62/90549	0.0129309	0.0258619	0.00604957	TraesCS2D02G588000	1	deg_ckvt_bud_go
GO:00167022	oxidoreductase activity, acting on single donors with incorporation of molecular oxygen, incorporation of two atoms of oxygen	1月19日	79/90549	0.0164488	0.0296078	0.0069258	TraesCS6D02G251800	1	deg_ckvt_bud_go
GO:00314081	oxylipin biosynthetic process	1月19日	117/90549	0.0242692	0.0397133	0.00928965	TraesCS6A02G185100	1	deg_ckvt_bud_go
GO:0006099	tricarboxylic acid cycle	1月19日	166/90549	0.0342665	0.0482891	0.0112957	Triticum_aestivum_newGene_77768	1	deg_ckvt_bud_go
GO:00161251	sterol metabolic process	1月19日	169/90549	0.0348755	0.0482891	0.0112957	TraesCS6A02G185100	1	deg_ckvt_bud_go
GO:00102871	plastoglobule	1月19日	184/90549	0.0379146	0.0487473	0.0114029	TraesCS6D02G251800	1	deg_ckvt_bud_go
GO:0009800	cinnamic acid biosynthetic process	9/472	59/90549	2.63e-11	3.28e-09	2.74e-09	TraesCS1A02G094900/TraesCS1B02G122800/TraesCS2A02G196400/TraesCS2A02G196700/TraesCS2B02G224000/TraesCS2B02G224300/TraesCS2B02G398200/TraesCS2B02G398400/TraesCS2D02G204400	9	deg_ckvt_seed_go
GO:0045548	phenylalanine ammonia-lyase activity	9/472	59/90549	2.63e-11	3.28e-09	2.74e-09	TraesCS1A02G094900/TraesCS1B02G122800/TraesCS2A02G196400/TraesCS2A02G196700/TraesCS2B02G224000/TraesCS2B02G224300/TraesCS2B02G398200/TraesCS2B02G398400/TraesCS2D02G204400	9	deg_ckvt_seed_go
GO:0006559	L-phenylalanine catabolic process	9/472	70/90549	1.29e-10	1.08e-08	8.98e-09	TraesCS1A02G094900/TraesCS1B02G122800/TraesCS2A02G196400/TraesCS2A02G196700/TraesCS2B02G224000/TraesCS2B02G224300/TraesCS2B02G398200/TraesCS2B02G398400/TraesCS2D02G204400	9	deg_ckvt_seed_go
GO:0016045	detection of bacterium	5/472	10/90549	9.29e-10	5.81e-08	4.84e-08	TraesCS2A02G384100/TraesCS2A02G461800/TraesCS2B02G401300/TraesCS2D02G380500/TraesCS2D02G462000	5	deg_ckvt_seed_go
GO:0048583	regulation of response to stimulus	4/472	19/90549	2.66e-06	0.000132776	0.000110693	TraesCS4A02G007800/TraesCS4B02G297100/TraesCS7B02G107700/TraesCS7B02G107800	4	deg_ckvt_seed_go
GO:0004805	NA	4/472	34/90549	2.99e-05	0.00124438	0.00103742	TraesCS5B02G193100/TraesCS5D02G200800/TraesCS6B02G276300/TraesCS6D02G230500	4	deg_ckvt_seed_go
GO:0009685	NA	3/472	23/90549	0.00023063	0.00723145	0.00602875	TraesCS6A02G146900/TraesCS6B02G175100/TraesCS6D02G136200	3	deg_ckvt_seed_go
GO:0005992	trehalose biosynthetic process	4/472	57/90549	0.000231406	0.00723145	0.00602875	TraesCS5B02G193100/TraesCS5D02G200800/TraesCS6B02G276300/TraesCS6D02G230500	4	deg_ckvt_seed_go
GO:0000271	polysaccharide biosynthetic process	3/472	27/90549	0.000375058	0.0104183	0.00868555	TraesCS7A02G198300/TraesCS7B02G104200/TraesCS7D02G200600	3	deg_ckvt_seed_go
GO:0006950	response to stress	9/472	431/90549	0.000497086	0.0124272	0.0103603	TraesCS3A02G037700/TraesCS3A02G328100/TraesCS3B02G045900/TraesCS4A02G007800/TraesCS4B02G297100/TraesCS5B02G098900/TraesCS5D02G271100/TraesCS7B02G107700/TraesCS7B02G107800	9	deg_ckvt_seed_go
GO:0033169	NA	3/472	34/90549	0.000746814	0.016973	0.0141502	TraesCS1A02G195700/TraesCS1B02G210400/TraesCS1D02G199000	3	deg_ckvt_seed_go
GO:0010215	cellulose microfibril organization	3/472	40/90549	0.00120482	0.0205998	0.0171737	TraesCS4A02G117100/TraesCS4B02G187300/TraesCS4D02G188600	3	deg_ckvt_seed_go
GO:0031225	anchored component of membrane	3/472	40/90549	0.00120482	0.0205998	0.0171737	TraesCS4A02G117100/TraesCS4B02G187300/TraesCS4D02G188600	3	deg_ckvt_seed_go
GO:0004683	calmodulin-dependent protein kinase activity	5/472	151/90549	0.00123599	0.0205998	0.0171737	TraesCS2A02G199700/TraesCS2D02G207400/TraesCS6A02G089400/TraesCS6B02G111800/TraesCSU02G016900	5	deg_ckvt_seed_go
GO:0009931	calcium-dependent protein serine/threonine kinase activity	5/472	151/90549	0.00123599	0.0205998	0.0171737	TraesCS2A02G199700/TraesCS2D02G207400/TraesCS6A02G089400/TraesCS6B02G111800/TraesCSU02G016900	5	deg_ckvt_seed_go
GO:0045087	NA	3/472	43/90549	0.00148763	0.0232441	0.0193783	TraesCS6A02G168900/TraesCS6B02G197000/TraesCS6D02G157900	3	deg_ckvt_seed_go
GO:0031012	extracellular matrix	2/472	12/90549	0.0017287	0.0240097	0.0200165	TraesCS7A02G195800/TraesCS7D02G197300	2	deg_ckvt_seed_go
GO:0042218	1-aminocyclopropane-1-carboxylate biosynthetic process	2/472	12/90549	0.0017287	0.0240097	0.0200165	TraesCS2B02G414800/TraesCS2D02G394200	2	deg_ckvt_seed_go
GO:0030001	metal ion transport	7/472	332/90549	0.00194698	0.0242377	0.0202066	TraesCS1B02G073900/TraesCS2A02G539000/TraesCS2D02G448800/TraesCS6A02G393500/TraesCS6B02G433700/Triticum_aestivum_newGene_60566/Triticum_aestivum_newGene_66611	7	deg_ckvt_seed_go
GO:0016485	NA	4/472	101/90549	0.00199786	0.0242377	0.0202066	TraesCS1B02G196600/TraesCS1D02G187500/TraesCS4D02G350300/TraesCS5A02G526000	4	deg_ckvt_seed_go
GO:0010359	regulation of anion channel activity	2/472	13/90549	0.00203596	0.0242377	0.0202066	TraesCS2A02G461800/TraesCS2D02G462000	2	deg_ckvt_seed_go
GO:0005667	transcription factor complex	4/472	105/90549	0.00230126	0.0261507	0.0218015	TraesCS6A02G312000/TraesCS6A02G374600/TraesCS6B02G342200/TraesCS6D02G291400	4	deg_ckvt_seed_go
GO:0009626	plant-type hypersensitive response	3/472	53/90549	0.00271726	0.0279022	0.0232617	TraesCS2A02G384100/TraesCS2B02G401300/TraesCS2D02G380500	3	deg_ckvt_seed_go
GO:0009628	response to abiotic stimulus	2/472	15/90549	0.00272188	0.0279022	0.0232617	TraesCS3A02G328100/TraesCS5D02G271100	2	deg_ckvt_seed_go
GO:0042742	defense response to bacterium	5/472	182/90549	0.00279022	0.0279022	0.0232617	TraesCS2A02G384100/TraesCS2A02G461800/TraesCS2B02G401300/TraesCS2D02G380500/TraesCS2D02G462000	5	deg_ckvt_seed_go
GO:0006839	NA	2/472	16/90549	0.00310001	0.0298078	0.0248503	TraesCS5A02G300800/TraesCS5D02G307000	2	deg_ckvt_seed_go
GO:0016847	1-aminocyclopropane-1-carboxylate synthase activity	2/472	17/90549	0.00350126	0.0324191	0.0270273	TraesCS2B02G414800/TraesCS2D02G394200	2	deg_ckvt_seed_go
GO:0016049	cell growth	3/472	61/90549	0.00404834	0.0361459	0.0301343	TraesCS4A02G117100/TraesCS4B02G187300/TraesCS4D02G188600	3	deg_ckvt_seed_go
GO:0004871	signal transducer activity	5/472	205/90549	0.00462124	0.0398382	0.0332125	TraesCS2A02G583400/TraesCS2A02G583500/TraesCS2B02G603100/TraesCS2B02G603200/TraesCS2D02G596300	5	deg_ckvt_seed_go
GO:0046777	protein autophosphorylation	5/472	208/90549	0.00491073	0.0409227	0.0341166	TraesCS2A02G199700/TraesCS2D02G207400/TraesCS6A02G089400/TraesCS6B02G111800/TraesCSU02G016900	5	deg_ckvt_seed_go
GO:00098001	cinnamic acid biosynthetic process	2月17日	59/90549	5.64e-05	0.000609634	0.000251108	TraesCS1D02G103500/TraesCS2D02G204700	2	deg_ckvt_seed_go
GO:00455481	phenylalanine ammonia-lyase activity	2月17日	59/90549	5.64e-05	0.000609634	0.000251108	TraesCS1D02G103500/TraesCS2D02G204700	2	deg_ckvt_seed_go
GO:00065591	L-phenylalanine catabolic process	2月17日	70/90549	7.95e-05	0.000609634	0.000251108	TraesCS1D02G103500/TraesCS2D02G204700	2	deg_ckvt_seed_go
GO:0016762	xyloglucan:xyloglucosyl transferase activity	2月17日	153/90549	0.000379377	0.00164944	0.000679403	TraesCS4A02G402300/TraesCS7A02G103600	2	deg_ckvt_seed_go
GO:0010411	xyloglucan metabolic process	2月17日	159/90549	0.000409546	0.00164944	0.000679403	TraesCS4A02G402300/TraesCS7A02G103600	2	deg_ckvt_seed_go
GO:0042546	cell wall biogenesis	2月17日	163/90549	0.000430289	0.00164944	0.000679403	TraesCS4A02G402300/TraesCS7A02G103600	2	deg_ckvt_seed_go
GO:00048051	NA	1月17日	34/90549	0.00636471	0.0209126	0.00861389	TraesCS6A02G248400	1	deg_ckvt_seed_go
GO:0045489	pectin biosynthetic process	1月17日	56/90549	0.0104627	0.0272131	0.0112091	TraesCS3D02G284000	1	deg_ckvt_seed_go
GO:00059921	trehalose biosynthetic process	1月17日	57/90549	0.0106486	0.0272131	0.0112091	TraesCS6A02G248400	1	deg_ckvt_seed_go
GO:0047262	polygalacturonate 4-alpha-galacturonosyltransferase activity	1月17日	65/90549	0.0121346	0.0279095	0.0114959	TraesCS3D02G284000	1	deg_ckvt_seed_go
GO:0009409	response to cold	1月17日	89/90549	0.0165799	0.0346671	0.0142793	TraesCS6A02G248400	1	deg_ckvt_seed_go
GO:0015035	protein disulfide oxidoreductase activity	9/143	332/90549	3.72e-09	6.4e-07	4.54e-07	TraesCS5A02G044400/TraesCS5A02G044800/TraesCS5B02G048400/TraesCS5D02G054000/TraesCS5D02G054200/TraesCS5D02G054400/TraesCS5D02G054900/TraesCS5D02G055100/TraesCS5D02G107500	9	deg_ckvt_seed_go
GO:0045454	cell redox homeostasis	9/143	489/90549	1.02e-07	8.78e-06	6.23e-06	TraesCS5A02G044400/TraesCS5A02G044800/TraesCS5B02G048400/TraesCS5D02G054000/TraesCS5D02G054200/TraesCS5D02G054400/TraesCS5D02G054900/TraesCS5D02G055100/TraesCS5D02G107500	9	deg_ckvt_seed_go
GO:0009765	NA	3/143	43/90549	4.54e-05	0.00260516	0.00184944	TraesCS6A02G093700/TraesCS6B02G122500/TraesCS6D02G088800	3	deg_ckvt_seed_go
GO:00167621	xyloglucan:xyloglucosyl transferase activity	4/143	153/90549	0.000109041	0.00398759	0.00283085	TraesCS4A02G172600/TraesCS7D02G097400/TraesCS7D02G419100/TraesCSU02G175000	4	deg_ckvt_seed_go
GO:00104111	xyloglucan metabolic process	4/143	159/90549	0.00012644	0.00398759	0.00283085	TraesCS4A02G172600/TraesCS7D02G097400/TraesCS7D02G419100/TraesCSU02G175000	4	deg_ckvt_seed_go
GO:00425461	cell wall biogenesis	4/143	163/90549	0.000139102	0.00398759	0.00283085	TraesCS4A02G172600/TraesCS7D02G097400/TraesCS7D02G419100/TraesCSU02G175000	4	deg_ckvt_seed_go
GO:0009522	photosystem I	4/143	172/90549	0.000170913	0.00418909	0.00297389	TraesCS5A02G454300/TraesCS6A02G093700/TraesCS6B02G122500/TraesCS6D02G088800	4	deg_ckvt_seed_go
GO:0016168	chlorophyll binding	4/143	178/90549	0.000194841	0.00418909	0.00297389	TraesCS5A02G454300/TraesCS6A02G093700/TraesCS6B02G122500/TraesCS6D02G088800	4	deg_ckvt_seed_go
GO:0018298	protein-chromophore linkage	4/143	194/90549	0.00027037	0.00516708	0.00366818	TraesCS5A02G454300/TraesCS6A02G093700/TraesCS6B02G122500/TraesCS6D02G088800	4	deg_ckvt_seed_go
GO:0009579	thylakoid	3/143	103/90549	0.00060757	0.0104502	0.00741875	TraesCS2A02G102500/TraesCS6B02G323200/TraesCS6D02G273900	3	deg_ckvt_seed_go
GO:0016210	NA	2/143	32/90549	0.00119079	0.0177829	0.0126243	TraesCS2B02G558400/TraesCS2D02G027700	2	deg_ckvt_seed_go
GO:0009044	NA	2/143	34/90549	0.00134406	0.0177829	0.0126243	TraesCS2B02G553100/TraesCS6B02G280400	2	deg_ckvt_seed_go
GO:0031222	arabinan catabolic process	2/143	34/90549	0.00134406	0.0177829	0.0126243	TraesCS2B02G553100/TraesCS6B02G280400	2	deg_ckvt_seed_go
GO:0050662	coenzyme binding	4/143	306/90549	0.00147732	0.01815	0.0128849	TraesCS5D02G276300/TraesCS5D02G288700/TraesCS7A02G450700/TraesCS7B02G297700	4	deg_ckvt_seed_go
GO:0016984	ribulose-bisphosphate carboxylase activity	2/143	40/90549	0.00185718	0.0212957	0.0151181	TraesCS2A02G066900/TraesCS2D02G065400	2	deg_ckvt_seed_go
GO:0009853	NA	2/143	51/90549	0.00300147	0.0322658	0.0229059	TraesCS2A02G066900/TraesCS2D02G065400	2	deg_ckvt_seed_go
GO:0019253	reductive pentose-phosphate cycle	2/143	60/90549	0.00412822	0.0407426	0.0289238	TraesCS2A02G066900/TraesCS2D02G065400	2	deg_ckvt_seed_go
GO:0046556	NA	2/143	61/90549	0.00426376	0.0407426	0.0289238	TraesCS2B02G553100/TraesCS6B02G280400	2	deg_ckvt_seed_go
GO:0009734	auxin-activated signaling pathway	4/143	423/90549	0.0047086	0.0426252	0.0302602	TraesCS5A02G378200/TraesCS5B02G212500/TraesCS5B02G381800/TraesCS7D02G072600	4	deg_ckvt_seed_go
GO:0009415	response to water	13/138	57/90549	3.09e-25	3.19e-23	2.44e-23	TraesCS5A02G424700/TraesCS5B02G372200/TraesCS5B02G426700/TraesCS5D02G379300/TraesCS6A02G350600/TraesCS6B02G383500/TraesCS6B02G383600/TraesCS6D02G332900/TraesCS6D02G333000/TraesCS6D02G333600/Triticum_aestivum_newGene_27786/Triticum_aestivum_newGene_27787/Triticum_aestivum_newGene_52095	13	deg_ckvt_seed_go
GO:00069501	response to stress	16/138	431/90549	1.04e-17	5.34e-16	4.09e-16	TraesCS5A02G424700/TraesCS5B02G372200/TraesCS5B02G426700/TraesCS5D02G379300/TraesCS6A02G350600/TraesCS6B02G383500/TraesCS6B02G383600/TraesCS6D02G332900/TraesCS6D02G333000/TraesCS6D02G333600/TraesCS7A02G242200/TraesCS7B02G149200/TraesCS7D02G241100/Triticum_aestivum_newGene_27786/Triticum_aestivum_newGene_27787/Triticum_aestivum_newGene_52095	16	deg_ckvt_seed_go
GO:0009408	response to heat	9/138	156/90549	3.36e-12	1.15e-10	8.83e-11	TraesCS4D02G212400/TraesCS6A02G146400/TraesCS6D02G135600/TraesCS6D02G322300/TraesCS7A02G202200/TraesCS7B02G109100/TraesCSU02G131300/Triticum_aestivum_newGene_22119/Triticum_aestivum_newGene_92042	9	deg_ckvt_seed_go
GO:0051082	NA	8/138	319/90549	3.88e-08	9.98e-07	7.65e-07	TraesCS1A02G395300/TraesCS1B02G423600/TraesCS1D02G403500/TraesCS7A02G242200/TraesCS7B02G149200/TraesCS7D02G241100/TraesCSU02G116400/Triticum_aestivum_newGene_92042	8	deg_ckvt_seed_go
GO:0034605	cellular response to heat	3/138	10/90549	4.12e-07	8.49e-06	6.51e-06	TraesCS1A02G340100/TraesCS1B02G352400/TraesCS1D02G342100	3	deg_ckvt_seed_go
GO:0019538	NA	5/138	109/90549	7.86e-07	1.35e-05	1.03e-05	TraesCS1A02G340100/TraesCS1B02G352400/TraesCS1D02G342100/TraesCS3A02G274400/TraesCS3D02G273600	5	deg_ckvt_seed_go
GO:0009061	anaerobic respiration	3/138	22/90549	5.22e-06	7.68e-05	5.89e-05	TraesCS1A02G416700/TraesCS1B02G446900/TraesCS1D02G424500	3	deg_ckvt_seed_go
GO:0008568	NA	3/138	50/90549	6.44e-05	0.000829282	0.000635628	TraesCS3A02G151300/TraesCS3B02G178200/TraesCS3D02G159200	3	deg_ckvt_seed_go
GO:0031122	cytoplasmic microtubule organization	3/138	69/90549	0.000168571	0.0019292	0.00147869	TraesCS3A02G151300/TraesCS3B02G178200/TraesCS3D02G159200	3	deg_ckvt_seed_go
GO:0004619	phosphoglycerate mutase activity	2/138	14/90549	0.000207329	0.00213549	0.00163681	TraesCS4B02G172700/TraesCS4D02G174700	2	deg_ckvt_seed_go
GO:00164851	NA	3/138	101/90549	0.000517419	0.00484492	0.00371353	TraesCS6A02G146400/TraesCS6D02G135600/TraesCSU02G131300	3	deg_ckvt_seed_go
GO:0031305	integral component of mitochondrial inner membrane	2/138	47/90549	0.00238306	0.0204546	0.015678	TraesCS4B02G184800/TraesCS7A02G330700	2	deg_ckvt_seed_go
GO:0008237	NA	2/138	57/90549	0.0034835	0.0276001	0.0211549	TraesCS4A02G255700/TraesCS4D02G059000	2	deg_ckvt_seed_go
GO:0019953	sexual reproduction	4月24日	116/90549	2.66e-08	7.72e-07	1.4e-07	TraesCS1A02G212300/TraesCS1B02G225900/TraesCS1D02G215300/TraesCS3B02G524500	4	deg_ckvt_seed_go
GO:0005528	FK506 binding	3月24日	79/90549	1.28e-06	1.54e-05	2.79e-06	TraesCS2A02G277100/TraesCS2B02G294500/TraesCS2D02G276000	3	deg_ckvt_seed_go
GO:0061077	chaperone-mediated protein folding	3月24日	85/90549	1.59e-06	1.54e-05	2.79e-06	TraesCS2A02G277100/TraesCS2B02G294500/TraesCS2D02G276000	3	deg_ckvt_seed_go
GO:0000413	NA	3月24日	211/90549	2.44e-05	0.000155644	2.82e-05	TraesCS2A02G277100/TraesCS2B02G294500/TraesCS2D02G276000	3	deg_ckvt_seed_go
GO:0003755	peptidyl-prolyl cis-trans isomerase activity	3月24日	218/90549	2.68e-05	0.000155644	2.82e-05	TraesCS2A02G277100/TraesCS2B02G294500/TraesCS2D02G276000	3	deg_ckvt_seed_go
GO:00510821	NA	3月24日	319/90549	8.3e-05	0.000401083	7.28e-05	TraesCS2A02G033700/TraesCS2B02G047400/TraesCS2D02G575200	3	deg_ckvt_seed_go
GO:00069502	response to stress	2月24日	431/90549	0.0058209	0.020685	0.00375409	TraesCS2A02G033700/TraesCS2B02G047400	2	deg_ckvt_seed_go
GO:0051260	NA	1月24日	24/90549	0.00634265	0.020685	0.00375409	TraesCS3A02G034500	1	deg_ckvt_seed_go
GO:0010206	NA	1月24日	25/90549	0.00660609	0.020685	0.00375409	TraesCS7D02G189400	1	deg_ckvt_seed_go
GO:0051707	response to other organism	1月24日	27/90549	0.00713276	0.020685	0.00375409	TraesCS2B02G369000	1	deg_ckvt_seed_go
GO:0010304	NA	1月24日	34/90549	0.00897402	0.0236588	0.00429379	TraesCS7D02G189400	1	deg_ckvt_seed_go
GO:0030126	COPI vesicle coat	1月24日	47/90549	0.0123848	0.02993	0.00543194	TraesCS3D02G346300	1	deg_ckvt_seed_go
GO:0006890	retrograde vesicle-mediated transport, Golgi to ER	1月24日	68/90549	0.0178708	0.0375578	0.0068163	TraesCS3D02G346300	1	deg_ckvt_seed_go
GO:0010027	thylakoid membrane organization	1月24日	69/90549	0.0181314	0.0375578	0.0068163	TraesCS7D02G189400	1	deg_ckvt_seed_go
GO:0000272	polysaccharide catabolic process	1月24日	81/90549	0.0212523	0.0403447	0.00732209	TraesCS2B02G369000	1	deg_ckvt_seed_go
GO:0009654	photosystem II oxygen evolving complex	1月24日	93/90549	0.0243637	0.0403447	0.00732209	TraesCS2D02G253900	1	deg_ckvt_seed_go
GO:0004176	ATP-dependent peptidase activity	1月24日	97/90549	0.0253988	0.0403447	0.00732209	TraesCS7D02G189400	1	deg_ckvt_seed_go
GO:0016998	cell wall macromolecule catabolic process	1月24日	99/90549	0.0259159	0.0403447	0.00732209	TraesCS2B02G369000	1	deg_ckvt_seed_go
GO:00164852	NA	1月24日	101/90549	0.0264328	0.0403447	0.00732209	TraesCS6B02G174500	1	deg_ckvt_seed_go
GO:0044699	single-organism process	1月24日	115/90549	0.0300434	0.043563	0.00790617	TraesCS7B02G388700	1	deg_ckvt_seed_go
GO:0009514	glyoxysome	3/182	19/90549	7.56e-06	0.00070908	0.000531964	TraesCS2A02G219100/TraesCS2B02G244600/TraesCS2D02G224200	3	deg_ckvt_seed_go
GO:0046912	NA	3/182	22/90549	1.2e-05	0.00070908	0.000531964	TraesCS2A02G219100/TraesCS2B02G244600/TraesCS2D02G224200	3	deg_ckvt_seed_go
GO:0006097	NA	3/182	24/90549	1.57e-05	0.00070908	0.000531964	TraesCS2A02G219100/TraesCS2B02G244600/TraesCS2D02G224200	3	deg_ckvt_seed_go
GO:00512601	NA	3/182	24/90549	1.57e-05	0.00070908	0.000531964	TraesCS3A02G033900/TraesCS3A02G034000/TraesCS3D02G046800	3	deg_ckvt_seed_go
GO:0004197	cysteine-type endopeptidase activity	6/182	288/90549	2.86e-05	0.00103404	0.000775753	TraesCS3A02G348500/TraesCS3D02G342100/TraesCS4B02G062600/TraesCS5A02G391500/TraesCS5D02G238800/TraesCS5D02G401300	6	deg_ckvt_seed_go
GO:0006308	NA	3/182	32/90549	3.79e-05	0.0011448	0.000858853	TraesCS2A02G507400/TraesCS2A02G527100/TraesCS2D02G507800	3	deg_ckvt_seed_go
GO:0042973	glucan endo-1,3-beta-D-glucosidase activity	4/182	96/90549	4.54e-05	0.00117387	0.000880662	TraesCS3A02G480200/TraesCS3A02G483000/TraesCS3B02G524800/TraesCS3D02G478000	4	deg_ckvt_seed_go
GO:0005764	lysosome	5/182	254/90549	0.000175489	0.00397044	0.0029787	TraesCS3A02G348500/TraesCS3D02G342100/TraesCS4B02G062600/TraesCS5A02G391500/TraesCS5D02G401300	5	deg_ckvt_seed_go
GO:00094081	response to heat	4/182	156/90549	0.000295379	0.0059404	0.0044566	TraesCS6A02G181700/TraesCS6A02G316200/TraesCS6B02G374100/TraesCS6D02G295500	4	deg_ckvt_seed_go
GO:0051603	NA	6/182	472/90549	0.000417017	0.00754801	0.00566266	TraesCS3A02G348500/TraesCS3D02G342100/TraesCS4B02G062600/TraesCS5A02G391500/TraesCS5D02G238800/TraesCS5D02G401300	6	deg_ckvt_seed_go
GO:1903506	regulation of nucleic acid-templated transcription	2/182	28/90549	0.00146735	0.0211435	0.0158623	TraesCS7B02G259000/TraesCS7D02G353800	2	deg_ckvt_seed_go
GO:0033306	NA	2/182	29/90549	0.00157397	0.0211435	0.0158623	TraesCS5B02G291100/TraesCS5D02G299400	2	deg_ckvt_seed_go
GO:0015171	amino acid transmembrane transporter activity	4/182	245/90549	0.00158693	0.0211435	0.0158623	TraesCS4D02G227200/TraesCS6A02G285300/TraesCS6B02G314200/TraesCS6D02G265800	4	deg_ckvt_seed_go
GO:0005615	extracellular space	5/182	417/90549	0.00163541	0.0211435	0.0158623	TraesCS3A02G348500/TraesCS3D02G342100/TraesCS4B02G062600/TraesCS5A02G391500/TraesCS5D02G401300	5	deg_ckvt_seed_go
GO:0070988	demethylation	2/182	31/90549	0.00179794	0.0216951	0.0162761	TraesCS5A02G004700/TraesCS5D02G012000	2	deg_ckvt_seed_go
GO:00103041	NA	2/182	34/90549	0.00216056	0.0244413	0.0183363	TraesCS5A02G319900/TraesCS5B02G320200	2	deg_ckvt_seed_go
GO:0006970	response to osmotic stress	2/182	37/90549	0.00255481	0.0272012	0.0204068	TraesCS6A02G316200/TraesCS6D02G295500	2	deg_ckvt_seed_go
GO:0003333	amino acid transmembrane transport	4/182	306/90549	0.003531	0.0355061	0.0266373	TraesCS4D02G227200/TraesCS6A02G285300/TraesCS6B02G314200/TraesCS6D02G265800	4	deg_ckvt_seed_go
GO:0015996	chlorophyll catabolic process	2/182	46/90549	0.00392349	0.0373764	0.0280405	TraesCS5A02G319900/TraesCS5B02G320200	2	deg_ckvt_seed_go
GO:0006099	tricarboxylic acid cycle	3/182	166/90549	0.00470348	0.0425664	0.0319341	TraesCS2A02G219100/TraesCS2B02G244600/TraesCS2D02G224200	3	deg_ckvt_seed_go
GO:0030598	rRNA N-glycosylase activity	2/182	54/90549	0.00536783	0.0462656	0.0347093	TraesCSU02G183200/TraesCSU02G183400	2	deg_ckvt_seed_go
GO:0001578	microtubule bundle formation	57193	22/90549	1.68e-08	1.61e-05	1.52e-05	TraesCS2A02G013200/TraesCS2A02G013500/TraesCS2B02G004500/TraesCS2D02G014200/TraesCS2D02G014400/TraesCS2D02G014700/TraesCS3A02G245000/TraesCS3D02G246500	8	deg_CMvKN_bud_go
GO:0009647	skotomorphogenesis	57193	26/90549	7.56e-08	2.75e-05	2.59e-05	TraesCS2A02G013200/TraesCS2A02G013500/TraesCS2B02G004500/TraesCS2D02G014200/TraesCS2D02G014400/TraesCS2D02G014700/TraesCS3A02G245000/TraesCS3D02G246500	8	deg_CMvKN_bud_go
GO:0010268	brassinosteroid homeostasis	16/2056	135/90549	8.58e-08	2.75e-05	2.59e-05	TraesCS2A02G013200/TraesCS2A02G013500/TraesCS2A02G064400/TraesCS2A02G367800/TraesCS2B02G004500/TraesCS2D02G014200/TraesCS2D02G014400/TraesCS2D02G014700/TraesCS2D02G145700/TraesCS2D02G398100/TraesCS3A02G127700/TraesCS3B02G146900/TraesCS3D02G128700/TraesCS4D02G290400/TraesCS5B02G038900/TraesCS6A02G380600	16	deg_CMvKN_bud_go
GO:0030001	metal ion transport	25/2056	332/90549	2.41e-07	5.79e-05	5.45e-05	TraesCS1A02G004200/TraesCS2A02G287200/TraesCS2B02G546100/TraesCS2D02G285700/TraesCS2D02G329900/TraesCS3A02G206100/TraesCS3B02G034100/TraesCS3B02G475400/TraesCS3D02G288100/TraesCS4A02G210100/TraesCS5A02G133900/TraesCS5A02G492100/TraesCS5B02G488200/TraesCS5B02G571000/TraesCS6A02G277300/TraesCS6D02G049600/TraesCS7B02G001700/TraesCS7B02G088000/Triticum_aestivum_newGene_12977/Triticum_aestivum_newGene…	25	deg_CMvKN_bud_go
GO:0046916	cellular transition metal ion homeostasis	22/2056	278/90549	5.39e-07	0.000103633	9.75e-05	TraesCS2A02G287200/TraesCS2B02G546100/TraesCS2D02G285700/TraesCS2D02G329900/TraesCS3A02G206100/TraesCS3B02G034100/TraesCS3B02G475400/TraesCS3D02G288100/TraesCS4A02G210100/TraesCS5A02G133900/TraesCS5A02G492100/TraesCS5B02G488200/TraesCS5B02G571000/TraesCS6A02G277300/TraesCS6D02G049600/TraesCS7B02G001700/TraesCS7B02G088000/Triticum_aestivum_newGene_12977/Triticum_aestivum_newGene_24540/Triticum_aes…	22	deg_CMvKN_bud_go
GO:0046914	transition metal ion binding	22/2056	290/90549	1.09e-06	0.000175336	0.000164995	TraesCS2A02G287200/TraesCS2B02G546100/TraesCS2D02G285700/TraesCS2D02G329900/TraesCS3A02G206100/TraesCS3B02G034100/TraesCS3B02G475400/TraesCS3D02G288100/TraesCS4A02G210100/TraesCS5A02G133900/TraesCS5A02G492100/TraesCS5B02G488200/TraesCS5B02G571000/TraesCS6A02G277300/TraesCS6D02G049600/TraesCS7B02G001700/TraesCS7B02G088000/Triticum_aestivum_newGene_12977/Triticum_aestivum_newGene_24540/Triticum_aes…	22	deg_CMvKN_bud_go
GO:0016132	brassinosteroid biosynthetic process	13/2056	126/90549	6.51e-06	0.000894032	0.000841304	TraesCS2A02G013200/TraesCS2A02G013500/TraesCS2A02G064400/TraesCS2A02G367800/TraesCS2B02G004500/TraesCS2D02G014200/TraesCS2D02G014400/TraesCS2D02G014700/TraesCS2D02G145700/TraesCS2D02G398100/TraesCS4D02G290400/TraesCS5B02G038900/TraesCS6A02G380600	13	deg_CMvKN_bud_go
GO:0047216	NA	57101	15/90549	1.49e-05	0.00179355	0.00168777	TraesCS2A02G094500/TraesCS2B02G109700/TraesCS4B02G179300/TraesCS4D02G180800/Triticum_aestivum_newGene_64719	5	deg_CMvKN_bud_go
GO:0040008	regulation of growth	57162	43/90549	4.85e-05	0.00487289	0.0045855	TraesCS2B02G550800/TraesCS2B02G550900/TraesCS3A02G127700/TraesCS3B02G146900/TraesCS3D02G128700/TraesCS7B02G090500/TraesCS7D02G187000	7	deg_CMvKN_bud_go
GO:0006833	water transport	57315	133/90549	5.57e-05	0.00487289	0.0045855	TraesCS1B02G202700/TraesCS2A02G379900/TraesCS2D02G376100/TraesCS3B02G608500/TraesCS5A02G100000/TraesCS6A02G405600/TraesCS6B02G450000/TraesCS6D02G212900/TraesCS6D02G389400/TraesCS7A02G331300/TraesCS7B02G243000/TraesCS7D02G339600	12	deg_CMvKN_bud_go
GO:0015793	NA	57315	133/90549	5.57e-05	0.00487289	0.0045855	TraesCS1B02G202700/TraesCS2A02G379900/TraesCS2D02G376100/TraesCS3B02G608500/TraesCS5A02G100000/TraesCS6A02G405600/TraesCS6B02G450000/TraesCS6D02G212900/TraesCS6D02G389400/TraesCS7A02G331300/TraesCS7B02G243000/TraesCS7D02G339600	12	deg_CMvKN_bud_go
GO:0009992	cellular water homeostasis	57315	141/90549	9.81e-05	0.00673817	0.00634076	TraesCS1B02G202700/TraesCS2A02G379900/TraesCS2D02G376100/TraesCS3B02G608500/TraesCS5A02G100000/TraesCS6A02G405600/TraesCS6B02G450000/TraesCS6D02G212900/TraesCS6D02G389400/TraesCS7A02G331300/TraesCS7B02G243000/TraesCS7D02G339600	12	deg_CMvKN_bud_go
GO:0015250	NA	57315	141/90549	9.81e-05	0.00673817	0.00634076	TraesCS1B02G202700/TraesCS2A02G379900/TraesCS2D02G376100/TraesCS3B02G608500/TraesCS5A02G100000/TraesCS6A02G405600/TraesCS6B02G450000/TraesCS6D02G212900/TraesCS6D02G389400/TraesCS7A02G331300/TraesCS7B02G243000/TraesCS7D02G339600	12	deg_CMvKN_bud_go
GO:0015254	glycerol channel activity	57315	141/90549	9.81e-05	0.00673817	0.00634076	TraesCS1B02G202700/TraesCS2A02G379900/TraesCS2D02G376100/TraesCS3B02G608500/TraesCS5A02G100000/TraesCS6A02G405600/TraesCS6B02G450000/TraesCS6D02G212900/TraesCS6D02G389400/TraesCS7A02G331300/TraesCS7B02G243000/TraesCS7D02G339600	12	deg_CMvKN_bud_go
GO:0016125	sterol metabolic process	13/2056	169/90549	0.000142769	0.00915624	0.00861622	TraesCS2A02G013200/TraesCS2A02G013500/TraesCS2A02G064400/TraesCS2A02G367800/TraesCS2B02G004500/TraesCS2D02G014200/TraesCS2D02G014400/TraesCS2D02G014700/TraesCS2D02G145700/TraesCS2D02G398100/TraesCS4D02G290400/TraesCS5B02G038900/TraesCS6A02G380600	13	deg_CMvKN_bud_go
GO:0071805	NA	16/2056	246/90549	0.00018615	0.0111923	0.0105322	TraesCS1A02G267900/TraesCS1B02G278600/TraesCS1B02G334100/TraesCS1D02G267800/TraesCS1D02G322000/TraesCS2A02G256100/TraesCS2B02G286400/TraesCS2B02G441100/TraesCS2D02G266600/TraesCS2D02G419000/TraesCS3A02G132400/TraesCS3B02G498200/TraesCS6A02G160500/TraesCS6A02G212000/TraesCS7B02G371100/Triticum_aestivum_newGene_55678	16	deg_CMvKN_bud_go
GO:0009873	ethylene-activated signaling pathway	57101	25/90549	0.000218435	0.0111941	0.0105339	TraesCS2B02G133000/TraesCS4B02G381200/TraesCS4D02G036000/TraesCS5A02G161200/TraesCS5A02G547500	5	deg_CMvKN_bud_go
GO:0042972	NA	57071	14/90549	0.00022109	0.0111941	0.0105339	TraesCS1A02G234600/TraesCS1B02G249000/TraesCS1D02G237500/TraesCS3D02G477700	4	deg_CMvKN_bud_go
GO:0060918	auxin transport	57071	14/90549	0.00022109	0.0111941	0.0105339	TraesCS4B02G292300/TraesCS4D02G290900/TraesCS5A02G223800/TraesCS5D02G231300	4	deg_CMvKN_bud_go
GO:0022900	electron transport chain	22/2056	413/90549	0.000241075	0.0115957	0.0109118	TraesCS1A02G197100/TraesCS1B02G061800/TraesCS1D02G048300/TraesCS1D02G200600/TraesCS2A02G013200/TraesCS2A02G013500/TraesCS2B02G004500/TraesCS2D02G014200/TraesCS2D02G014400/TraesCS2D02G014700/TraesCS2D02G238500/TraesCS3B02G167400/TraesCS3D02G145500/TraesCS3D02G226100/TraesCS3D02G334900/TraesCS6A02G058400/TraesCS6B02G074100/TraesCS6D02G057800/TraesCS7B02G439000/TraesCS7D02G511300/TraesCSU02G114400/T…	22	deg_CMvKN_bud_go
GO:0009958	positive gravitropism	57101	31/90549	0.000623995	0.0285849	0.026899	TraesCS1B02G133500/TraesCS5A02G070700/TraesCS5B02G076500/TraesCS5D02G082800/TraesCS7B02G398100	5	deg_CMvKN_bud_go
GO:0006857	NA	57315	175/90549	0.000715382	0.0312817	0.0294368	TraesCS1A02G211000/TraesCS3A02G392800/TraesCS4D02G361500/TraesCS5B02G498500/TraesCS5B02G498700/TraesCS7A02G301700/TraesCS7D02G297000/TraesCS7D02G378300/TraesCS7D02G518900/TraesCSU02G207500/Triticum_aestivum_newGene_50065/Triticum_aestivum_newGene_92051	12	deg_CMvKN_bud_go
GO:0004439	phosphatidylinositol-4,5-bisphosphate 5-phosphatase activity	57071	19/90549	0.000781919	0.0327046	0.0307758	TraesCS1A02G218900/TraesCS4D02G069300/TraesCS5A02G085500/TraesCS7A02G107300	4	deg_CMvKN_bud_go
GO:0006012	NA	57132	49/90549	0.000825427	0.0330859	0.0311345	TraesCS2A02G094500/TraesCS2B02G109700/TraesCS4B02G179300/TraesCS4D02G180800/TraesCS6B02G327900/Triticum_aestivum_newGene_64719	6	deg_CMvKN_bud_go
GO:0034765	regulation of ion transmembrane transport	57101	35/90549	0.00110603	0.0425602	0.0400501	TraesCS1A02G267900/TraesCS1B02G278600/TraesCS1D02G267800/TraesCS3A02G132400/TraesCS6A02G160500	5	deg_CMvKN_bud_go
GO:0006310	NA	44/2618	367/90549	2.73e-15	3.69e-12	3.58e-12	TraesCS1B02G040800/TraesCS1B02G102200/TraesCS3B02G530900/TraesCS6B02G462700/Triticum_aestivum_newGene_1111/Triticum_aestivum_newGene_12764/Triticum_aestivum_newGene_13309/Triticum_aestivum_newGene_1418/Triticum_aestivum_newGene_20624/Triticum_aestivum_newGene_20625/Triticum_aestivum_newGene_22538/Triticum_aestivum_newGene_25032/Triticum_aestivum_newGene_25716/Triticum_aestivum_newGene_2652/Tritic…	44	deg_CMvKN_bud_go
GO:0006278	RNA-dependent DNA biosynthetic process	26/2618	253/90549	3.08e-08	1.5e-05	1.46e-05	Triticum_aestivum_newGene_12764/Triticum_aestivum_newGene_13309/Triticum_aestivum_newGene_20290/Triticum_aestivum_newGene_20624/Triticum_aestivum_newGene_20625/Triticum_aestivum_newGene_25716/Triticum_aestivum_newGene_28483/Triticum_aestivum_newGene_29627/Triticum_aestivum_newGene_30350/Triticum_aestivum_newGene_3141/Triticum_aestivum_newGene_43025/Triticum_aestivum_newGene_45482/Triticum_aestivu…	26	deg_CMvKN_bud_go
GO:0003964	NA	26/2618	254/90549	3.33e-08	1.5e-05	1.46e-05	Triticum_aestivum_newGene_12764/Triticum_aestivum_newGene_13309/Triticum_aestivum_newGene_20290/Triticum_aestivum_newGene_20624/Triticum_aestivum_newGene_20625/Triticum_aestivum_newGene_25716/Triticum_aestivum_newGene_28483/Triticum_aestivum_newGene_29627/Triticum_aestivum_newGene_30350/Triticum_aestivum_newGene_3141/Triticum_aestivum_newGene_43025/Triticum_aestivum_newGene_45482/Triticum_aestivu…	26	deg_CMvKN_bud_go
GO:0006259	NA	17/2618	157/90549	3.49e-06	0.0011803	0.00114494	TraesCS1B02G044300/Triticum_aestivum_newGene_1665/Triticum_aestivum_newGene_2140/Triticum_aestivum_newGene_22041/Triticum_aestivum_newGene_22165/Triticum_aestivum_newGene_24931/Triticum_aestivum_newGene_28493/Triticum_aestivum_newGene_36749/Triticum_aestivum_newGene_5801/Triticum_aestivum_newGene_74790/Triticum_aestivum_newGene_8053/Triticum_aestivum_newGene_80841/Triticum_aestivum_newGene_83148/…	17	deg_CMvKN_bud_go
GO:0015074	NA	27/2618	353/90549	5.79e-06	0.00156406	0.0015172	TraesCS1B02G114100/TraesCS3B02G573500/Triticum_aestivum_newGene_10763/Triticum_aestivum_newGene_13060/Triticum_aestivum_newGene_20260/Triticum_aestivum_newGene_22538/Triticum_aestivum_newGene_25087/Triticum_aestivum_newGene_25716/Triticum_aestivum_newGene_2652/Triticum_aestivum_newGene_26568/Triticum_aestivum_newGene_26573/Triticum_aestivum_newGene_27115/Triticum_aestivum_newGene_29491/Triticum_a…	27	deg_CMvKN_bud_go
GO:0000148	1,3-beta-D-glucan synthase complex	262489	65/90549	0.000103415	0.0174641	0.0169409	TraesCS6B02G468200/TraesCS6B02G468500/TraesCS6B02G468600/TraesCS6D02G405900/Triticum_aestivum_newGene_45774/Triticum_aestivum_newGene_45775/Triticum_aestivum_newGene_67882/Triticum_aestivum_newGene_73044/Triticum_aestivum_newGene_93559	9	deg_CMvKN_bud_go
GO:0003843	NA	262489	65/90549	0.000103415	0.0174641	0.0169409	TraesCS6B02G468200/TraesCS6B02G468500/TraesCS6B02G468600/TraesCS6D02G405900/Triticum_aestivum_newGene_45774/Triticum_aestivum_newGene_45775/Triticum_aestivum_newGene_67882/Triticum_aestivum_newGene_73044/Triticum_aestivum_newGene_93559	9	deg_CMvKN_bud_go
GO:0006075	(1->3)-beta-D-glucan biosynthetic process	262489	65/90549	0.000103415	0.0174641	0.0169409	TraesCS6B02G468200/TraesCS6B02G468500/TraesCS6B02G468600/TraesCS6D02G405900/Triticum_aestivum_newGene_45774/Triticum_aestivum_newGene_45775/Triticum_aestivum_newGene_67882/Triticum_aestivum_newGene_73044/Triticum_aestivum_newGene_93559	9	deg_CMvKN_bud_go
GO:0019432	triglyceride biosynthetic process	262458	56/90549	0.000199475	0.0299434	0.0290464	TraesCS1B02G099100/TraesCS1B02G144000/TraesCS1D02G029300/TraesCS2B02G019100/TraesCS3B02G006700/TraesCS3B02G011800/TraesCS5D02G328800/TraesCS7D02G029000	8	deg_CMvKN_bud_go
GO:0034645	cellular macromolecule biosynthetic process	262366	21/90549	0.000278049	0.0375645	0.0364391	TraesCSU02G136900/Triticum_aestivum_newGene_10654/Triticum_aestivum_newGene_35743/Triticum_aestivum_newGene_50452/Triticum_aestivum_newGene_79234	5	deg_CMvKN_bud_go
GO:0006334	nucleosome assembly	58/1509	449/90549	3e-33	2.74e-30	2.44e-30	TraesCS1A02G274300/TraesCS1A02G287800/TraesCS1A02G291700/TraesCS1A02G359800/TraesCS1A02G359900/TraesCS1A02G360100/TraesCS1A02G360200/TraesCS1B02G301000/TraesCS1B02G376500/TraesCS1B02G378700/TraesCS1B02G416600/TraesCS1D02G233300/TraesCS1D02G261900/TraesCS1D02G286600/TraesCS1D02G290000/TraesCS1D02G364400/TraesCS1D02G366600/TraesCS1D02G396600/TraesCS2B02G186000/TraesCS2B02G315500/TraesCS2B02G415700/…	58	deg_CMvKN_bud_go
GO:0042555	MCM complex	11/1509	22/90549	1.58e-14	7.25e-12	6.44e-12	TraesCS1A02G129400/TraesCS1A02G264000/TraesCS1A02G299500/TraesCS1B02G146200/TraesCS1B02G274600/TraesCS1D02G264100/TraesCS3B02G224600/TraesCS5A02G088400/TraesCS5B02G094600/TraesCS6B02G393500/TraesCS6D02G344100	11	deg_CMvKN_bud_go
GO:0031492	NA	17/1509	93/90549	2.83e-13	8.63e-11	7.67e-11	TraesCS1A02G274300/TraesCS1A02G359800/TraesCS1A02G360200/TraesCS1B02G376500/TraesCS1B02G378700/TraesCS1D02G261900/TraesCS1D02G366600/TraesCS2B02G186000/TraesCS2B02G315500/TraesCS2D02G297000/TraesCS3D02G150300/TraesCS6A02G061500/TraesCS6D02G061300/TraesCS7A02G103900/TraesCS7B02G018100/TraesCS7B02G019000/TraesCSU02G095700	17	deg_CMvKN_bud_go
GO:0006633	NA	32/1509	430/90549	3.47e-12	7.93e-10	7.05e-10	TraesCS1A02G040900/TraesCS1A02G152100/TraesCS1B02G169500/TraesCS2A02G385200/TraesCS2B02G298000/TraesCS2B02G402100/TraesCS2D02G381900/TraesCS3A02G451100/TraesCS3B02G089500/TraesCS3D02G075500/TraesCS3D02G279300/TraesCS4A02G025300/TraesCS5B02G123200/TraesCS5B02G187900/TraesCS5B02G309900/TraesCS5D02G337400/TraesCS6A02G415500/TraesCS6B02G395700/TraesCS6B02G473900/TraesCS6D02G208500/TraesCS7A02G160600/…	32	deg_CMvKN_bud_go
GO:0000788	nuclear nucleosome	18/1509	130/90549	7.84e-12	1.44e-09	1.27e-09	TraesCS1B02G416600/TraesCS1D02G233300/TraesCS1D02G396600/TraesCS3A02G102500/TraesCS3B02G089900/TraesCS3B02G114600/TraesCS3D02G351300/TraesCS5A02G051900/TraesCS6B02G048800/TraesCS6B02G049100/TraesCS6B02G049300/TraesCS6B02G115800/TraesCS6D02G046400/TraesCS6D02G046600/TraesCS7A02G491000/TraesCS7B02G394100/TraesCSU02G077400/TraesCSU02G081100	18	deg_CMvKN_bud_go
GO:0006268	NA	10/1509	29/90549	2.41e-11	3.67e-09	3.26e-09	TraesCS1A02G260500/TraesCS1A02G264000/TraesCS1B02G271100/TraesCS1B02G274600/TraesCS1D02G260500/TraesCS1D02G264100/TraesCS5A02G467500/TraesCS5B02G479200/TraesCS6B02G295700/TraesCS6D02G246300	10	deg_CMvKN_bud_go
GO:0000347	THO complex	9/1509	26/90549	2.34e-10	2.74e-08	2.43e-08	TraesCS1A02G264000/TraesCS1A02G299500/TraesCS1B02G274600/TraesCS1D02G264100/TraesCS3B02G224600/TraesCS5A02G088400/TraesCS5B02G094600/TraesCS6B02G393500/TraesCS6D02G344100	9	deg_CMvKN_bud_go
GO:0006270	NA	12/1509	59/90549	2.39e-10	2.74e-08	2.43e-08	TraesCS1A02G129400/TraesCS1A02G264000/TraesCS1A02G299500/TraesCS1B02G146200/TraesCS1B02G274600/TraesCS1D02G264100/TraesCS3B02G224600/TraesCS3D02G373300/TraesCS5A02G088400/TraesCS5B02G094600/TraesCS6B02G393500/TraesCS6D02G344100	12	deg_CMvKN_bud_go
GO:0035336	NA	10/1509	40/90549	8.64e-10	8.78e-08	7.8e-08	TraesCS4A02G304400/TraesCS4A02G388600/TraesCS4B02G363100/TraesCS4D02G356300/TraesCS7A02G278500/TraesCS7A02G389300/TraesCS7B02G176400/TraesCS7D02G278300/TraesCSU02G101300/Triticum_aestivum_newGene_83430	10	deg_CMvKN_bud_go
GO:0010345	suberin biosynthetic process	10/1509	46/90549	3.79e-09	3.47e-07	3.08e-07	TraesCS4A02G304400/TraesCS4A02G388600/TraesCS4B02G363100/TraesCS4D02G356300/TraesCS7A02G278500/TraesCS7A02G389300/TraesCS7B02G176400/TraesCS7D02G278300/TraesCSU02G101300/Triticum_aestivum_newGene_83430	10	deg_CMvKN_bud_go
GO:0080019	fatty-acyl-CoA reductase (alcohol-forming) activity	10/1509	56/90549	2.85e-08	2.37e-06	2.1e-06	TraesCS4A02G304400/TraesCS4A02G388600/TraesCS4B02G363100/TraesCS4D02G356300/TraesCS7A02G278500/TraesCS7A02G389300/TraesCS7B02G176400/TraesCS7D02G278300/TraesCSU02G101300/Triticum_aestivum_newGene_83430	10	deg_CMvKN_bud_go
GO:0009330	DNA topoisomerase complex (ATP-hydrolyzing)	8/1509	35/90549	9.22e-08	7.03e-06	6.24e-06	TraesCS1A02G260500/TraesCS1B02G271100/TraesCS1D02G260500/TraesCS4B02G198400/TraesCS5A02G467500/TraesCS5B02G479200/TraesCS6B02G295700/TraesCS6D02G246300	8	deg_CMvKN_bud_go
GO:0010143	cutin biosynthetic process	11/1509	84/90549	1.62e-07	1.14e-05	1.01e-05	TraesCS1D02G278000/TraesCS2A02G292400/TraesCS2B02G308900/TraesCS2D02G290300/TraesCS4A02G248400/TraesCS4B02G066500/TraesCS4D02G065400/TraesCS5A02G411500/TraesCS5B02G415100/TraesCS7A02G509500/Triticum_aestivum_newGene_51606	11	deg_CMvKN_bud_go
GO:0016866	NA	8/1509	45/90549	7.28e-07	4.76e-05	4.23e-05	TraesCS4A02G000600/TraesCS4D02G000600/TraesCS6B02G139500/TraesCS7A02G001700/TraesCS7D02G001800/TraesCS7D02G173600/TraesCS7D02G233100/Triticum_aestivum_newGene_43432	8	deg_CMvKN_bud_go
GO:0006265	NA	9/1509	63/90549	1.02e-06	5.96e-05	5.29e-05	TraesCS1A02G260500/TraesCS1B02G181400/TraesCS1B02G271100/TraesCS1D02G260500/TraesCS4B02G198400/TraesCS5A02G467500/TraesCS5B02G479200/TraesCS6B02G295700/TraesCS6D02G246300	9	deg_CMvKN_bud_go
GO:0007049	cell cycle	14/1509	168/90549	1.04e-06	5.96e-05	5.29e-05	TraesCS1A02G129400/TraesCS1A02G264000/TraesCS1A02G299500/TraesCS1B02G146200/TraesCS1B02G274600/TraesCS1D02G264100/TraesCS3B02G224600/TraesCS3B02G535000/TraesCS4A02G236700/TraesCS4B02G078300/TraesCS5A02G088400/TraesCS5B02G094600/TraesCS6B02G393500/TraesCS6D02G344100	14	deg_CMvKN_bud_go
GO:0003918	DNA topoisomerase type II (ATP-hydrolyzing) activity	8/1509	48/90549	1.22e-06	6.57e-05	5.83e-05	TraesCS1A02G260500/TraesCS1B02G271100/TraesCS1D02G260500/TraesCS4B02G198400/TraesCS5A02G467500/TraesCS5B02G479200/TraesCS6B02G295700/TraesCS6D02G246300	8	deg_CMvKN_bud_go
GO:00060121	NA	8/1509	49/90549	1.44e-06	7.3e-05	6.49e-05	TraesCS1A02G443900/TraesCS1B02G478400/TraesCS2A02G094700/TraesCS2A02G097400/TraesCS2B02G109800/TraesCS2B02G112800/TraesCS2D02G095800/TraesCS3B02G108000	8	deg_CMvKN_bud_go
GO:0009295	nucleoid	7/1509	36/90549	1.93e-06	9.28e-05	8.24e-05	TraesCS1A02G260500/TraesCS1B02G271100/TraesCS1D02G260500/TraesCS5A02G467500/TraesCS5B02G479200/TraesCS6B02G295700/TraesCS6D02G246300	7	deg_CMvKN_bud_go
GO:00472161	NA	5/1509	15/90549	3.34e-06	0.000152656	0.000135577	TraesCS2A02G094700/TraesCS2A02G097400/TraesCS2B02G109800/TraesCS2B02G112800/TraesCS2D02G095800	5	deg_CMvKN_bud_go
GO:0000819	sister chromatid segregation	5/1509	18/90549	9.13e-06	0.000379808	0.000337316	TraesCS1A02G260500/TraesCS1B02G271100/TraesCS1D02G260500/TraesCS6B02G295700/TraesCS6D02G246300	5	deg_CMvKN_bud_go
GO:0044774	NA	5/1509	18/90549	9.13e-06	0.000379808	0.000337316	TraesCS1A02G260500/TraesCS1B02G271100/TraesCS1D02G260500/TraesCS6B02G295700/TraesCS6D02G246300	5	deg_CMvKN_bud_go
GO:0016884	carbon-nitrogen ligase activity, with glutamine as amido-N-donor	8/1509	69/90549	1.98e-05	0.000789593	0.000701255	TraesCS2B02G053800/TraesCS2D02G039700/TraesCS2D02G039900/TraesCS2D02G040000/TraesCS4A02G206800/TraesCS4D02G108100/TraesCS6B02G349000/Triticum_aestivum_newGene_9581	8	deg_CMvKN_bud_go
GO:0047412	N-(long-chain-acyl)ethanolamine deacylase activity	4/1509	11/90549	2.31e-05	0.000845066	0.000750522	TraesCS2B02G053800/TraesCS2D02G039700/TraesCS2D02G039900/TraesCS2D02G040000	4	deg_CMvKN_bud_go
GO:0070291	NA	4/1509	11/90549	2.31e-05	0.000845066	0.000750522	TraesCS2B02G053800/TraesCS2D02G039700/TraesCS2D02G039900/TraesCS2D02G040000	4	deg_CMvKN_bud_go
GO:0000790	nuclear chromatin	8/1509	71/90549	2.45e-05	0.000863058	0.000766501	TraesCS1A02G038100/TraesCS5B02G186000/TraesCS5B02G243500/TraesCS5D02G252700/TraesCS6A02G117400/TraesCS7A02G140800/TraesCS7A02G147200/TraesCS7D02G246600	8	deg_CMvKN_bud_go
GO:0005971	ribonucleoside-diphosphate reductase complex	6/1509	37/90549	3.17e-05	0.00103554	0.000919683	TraesCS1B02G145700/TraesCS7A02G204800/TraesCS7B02G031500/TraesCS7B02G112000/TraesCS7D02G130500/TraesCS7D02G207800	6	deg_CMvKN_bud_go
GO:0009263	deoxyribonucleotide biosynthetic process	6/1509	37/90549	3.17e-05	0.00103554	0.000919683	TraesCS1B02G145700/TraesCS7A02G204800/TraesCS7B02G031500/TraesCS7B02G112000/TraesCS7D02G130500/TraesCS7D02G207800	6	deg_CMvKN_bud_go
GO:0010216	maintenance of DNA methylation	5/1509	23/90549	3.35e-05	0.00105583	0.000937711	TraesCS1A02G005700/TraesCS1D02G002400/TraesCS2A02G235900/TraesCS2B02G260800/Triticum_aestivum_newGene_13179	5	deg_CMvKN_bud_go
GO:0003678	DNA helicase activity	11/1509	145/90549	3.52e-05	0.00107309	0.000953035	TraesCS1A02G129400/TraesCS1A02G264000/TraesCS1A02G299500/TraesCS1B02G146200/TraesCS1B02G274600/TraesCS1D02G264100/TraesCS3B02G224600/TraesCS5A02G088400/TraesCS5B02G094600/TraesCS6B02G393500/TraesCS6D02G344100	11	deg_CMvKN_bud_go
GO:0016791	phosphatase activity	10/1509	122/90549	4.09e-05	0.00120859	0.00107338	TraesCS1D02G278000/TraesCS3A02G287500/TraesCS3B02G322000/TraesCS3D02G287100/TraesCS4A02G248400/TraesCS4B02G066500/TraesCS4D02G065400/TraesCS7A02G509500/TraesCS7D02G460300/Triticum_aestivum_newGene_51606	10	deg_CMvKN_bud_go
GO:0004748	ribonucleoside-diphosphate reductase activity, thioredoxin disulfide as acceptor	6/1509	41/90549	5.79e-05	0.0016558	0.00147055	TraesCS1B02G145700/TraesCS7A02G204800/TraesCS7B02G031500/TraesCS7B02G112000/TraesCS7D02G130500/TraesCS7D02G207800	6	deg_CMvKN_bud_go
GO:0009751	response to salicylic acid	6/1509	47/90549	0.000127019	0.00352189	0.00312787	TraesCS6A02G387900/TraesCS6B02G427200/TraesCS6D02G248600/TraesCS6D02G372000/Triticum_aestivum_newGene_31646/Triticum_aestivum_newGene_64263	6	deg_CMvKN_bud_go
GO:0006312	NA	6/1509	56/90549	0.000338218	0.00910205	0.00808373	TraesCS1A02G260500/TraesCS1B02G271100/TraesCS1D02G260500/TraesCS6B02G295700/TraesCS6D02G246300/TraesCS7A02G140800	6	deg_CMvKN_bud_go
GO:0000712	resolution of meiotic recombination intermediates	5/1509	37/90549	0.000357341	0.0093419	0.00829675	TraesCS1A02G260500/TraesCS1B02G271100/TraesCS1D02G260500/TraesCS6B02G295700/TraesCS6D02G246300	5	deg_CMvKN_bud_go
GO:0004366	glycerol-3-phosphate O-acyltransferase activity	3/1509	10/90549	0.00050779	0.0125575	0.0111526	TraesCS4A02G248400/TraesCS4B02G066500/TraesCS4D02G065400	3	deg_CMvKN_bud_go
GO:0010424	NA	3/1509	10/90549	0.00050779	0.0125575	0.0111526	TraesCS2A02G235900/TraesCS2B02G260800/Triticum_aestivum_newGene_13179	3	deg_CMvKN_bud_go
GO:0090447	glycerol-3-phosphate 2-O-acyltransferase activity	6/1509	65/90549	0.00075797	0.0182511	0.0162092	TraesCS1D02G278000/TraesCS4A02G248400/TraesCS4B02G066500/TraesCS4D02G065400/TraesCS7A02G509500/Triticum_aestivum_newGene_51606	6	deg_CMvKN_bud_go
GO:0000796	condensin complex	3/1509	12/90549	0.000908011	0.0213033	0.01892	TraesCS3A02G202300/TraesCS3D02G384700/TraesCS7D02G207100	3	deg_CMvKN_bud_go
GO:0006342	chromatin silencing	6/1509	68/90549	0.000962926	0.0220269	0.0195626	TraesCS1A02G038100/TraesCS5B02G243500/TraesCS5D02G252700/TraesCS6A02G117400/TraesCS7A02G147200/TraesCS7D02G246600	6	deg_CMvKN_bud_go
GO:0042127	regulation of cell proliferation	4/1509	28/90549	0.00114322	0.0248072	0.0220318	TraesCS1A02G264000/TraesCS1B02G274600/TraesCS1B02G479100/TraesCS1D02G264100	4	deg_CMvKN_bud_go
GO:0015228	coenzyme A transmembrane transporter activity	3/1509	13/90549	0.0011658	0.0248072	0.0220318	TraesCS4A02G428000/TraesCS7A02G061900/TraesCS7D02G056700	3	deg_CMvKN_bud_go
GO:0035349	coenzyme A transmembrane transport	3/1509	13/90549	0.0011658	0.0248072	0.0220318	TraesCS4A02G428000/TraesCS7A02G061900/TraesCS7D02G056700	3	deg_CMvKN_bud_go
GO:0006298	mismatch repair	5/1509	48/90549	0.00120702	0.0251005	0.0222923	TraesCS6A02G373400/TraesCS7A02G140800/TraesCS7A02G278500/TraesCS7B02G176400/TraesCS7D02G278300	5	deg_CMvKN_bud_go
GO:0016717	oxidoreductase activity, acting on paired donors, with oxidation of a pair of donors resulting in the reduction of molecular oxygen to two molecules of water	4/1509	33/90549	0.002139	0.0434929	0.038627	TraesCS4A02G109300/TraesCS4B02G194900/TraesCS4D02G195600/TraesCS6B02G309300	4	deg_CMvKN_bud_go
GO:0009944	NA	3/1509	16/90549	0.0021991	0.0437429	0.0388491	TraesCS1D02G259900/TraesCS6A02G336300/TraesCS6D02G316000	3	deg_CMvKN_bud_go
GO:0009407	toxin catabolic process	57/4450	201/90549	1.14e-27	1.47e-24	1.33e-24	TraesCS1A02G186300/TraesCS1A02G186400/TraesCS1A02G186500/TraesCS1A02G186600/TraesCS1A02G187000/TraesCS1B02G194100/TraesCS1B02G194600/TraesCS1B02G194900/TraesCS1D02G017000/TraesCS1D02G189600/TraesCS1D02G190000/TraesCS1D02G190100/TraesCS1D02G190200/TraesCS1D02G190300/TraesCS1D02G190500/TraesCS2A02G578200/TraesCS2A02G578400/TraesCS2B02G244100/TraesCS2B02G574500/TraesCS2B02G609400/TraesCS2B02G609500/…	57	deg_CMvKN_bud_go
GO:0004364	glutathione transferase activity	72/4450	382/90549	9.54e-23	6.13e-20	5.56e-20	TraesCS1A02G102800/TraesCS1A02G186300/TraesCS1A02G186400/TraesCS1A02G186500/TraesCS1A02G186600/TraesCS1A02G187000/TraesCS1B02G194100/TraesCS1B02G194600/TraesCS1B02G194900/TraesCS1D02G017000/TraesCS1D02G094700/TraesCS1D02G094900/TraesCS1D02G095400/TraesCS1D02G189600/TraesCS1D02G190000/TraesCS1D02G190100/TraesCS1D02G190200/TraesCS1D02G190300/TraesCS1D02G190500/TraesCS2A02G578200/TraesCS2A02G578400/…	72	deg_CMvKN_bud_go
GO:0006749	glutathione metabolic process	72/4450	402/90549	2.07e-21	6.75e-19	6.12e-19	TraesCS1A02G102800/TraesCS1A02G186300/TraesCS1A02G186400/TraesCS1A02G186500/TraesCS1A02G186600/TraesCS1A02G187000/TraesCS1B02G194100/TraesCS1B02G194600/TraesCS1B02G194900/TraesCS1D02G017000/TraesCS1D02G094700/TraesCS1D02G094900/TraesCS1D02G095400/TraesCS1D02G189600/TraesCS1D02G190000/TraesCS1D02G190100/TraesCS1D02G190200/TraesCS1D02G190300/TraesCS1D02G190500/TraesCS2A02G578200/TraesCS2A02G578400/…	72	deg_CMvKN_bud_go
GO:0009800	cinnamic acid biosynthetic process	28/4450	59/90549	2.62e-21	6.75e-19	6.12e-19	TraesCS1A02G094900/TraesCS1D02G039400/TraesCS1D02G103500/TraesCS2A02G196400/TraesCS2A02G196700/TraesCS2A02G212900/TraesCS2A02G380800/TraesCS2A02G380900/TraesCS2A02G381000/TraesCS2A02G381100/TraesCS2B02G224000/TraesCS2B02G224300/TraesCS2B02G398000/TraesCS2B02G398100/TraesCS2B02G398200/TraesCS2B02G398300/TraesCS2B02G398400/TraesCS2D02G204400/TraesCS2D02G204700/TraesCS2D02G218700/TraesCS2D02G377200/…	28	deg_CMvKN_bud_go
GO:0045548	phenylalanine ammonia-lyase activity	28/4450	59/90549	2.62e-21	6.75e-19	6.12e-19	TraesCS1A02G094900/TraesCS1D02G039400/TraesCS1D02G103500/TraesCS2A02G196400/TraesCS2A02G196700/TraesCS2A02G212900/TraesCS2A02G380800/TraesCS2A02G380900/TraesCS2A02G381000/TraesCS2A02G381100/TraesCS2B02G224000/TraesCS2B02G224300/TraesCS2B02G398000/TraesCS2B02G398100/TraesCS2B02G398200/TraesCS2B02G398300/TraesCS2B02G398400/TraesCS2D02G204400/TraesCS2D02G204700/TraesCS2D02G218700/TraesCS2D02G377200/…	28	deg_CMvKN_bud_go
GO:0006559	L-phenylalanine catabolic process	28/4450	70/90549	7.81e-19	1.67e-16	1.52e-16	TraesCS1A02G094900/TraesCS1D02G039400/TraesCS1D02G103500/TraesCS2A02G196400/TraesCS2A02G196700/TraesCS2A02G212900/TraesCS2A02G380800/TraesCS2A02G380900/TraesCS2A02G381000/TraesCS2A02G381100/TraesCS2B02G224000/TraesCS2B02G224300/TraesCS2B02G398000/TraesCS2B02G398100/TraesCS2B02G398200/TraesCS2B02G398300/TraesCS2B02G398400/TraesCS2D02G204400/TraesCS2D02G204700/TraesCS2D02G218700/TraesCS2D02G377200/…	28	deg_CMvKN_bud_go
GO:0048583	regulation of response to stimulus	16/4450	19/90549	9.49e-19	1.74e-16	1.58e-16	TraesCS4A02G007800/TraesCS4B02G297000/TraesCS4B02G297100/TraesCS5A02G212800/TraesCS5D02G219300/TraesCS7A02G201100/TraesCS7A02G201400/TraesCS7A02G201500/TraesCS7A02G201600/TraesCS7B02G107700/TraesCS7B02G107800/TraesCS7B02G108300/TraesCS7D02G204200/TraesCS7D02G204400/TraesCS7D02G204500/TraesCS7D02G204600	16	deg_CMvKN_bud_go
GO:0030145	NA	55/4450	331/90549	2.9e-15	4.66e-13	4.23e-13	TraesCS1A02G053000/TraesCS1A02G095800/TraesCS2A02G528700/TraesCS3A02G012500/TraesCS3A02G012600/TraesCS3D02G010900/TraesCS3D02G011000/TraesCS3D02G011100/TraesCS4B02G033600/TraesCS4B02G377000/TraesCS4B02G377100/TraesCS4B02G377300/TraesCS4B02G377400/TraesCS4B02G377500/TraesCS4B02G377700/TraesCS4B02G378000/TraesCS4B02G378100/TraesCS4B02G378300/TraesCS4B02G378400/TraesCS5A02G044300/TraesCS5A02G543700/…	55	deg_CMvKN_bud_go
GO:0006950	response to stress	63/4450	431/90549	1.5e-14	2.14e-12	1.94e-12	TraesCS2A02G111700/TraesCS2A02G112400/TraesCS2A02G112500/TraesCS2B02G130500/TraesCS2B02G131300/TraesCS2D02G112300/TraesCS2D02G112900/TraesCS3A02G037700/TraesCS3A02G501200/TraesCS3B02G357600/TraesCS3B02G565600/TraesCS3D02G211800/TraesCS3D02G508900/TraesCS4A02G007800/TraesCS4A02G119400/TraesCS4A02G250800/TraesCS4B02G064100/TraesCS4B02G185100/TraesCS4B02G297000/TraesCS4B02G297100/TraesCS4D02G063000/…	63	deg_CMvKN_bud_go
GO:0045735	NA	59/4450	436/90549	2.78e-12	3.58e-10	3.25e-10	TraesCS1A02G053000/TraesCS1D02G046400/TraesCS3A02G012500/TraesCS3A02G012600/TraesCS3D02G010900/TraesCS3D02G011000/TraesCS3D02G011100/TraesCS4A02G041700/TraesCS4B02G033600/TraesCS4B02G169700/TraesCS4B02G262700/TraesCS4B02G377000/TraesCS4B02G377100/TraesCS4B02G377300/TraesCS4B02G377400/TraesCS4B02G377500/TraesCS4B02G377700/TraesCS4B02G378000/TraesCS4B02G378100/TraesCS4B02G378300/TraesCS4B02G378400/…	59	deg_CMvKN_bud_go
GO:0009415	response to water	19/4450	57/90549	1.39e-11	1.62e-09	1.47e-09	TraesCS3A02G501200/TraesCS3B02G565600/TraesCS3D02G508900/TraesCS4A02G250800/TraesCS4B02G064100/TraesCS4D02G063000/TraesCS5A02G369900/TraesCS5A02G424700/TraesCS5B02G372100/TraesCS5B02G426700/TraesCS5B02G426800/TraesCS5D02G379200/TraesCS5D02G379300/TraesCS5D02G433200/TraesCS6A02G350500/TraesCS6B02G383500/TraesCS6D02G332900/TraesCS7B02G484900/Triticum_aestivum_newGene_27785	19	deg_CMvKN_bud_go
GO:0016621	cinnamoyl-CoA reductase activity	14/4450	32/90549	9.56e-11	1.02e-08	9.29e-09	TraesCS6A02G381300/TraesCS6A02G381400/TraesCS6B02G420000/TraesCS6B02G420200/TraesCS6B02G420300/TraesCS6B02G420500/TraesCS6D02G365700/TraesCS6D02G366200/TraesCS6D02G366400/TraesCS7A02G149000/TraesCS7B02G052600/TraesCS7D02G150500/TraesCS7D02G150600/Triticum_aestivum_newGene_28153	14	deg_CMvKN_bud_go
GO:0034007	NA	13/4450	28/90549	1.79e-10	1.64e-08	1.49e-08	TraesCS6A02G067500/TraesCS6A02G067600/TraesCS6A02G067800/TraesCS6B02G091000/TraesCS6B02G091700/TraesCS6B02G092800/TraesCS6D02G048600/TraesCS6D02G065100/TraesCS6D02G065200/TraesCSU02G116600/Triticum_aestivum_newGene_23438/Triticum_aestivum_newGene_23468/Triticum_aestivum_newGene_50638	13	deg_CMvKN_bud_go
GO:0043693	NA	13/4450	28/90549	1.79e-10	1.64e-08	1.49e-08	TraesCS6A02G067500/TraesCS6A02G067600/TraesCS6A02G067800/TraesCS6B02G091000/TraesCS6B02G091700/TraesCS6B02G092800/TraesCS6D02G048600/TraesCS6D02G065100/TraesCS6D02G065200/TraesCSU02G116600/Triticum_aestivum_newGene_23438/Triticum_aestivum_newGene_23468/Triticum_aestivum_newGene_50638	13	deg_CMvKN_bud_go
GO:0004702	signal transducer, downstream of receptor, with serine/threonine kinase activity	28/4450	140/90549	2.15e-10	1.84e-08	1.67e-08	TraesCS1A02G366900/TraesCS1A02G367000/TraesCS1A02G367100/TraesCS1B02G384700/TraesCS1B02G384900/TraesCS1B02G385000/TraesCS1B02G385100/TraesCS1B02G385200/TraesCS1B02G385300/TraesCS1D02G372400/TraesCS1D02G372500/TraesCS1D02G372600/TraesCS1D02G372700/TraesCS1D02G372800/TraesCS1D02G372900/TraesCS2A02G307100/TraesCS3A02G255600/TraesCS3A02G255700/TraesCS3A02G256200/TraesCS3B02G288100/TraesCS3B02G289400/…	28	deg_CMvKN_bud_go
GO:0016045	detection of bacterium	931583	10/90549	1.39e-09	1.12e-07	1.01e-07	TraesCS2A02G384100/TraesCS2A02G461800/TraesCS2A02G461900/TraesCS2B02G401300/TraesCS2B02G483500/TraesCS2D02G380500/TraesCS2D02G462000/TraesCS2D02G462100	8	deg_CMvKN_bud_go
GO:0016998	cell wall macromolecule catabolic process	21/4450	99/90549	1.25e-08	9.42e-07	8.55e-07	TraesCS1A02G203700/TraesCS1D02G207000/TraesCS1D02G207100/TraesCS2A02G350700/TraesCS2A02G350800/TraesCS2A02G350900/TraesCS2B02G369000/TraesCS2B02G369100/TraesCS2D02G348700/TraesCS2D02G348800/TraesCS3A02G260100/TraesCS3A02G260200/TraesCS3B02G293200/TraesCS3D02G260300/TraesCS3D02G260500/TraesCS3D02G411400/TraesCS5B02G403700/TraesCS5D02G408200/TraesCS6A02G216100/Triticum_aestivum_newGene_14507/Tritic…	21	deg_CMvKN_bud_go
GO:0004022	alcohol dehydrogenase (NAD) activity	931614	20/90549	1.7e-07	1.21e-05	1.1e-05	TraesCS1A02G370100/TraesCS1D02G376300/TraesCS4A02G202200/TraesCS4A02G202300/TraesCS4B02G106300/TraesCS4B02G106400/TraesCS4B02G106500/TraesCS4D02G103000/TraesCS4D02G103300	9	deg_CMvKN_bud_go
GO:0051707	response to other organism	931644	27/90549	3.17e-07	2.14e-05	1.95e-05	TraesCS1A02G203700/TraesCS1D02G207000/TraesCS1D02G207100/TraesCS2A02G350700/TraesCS2A02G350900/TraesCS2B02G369000/TraesCS2D02G348800/TraesCS5B02G403700/TraesCS5D02G408200/Triticum_aestivum_newGene_14507	10	deg_CMvKN_bud_go
GO:0016629	NA	931705	41/90549	4.06e-07	2.61e-05	2.37e-05	TraesCS1A02G015700/TraesCS1D02G013000/TraesCS1D02G013700/TraesCS2A02G026600/TraesCS4B02G048500/TraesCS7A02G174700/TraesCS7B02G079500/TraesCS7D02G175800/TraesCS7D02G175900/TraesCS7D02G176000/Triticum_aestivum_newGene_44775/Triticum_aestivum_newGene_44776	12	deg_CMvKN_bud_go
GO:0042218	1-aminocyclopropane-1-carboxylate biosynthetic process	931552	12/90549	4.38e-07	2.68e-05	2.44e-05	TraesCS2A02G396400/TraesCS2D02G394200/TraesCS3B02G125200/TraesCS3D02G108700/TraesCS4A02G256500/TraesCS4B02G058200/TraesCS4D02G058200	7	deg_CMvKN_bud_go
GO:0009405	pathogenesis	931583	17/90549	5.51e-07	3.1e-05	2.81e-05	TraesCS4B02G347900/TraesCS4B02G348100/TraesCS4B02G348200/TraesCS4B02G348300/TraesCS4B02G348400/TraesCS5A02G516500/Triticum_aestivum_newGene_51630/Triticum_aestivum_newGene_52120	8	deg_CMvKN_bud_go
GO:2000022	regulation of jasmonic acid mediated signaling pathway	931675	35/90549	5.55e-07	3.1e-05	2.81e-05	TraesCS2D02G507200/TraesCS4D02G296000/TraesCS7A02G201200/TraesCS7A02G201300/TraesCS7B02G107900/TraesCS7B02G108000/TraesCS7B02G108200/TraesCS7B02G108400/TraesCS7B02G108500/TraesCS7D02G204300/TraesCS7D02G204700	11	deg_CMvKN_bud_go
GO:0008061	chitin binding	27/4450	189/90549	6.93e-07	3.71e-05	3.37e-05	TraesCS1A02G355300/TraesCS1D02G355100/TraesCS2A02G350700/TraesCS2A02G350800/TraesCS2A02G350900/TraesCS2B02G369000/TraesCS2B02G369100/TraesCS2D02G348700/TraesCS2D02G348800/TraesCS3A02G223700/TraesCS3A02G239200/TraesCS3A02G260100/TraesCS3A02G260200/TraesCS3B02G267700/TraesCS3B02G293200/TraesCS3D02G260300/TraesCS3D02G260500/TraesCS6A02G168900/TraesCS6A02G216100/TraesCS6A02G403200/TraesCS6B02G197000/…	27	deg_CMvKN_bud_go
GO:0050664	oxidoreductase activity, acting on NAD(P)H, oxygen as acceptor	931675	36/90549	7.63e-07	3.8e-05	3.45e-05	TraesCS4B02G327800/TraesCS4D02G324800/TraesCS5A02G093600/TraesCS5A02G301700/TraesCS5A02G499900/TraesCS5B02G099700/TraesCS5B02G299000/TraesCS5D02G105900/TraesCS5D02G222100/TraesCS5D02G306400/Triticum_aestivum_newGene_74136	11	deg_CMvKN_bud_go
GO:0003959	NADPH dehydrogenase activity	14/4450	59/90549	7.69e-07	3.8e-05	3.45e-05	TraesCS1A02G015700/TraesCS1D02G013000/TraesCS1D02G013700/TraesCS2A02G026600/TraesCS2D02G309500/TraesCS4B02G048500/TraesCS7A02G174700/TraesCS7B02G079500/TraesCS7D02G175800/TraesCS7D02G175900/TraesCS7D02G176000/Triticum_aestivum_newGene_21931/Triticum_aestivum_newGene_44775/Triticum_aestivum_newGene_44776	14	deg_CMvKN_bud_go
GO:0042973	glucan endo-1,3-beta-D-glucosidase activity	18/4450	96/90549	9.3e-07	4.43e-05	4.02e-05	TraesCS3A02G480200/TraesCS3A02G480300/TraesCS3A02G480400/TraesCS3A02G482200/TraesCS3A02G483000/TraesCS3B02G524700/TraesCS3B02G524800/TraesCS3B02G525000/TraesCS3B02G526000/TraesCS3B02G526700/TraesCS3B02G528500/TraesCS3B02G529700/TraesCS3B02G571300/TraesCS3D02G475100/TraesCS3D02G476500/TraesCS3D02G477300/TraesCS3D02G478200/TraesCS3D02G478300	18	deg_CMvKN_bud_go
GO:0004568	chitinase activity	27/4450	193/90549	1.05e-06	4.82e-05	4.38e-05	TraesCS1A02G203700/TraesCS1B02G158000/TraesCS1D02G207000/TraesCS1D02G207100/TraesCS2A02G350700/TraesCS2A02G350800/TraesCS2A02G350900/TraesCS2B02G369000/TraesCS2B02G369100/TraesCS2D02G348700/TraesCS2D02G348800/TraesCS3A02G223700/TraesCS3A02G239200/TraesCS3A02G260100/TraesCS3A02G260200/TraesCS3B02G267700/TraesCS3B02G293200/TraesCS3D02G260300/TraesCS3D02G260500/TraesCS3D02G411400/TraesCS5B02G403700/…	27	deg_CMvKN_bud_go
GO:0018171	NA	931583	19/90549	1.57e-06	6.71e-05	6.09e-05	TraesCS1B02G472200/TraesCS5A02G025200/TraesCS5A02G025300/TraesCS5B02G023000/TraesCS5B02G023400/TraesCS5D02G031600/Triticum_aestivum_newGene_14388/Triticum_aestivum_newGene_3169	8	deg_CMvKN_bud_go
GO:0070483	detection of hypoxia	931583	19/90549	1.57e-06	6.71e-05	6.09e-05	TraesCS1B02G472200/TraesCS5A02G025200/TraesCS5A02G025300/TraesCS5B02G023000/TraesCS5B02G023400/TraesCS5D02G031600/Triticum_aestivum_newGene_14388/Triticum_aestivum_newGene_3169	8	deg_CMvKN_bud_go
GO:0006032	chitin catabolic process	26/4450	190/90549	2.51e-06	0.000103862	9.43e-05	TraesCS1A02G203700/TraesCS1D02G207000/TraesCS1D02G207100/TraesCS2A02G350700/TraesCS2A02G350800/TraesCS2A02G350900/TraesCS2B02G369000/TraesCS2B02G369100/TraesCS2D02G348700/TraesCS2D02G348800/TraesCS3A02G223700/TraesCS3A02G239200/TraesCS3A02G260100/TraesCS3A02G260200/TraesCS3B02G267700/TraesCS3B02G293200/TraesCS3D02G260300/TraesCS3D02G260500/TraesCS3D02G411400/TraesCS5B02G403700/TraesCS5D02G408200/…	26	deg_CMvKN_bud_go
GO:0009695	jasmonic acid biosynthetic process	14/4450	65/90549	2.67e-06	0.000107248	9.73e-05	TraesCS1A02G015700/TraesCS1D02G013000/TraesCS1D02G013700/TraesCS2A02G026600/TraesCS4B02G048500/TraesCS5A02G403200/TraesCS5D02G413200/TraesCS7A02G174700/TraesCS7B02G079500/TraesCS7D02G175800/TraesCS7D02G175900/TraesCS7D02G176000/Triticum_aestivum_newGene_44775/Triticum_aestivum_newGene_44776	14	deg_CMvKN_bud_go
GO:0009607	response to biotic stimulus	20/4450	124/90549	2.81e-06	0.000109415	9.93e-05	TraesCS1D02G440500/TraesCS2A02G083600/TraesCS2B02G097900/TraesCS2B02G442700/TraesCS2B02G500100/TraesCS2B02G500200/TraesCS2B02G500300/TraesCS3B02G199600/TraesCS3D02G175300/TraesCS3D02G398100/TraesCS4D02G093200/TraesCS5A02G090600/TraesCS5A02G183300/TraesCS5A02G489900/TraesCS5B02G181500/TraesCS5D02G018700/TraesCS5D02G102700/TraesCS6A02G005100/TraesCS6B02G010100/TraesCS7D02G161200	20	deg_CMvKN_bud_go
GO:0004805	NA	931644	34/90549	3.59e-06	0.000135629	0.000123102	TraesCS1A02G210400/TraesCS1B02G224300/TraesCS1D02G213700/TraesCS2A02G161200/TraesCS5A02G190000/TraesCS5B02G193100/TraesCS5D02G200800/TraesCS6A02G248400/TraesCS6B02G276300/TraesCS6D02G230500	10	deg_CMvKN_bud_go
GO:0050662	coenzyme binding	35/4450	306/90549	3.69e-06	0.000135629	0.000123102	TraesCS1A02G194900/TraesCS2B02G482000/TraesCS3A02G506400/TraesCS3A02G508600/TraesCS3B02G574600/TraesCS3D02G514300/TraesCS3D02G514400/TraesCS4A02G331900/TraesCS5A02G061600/TraesCS5A02G268600/TraesCS5B02G023700/TraesCS5B02G069600/TraesCS5B02G268600/TraesCS5D02G277400/TraesCS6A02G147300/TraesCS6A02G381300/TraesCS6A02G381400/TraesCS6B02G420000/TraesCS6B02G420200/TraesCS6B02G420300/TraesCS6B02G420500/…	35	deg_CMvKN_bud_go
GO:0031408	oxylipin biosynthetic process	19/4450	117/90549	4.45e-06	0.000158773	0.000144109	TraesCS1A02G015700/TraesCS1D02G013000/TraesCS1D02G013700/TraesCS2A02G026600/TraesCS2A02G315100/TraesCS2B02G333600/TraesCS2D02G309500/TraesCS2D02G313400/TraesCS4B02G048500/TraesCS5A02G403200/TraesCS5D02G413200/TraesCS7A02G174700/TraesCS7B02G079500/TraesCS7D02G175800/TraesCS7D02G175900/TraesCS7D02G176000/Triticum_aestivum_newGene_21931/Triticum_aestivum_newGene_44775/Triticum_aestivum_newGene_44776	19	deg_CMvKN_bud_go
GO:0009061	anaerobic respiration	931583	22/90549	5.81e-06	0.00020169	0.000183061	TraesCS1B02G472200/TraesCS5A02G025200/TraesCS5A02G025300/TraesCS5B02G023000/TraesCS5B02G023400/TraesCS5D02G031600/Triticum_aestivum_newGene_14388/Triticum_aestivum_newGene_3169	8	deg_CMvKN_bud_go
GO:0004807	triose-phosphate isomerase activity	931583	23/90549	8.52e-06	0.000285188	0.000258848	TraesCS3A02G359500/TraesCS3A02G359700/TraesCS3B02G392100/TraesCS3B02G392200/TraesCS3B02G392500/TraesCS3D02G353600/TraesCS3D02G353800/Triticum_aestivum_newGene_75590	8	deg_CMvKN_bud_go
GO:0016847	1-aminocyclopropane-1-carboxylate synthase activity	931552	17/90549	8.66e-06	0.000285188	0.000258848	TraesCS2A02G396400/TraesCS2D02G394200/TraesCS3B02G125200/TraesCS3D02G108700/TraesCS4A02G256500/TraesCS4B02G058200/TraesCS4D02G058200	7	deg_CMvKN_bud_go
GO:0004067	asparaginase activity	931522	12/90549	1e-05	0.000322289	0.000292522	TraesCS2A02G510700/TraesCS2A02G510800/TraesCS2B02G538600/TraesCS2B02G538700/TraesCS2D02G511800/TraesCS2D02G511900	6	deg_CMvKN_bud_go
GO:0010411	xyloglucan metabolic process	22/4450	159/90549	1.2e-05	0.000375663	0.000340967	TraesCS2B02G244500/TraesCS2D02G431800/TraesCS3A02G093400/TraesCS3D02G093700/TraesCS3D02G093800/TraesCS3D02G093900/TraesCS5B02G028800/TraesCS5B02G195800/TraesCS5D02G038400/TraesCS6A02G266100/TraesCS6B02G293500/TraesCS6B02G454200/TraesCS6D02G248500/TraesCS7A02G063300/TraesCS7A02G426700/TraesCS7A02G427000/TraesCS7A02G427600/TraesCS7B02G327000/TraesCS7D02G418900/TraesCS7D02G419000/TraesCS7D02G419100/…	22	deg_CMvKN_bud_go
GO:0003714	transcription corepressor activity	931675	47/90549	1.34e-05	0.000400877	0.000363851	TraesCS2D02G507200/TraesCS4D02G296000/TraesCS7A02G201200/TraesCS7A02G201300/TraesCS7B02G107900/TraesCS7B02G108000/TraesCS7B02G108200/TraesCS7B02G108400/TraesCS7B02G108500/TraesCS7D02G204300/TraesCS7D02G204700	11	deg_CMvKN_bud_go
GO:1903507	negative regulation of nucleic acid-templated transcription	931675	47/90549	1.34e-05	0.000400877	0.000363851	TraesCS2D02G507200/TraesCS4D02G296000/TraesCS7A02G201200/TraesCS7A02G201300/TraesCS7B02G107900/TraesCS7B02G108000/TraesCS7B02G108200/TraesCS7B02G108400/TraesCS7B02G108500/TraesCS7D02G204300/TraesCS7D02G204700	11	deg_CMvKN_bud_go
GO:0016762	xyloglucan:xyloglucosyl transferase activity	21/4450	153/90549	2.12e-05	0.00061843	0.000561311	TraesCS2B02G244500/TraesCS2D02G431800/TraesCS3A02G093400/TraesCS3D02G093700/TraesCS3D02G093800/TraesCS3D02G093900/TraesCS5B02G028800/TraesCS5D02G038400/TraesCS6A02G266100/TraesCS6B02G293500/TraesCS6B02G454200/TraesCS6D02G248500/TraesCS7A02G063300/TraesCS7A02G426700/TraesCS7A02G427000/TraesCS7A02G427600/TraesCS7B02G327000/TraesCS7D02G418900/TraesCS7D02G419000/TraesCS7D02G419100/Triticum_aestivum_n…	21	deg_CMvKN_bud_go
GO:0051502	diterpene phytoalexin biosynthetic process	931583	26/90549	2.38e-05	0.000678984	0.000616272	TraesCS2A02G027400/TraesCS2A02G076500/TraesCS2D02G029500/TraesCS2D02G029700/TraesCS2D02G029900/TraesCS2D02G030000/TraesCSU02G008800/TraesCSU02G008900	8	deg_CMvKN_bud_go
GO:0000271	polysaccharide biosynthetic process	931583	27/90549	3.23e-05	0.000903176	0.000819757	TraesCS2A02G139600/TraesCS4B02G187400/TraesCS4D02G021300/TraesCS6A02G311900/TraesCS6B02G342100/TraesCS7A02G198300/TraesCS7B02G104200/TraesCS7D02G200600	8	deg_CMvKN_bud_go
GO:0045087	NA	931644	43/90549	3.5e-05	0.00095681	0.000868437	TraesCS1A02G239500/TraesCS1B02G251700/TraesCS1D02G239700/TraesCS2D02G050700/TraesCS6A02G168900/TraesCS6A02G417900/TraesCS6B02G197000/TraesCS6D02G157900/TraesCS6D02G158300/TraesCS7D02G056600	10	deg_CMvKN_bud_go
GO:0042546	cell wall biogenesis	21/4450	163/90549	5.49e-05	0.00146877	0.00133312	TraesCS2B02G244500/TraesCS2D02G431800/TraesCS3A02G093400/TraesCS3D02G093700/TraesCS3D02G093800/TraesCS3D02G093900/TraesCS5B02G028800/TraesCS5D02G038400/TraesCS6A02G266100/TraesCS6B02G293500/TraesCS6B02G454200/TraesCS6D02G248500/TraesCS7A02G063300/TraesCS7A02G426700/TraesCS7A02G427000/TraesCS7A02G427600/TraesCS7B02G327000/TraesCS7D02G418900/TraesCS7D02G419000/TraesCS7D02G419100/Triticum_aestivum_n…	21	deg_CMvKN_bud_go
GO:0006873	cellular ion homeostasis	931491	10/90549	5.85e-05	0.00150421	0.00136528	TraesCS1A02G424500/TraesCS1D02G433100/TraesCS3A02G225100/TraesCS3B02G254700/TraesCS3D02G228400	5	deg_CMvKN_bud_go
GO:0019825	oxygen binding	931491	10/90549	5.85e-05	0.00150421	0.00136528	TraesCS1D02G340600/TraesCS4A02G061700/TraesCS4B02G237300/TraesCS4D02G238600/TraesCS7B02G259300	5	deg_CMvKN_bud_go
GO:0043546	NA	931522	16/90549	7.33e-05	0.00184695	0.00167636	TraesCS5D02G435900/TraesCS6A02G017500/TraesCS6A02G326200/TraesCS6B02G024900/TraesCS6B02G356800/TraesCS6D02G306000	6	deg_CMvKN_bud_go
GO:0010333	terpene synthase activity	24/4450	206/90549	8.63e-05	0.00213383	0.00193675	TraesCS2A02G027800/TraesCS2A02G135900/TraesCS2B02G016700/TraesCS2B02G017600/TraesCS2B02G031100/TraesCS2B02G159800/TraesCS2B02G445500/TraesCS2D02G004800/TraesCS2D02G005500/TraesCS2D02G029600/TraesCS6A02G067500/TraesCS6A02G067600/TraesCS6A02G067800/TraesCS6B02G091000/TraesCS6B02G091700/TraesCS6B02G092800/TraesCS6D02G048600/TraesCS6D02G065100/TraesCS6D02G065200/TraesCS7D02G480400/TraesCSU02G116600/T…	24	deg_CMvKN_bud_go
GO:0005992	trehalose biosynthetic process	931675	57/90549	9.03e-05	0.00219049	0.00198817	TraesCS1A02G210400/TraesCS1B02G224300/TraesCS1B02G350600/TraesCS1D02G213700/TraesCS2A02G161200/TraesCS5A02G190000/TraesCS5B02G193100/TraesCS5D02G200800/TraesCS6A02G248400/TraesCS6B02G276300/TraesCS6D02G230500	11	deg_CMvKN_bud_go
GO:0016702	oxidoreductase activity, acting on single donors with incorporation of molecular oxygen, incorporation of two atoms of oxygen	13/4450	79/90549	0.000120296	0.00286261	0.00259821	TraesCS1B02G472200/TraesCS3B02G549000/TraesCS3B02G549200/TraesCS4A02G090200/TraesCS5A02G025200/TraesCS5A02G025300/TraesCS5B02G023000/TraesCS5B02G023400/TraesCS5D02G031600/TraesCS5D02G038800/Triticum_aestivum_newGene_14388/Triticum_aestivum_newGene_3169/Triticum_aestivum_newGene_5426	13	deg_CMvKN_bud_go
GO:0009835	fruit ripening	931491	12/90549	0.000169305	0.00388495	0.00352614	TraesCS3A02G078400/TraesCS4A02G256500/TraesCS4B02G058200/TraesCS4D02G058200/TraesCS5A02G234200	5	deg_CMvKN_bud_go
GO:0031012	extracellular matrix	931491	12/90549	0.000169305	0.00388495	0.00352614	TraesCS6A02G310300/TraesCS6B02G340300/TraesCS6D02G289700/TraesCS7A02G195800/TraesCS7D02G197300	5	deg_CMvKN_bud_go
GO:0006024	glycosaminoglycan biosynthetic process	931552	26/90549	0.000198058	0.00446499	0.0040526	TraesCS1A02G361100/TraesCS1B02G377700/TraesCS1D02G365500/TraesCS4B02G116200/TraesCS5A02G394900/TraesCS5B02G399800/TraesCS5D02G404300	7	deg_CMvKN_bud_go
GO:0008194	NA	931705	73/90549	0.000219271	0.00477566	0.00433457	TraesCS2B02G132100/TraesCS2B02G132500/TraesCS2B02G132700/TraesCS2B02G428500/TraesCS2B02G498300/TraesCS2D02G114300/TraesCS2D02G475100/TraesCS5D02G527900/TraesCS7A02G189500/TraesCS7B02G369200/TraesCS7D02G190600/TraesCS7D02G455200	12	deg_CMvKN_bud_go
GO:0050794	regulation of cellular process	931705	73/90549	0.000219271	0.00477566	0.00433457	TraesCS4A02G007900/TraesCS7A02G201100/TraesCS7A02G201400/TraesCS7A02G201500/TraesCS7A02G201600/TraesCS7B02G107700/TraesCS7B02G107800/TraesCS7B02G108300/TraesCS7D02G204200/TraesCS7D02G204400/TraesCS7D02G204500/TraesCS7D02G204600	12	deg_CMvKN_bud_go
GO:0010359	regulation of anion channel activity	931491	13/90549	0.000263964	0.00565323	0.00513109	TraesCS2A02G461800/TraesCS2A02G461900/TraesCS2B02G483500/TraesCS2D02G462000/TraesCS2D02G462100	5	deg_CMvKN_bud_go
GO:0042128	NA	931583	36/90549	0.000296719	0.00620379	0.0056308	TraesCS3B02G285900/TraesCS6A02G017500/TraesCS6A02G326200/TraesCS6A02G333900/TraesCS6B02G024900/TraesCS6B02G356800/TraesCS6B02G364600/TraesCS6D02G306000	8	deg_CMvKN_bud_go
GO:0050789	regulation of biological process	931522	20/90549	0.000299327	0.00620379	0.0056308	TraesCS4A02G008000/TraesCS4B02G296900/TraesCS4B02G364700/TraesCS4D02G295800/TraesCSU02G139100/Triticum_aestivum_newGene_2171	6	deg_CMvKN_bud_go
GO:0016758	NA	20/4450	174/90549	0.000383837	0.00782905	0.00710595	TraesCS2B02G132100/TraesCS2B02G132500/TraesCS2B02G132700/TraesCS2B02G428500/TraesCS2B02G498300/TraesCS2B02G509500/TraesCS2D02G114300/TraesCS2D02G475100/TraesCS2D02G483000/TraesCS5A02G132700/TraesCS5A02G199200/TraesCS5B02G132200/TraesCS5D02G140900/TraesCS5D02G204900/TraesCS5D02G527900/TraesCS7A02G189500/TraesCS7B02G369200/TraesCS7D02G190600/TraesCS7D02G455200/Triticum_aestivum_newGene_37618	20	deg_CMvKN_bud_go
GO:0045430	chalcone isomerase activity	931522	22/90549	0.000529387	0.0106291	0.00964738	TraesCS1A02G203700/TraesCS1D02G207000/TraesCS1D02G207100/TraesCS5B02G403700/TraesCS5D02G408200/Triticum_aestivum_newGene_14507	6	deg_CMvKN_bud_go
GO:0009812	NA	931552	31/90549	0.00063803	0.0122542	0.0111224	TraesCS2A02G028000/TraesCS2B02G040500/TraesCS2B02G040600/TraesCS5A02G199200/TraesCS5D02G204900/TraesCS6D02G000500/Triticum_aestivum_newGene_7202	7	deg_CMvKN_bud_go
GO:0045487	gibberellin catabolic process	931552	31/90549	0.00063803	0.0122542	0.0111224	TraesCS1A02G303100/TraesCS1B02G347600/TraesCS1D02G302500/TraesCS3A02G133400/TraesCS3A02G294000/TraesCS3B02G166100/TraesCS3B02G328700	7	deg_CMvKN_bud_go
GO:0004867	serine-type endopeptidase inhibitor activity	36/4450	410/90549	0.000638934	0.0122542	0.0111224	TraesCS1A02G021000/TraesCS1A02G022000/TraesCS1A02G041300/TraesCS1A02G041500/TraesCS1A02G265800/TraesCS1D02G020600/TraesCS1D02G022000/TraesCS1D02G027900/TraesCS1D02G028000/TraesCS1D02G266000/TraesCS2D02G165500/TraesCS3A02G046300/TraesCS3A02G046500/TraesCS3B02G036900/TraesCS3B02G037000/TraesCS3D02G033200/TraesCS3D02G033700/TraesCS3D02G301100/TraesCS4A02G017400/TraesCS4A02G172200/TraesCS4A02G235900/…	36	deg_CMvKN_bud_go
GO:0006665	sphingolipid metabolic process	931522	23/90549	0.000686562	0.012786	0.011605	TraesCS1A02G280400/TraesCS1D02G279500/TraesCS3A02G365000/TraesCS3B02G396900/TraesCS3D02G358200/TraesCS5A02G455100	6	deg_CMvKN_bud_go
GO:0008381	NA	931522	23/90549	0.000686562	0.012786	0.011605	TraesCS1D02G020800/TraesCS6A02G252600/TraesCS6B02G272700/TraesCS6D02G234100/TraesCS7A02G166500/TraesCS7D02G167000	6	deg_CMvKN_bud_go
GO:0023014	signal transduction by protein phosphorylation	19/4450	171/90549	0.000803735	0.0146043	0.0132554	TraesCS1A02G366900/TraesCS1B02G384700/TraesCS1B02G385000/TraesCS1B02G385300/TraesCS1D02G372500/TraesCS1D02G372600/TraesCS1D02G372800/TraesCS2A02G307100/TraesCS3A02G255600/TraesCS3A02G255700/TraesCS3A02G256200/TraesCS3B02G288100/TraesCS3B02G289400/TraesCS3B02G289500/TraesCS3D02G256400/TraesCS3D02G256500/TraesCS3D02G256600/TraesCS5A02G122700/TraesCS6D02G328800	19	deg_CMvKN_bud_go
GO:0009738	abscisic acid-activated signaling pathway	27/4450	282/90549	0.000806931	0.0146043	0.0132554	TraesCS1D02G176900/TraesCS2A02G199700/TraesCS2B02G227000/TraesCS2B02G442700/TraesCS2B02G500100/TraesCS2B02G500200/TraesCS2B02G500300/TraesCS2B02G529400/TraesCS2D02G207400/TraesCS3A02G331200/TraesCS3B02G548500/TraesCS4A02G283400/TraesCS4B02G030100/TraesCS5A02G090600/TraesCS5A02G460800/TraesCS5A02G490200/TraesCS5D02G018700/TraesCS5D02G102700/TraesCS6A02G089400/TraesCS6A02G223500/TraesCS6A02G261200/…	27	deg_CMvKN_bud_go
GO:0010731	NA	931491	17/90549	0.00107606	0.0190464	0.0172872	TraesCS4A02G103700/TraesCS4A02G104300/TraesCS4B02G199700/TraesCS4D02G200700/TraesCS4D02G201300	5	deg_CMvKN_bud_go
GO:0044212	NA	20/4450	189/90549	0.00109598	0.0190464	0.0172872	TraesCS2A02G031800/TraesCS2A02G193900/TraesCS2B02G212900/TraesCS3A02G356600/TraesCS3B02G389400/TraesCS4B02G079000/TraesCS4D02G141500/TraesCS5A02G395100/TraesCS5A02G401200/TraesCS5A02G477500/TraesCS5A02G477800/TraesCS5B02G399900/TraesCS5B02G406000/TraesCS5B02G490700/TraesCS5B02G490900/TraesCS5D02G026400/TraesCS5D02G404400/TraesCS5D02G491100/TraesCS5D02G491700/TraesCS7B02G065700	20	deg_CMvKN_bud_go
GO:0010951	NA	37/4450	438/90549	0.00109683	0.0190464	0.0172872	TraesCS1A02G021000/TraesCS1A02G022000/TraesCS1A02G041300/TraesCS1A02G041500/TraesCS1A02G265800/TraesCS1D02G020600/TraesCS1D02G022000/TraesCS1D02G027900/TraesCS1D02G028000/TraesCS1D02G266000/TraesCS1D02G310300/TraesCS2D02G165500/TraesCS3A02G046300/TraesCS3A02G046500/TraesCS3B02G036900/TraesCS3B02G037000/TraesCS3B02G456700/TraesCS3D02G020500/TraesCS3D02G033200/TraesCS3D02G033700/TraesCS3D02G301100/…	37	deg_CMvKN_bud_go
GO:0016831	carboxy-lyase activity	931675	77/90549	0.0013306	0.0227976	0.020692	TraesCS1A02G050200/TraesCS2A02G516800/TraesCS2B02G545200/TraesCS2B02G545300/TraesCS2D02G518200/TraesCS2D02G518300/TraesCS3A02G512400/TraesCS4A02G431600/TraesCS7A02G059500/TraesCS7A02G387100/TraesCS7D02G054000	11	deg_CMvKN_bud_go
GO:0016114	terpenoid biosynthetic process	931552	35/90549	0.00137378	0.023023	0.0208966	TraesCS1A02G384300/TraesCS1B02G411100/TraesCS2B02G626400/TraesCS2D02G575800/TraesCS6A02G067500/Triticum_aestivum_newGene_23468/Triticum_aestivum_newGene_50638	7	deg_CMvKN_bud_go
GO:0019740	NA	931522	26/90549	0.00137959	0.023023	0.0208966	TraesCS1A02G295300/TraesCS1D02G296600/TraesCS3D02G344800/TraesCS5B02G393200/TraesCS5D02G519400/Triticum_aestivum_newGene_22583	6	deg_CMvKN_bud_go
GO:0045551	cinnamyl-alcohol dehydrogenase activity	931583	45/90549	0.00142671	0.0232066	0.0210632	TraesCS3D02G440900/TraesCS5A02G205700/TraesCS5B02G202700/TraesCS5B02G209800/TraesCS5D02G210600/TraesCS5D02G218100/TraesCS6B02G406200/TraesCS6D02G353400	8	deg_CMvKN_bud_go
GO:0052747	sinapyl alcohol dehydrogenase activity	931583	45/90549	0.00142671	0.0232066	0.0210632	TraesCS3D02G440900/TraesCS5A02G205700/TraesCS5B02G202700/TraesCS5B02G209800/TraesCS5D02G210600/TraesCS5D02G218100/TraesCS6B02G406200/TraesCS6D02G353400	8	deg_CMvKN_bud_go
GO:0031347	regulation of defense response	931675	78/90549	0.00148126	0.0237927	0.0215952	TraesCS2D02G507200/TraesCS4D02G296000/TraesCS7A02G201200/TraesCS7A02G201300/TraesCS7B02G107900/TraesCS7B02G108000/TraesCS7B02G108200/TraesCS7B02G108400/TraesCS7B02G108500/TraesCS7D02G204300/TraesCS7D02G204700	11	deg_CMvKN_bud_go
GO:0009627	systemic acquired resistance	931491	19/90549	0.00186251	0.0295472	0.0268182	TraesCS3B02G549000/TraesCS3B02G549200/TraesCS4A02G090200/TraesCS6A02G326900/TraesCS6D02G306700	5	deg_CMvKN_bud_go
GO:1903506	regulation of nucleic acid-templated transcription	931522	28/90549	0.00207522	0.0324641	0.0294656	TraesCS4A02G007800/TraesCS4B02G297000/TraesCS4B02G297100/TraesCS5A02G212800/TraesCS5D02G219300/Triticum_aestivum_newGene_46176	6	deg_CMvKN_bud_go
GO:0010337	regulation of salicylic acid metabolic process	931461	12/90549	0.0020969	0.0324641	0.0294656	TraesCS1A02G387600/TraesCS1D02G395600/TraesCS3B02G306200/TraesCS3D02G272100	4	deg_CMvKN_bud_go
GO:00300011	metal ion transport	29/4450	332/90549	0.00217873	0.0333293	0.030251	TraesCS1A02G352000/TraesCS1D02G057500/TraesCS2A02G102700/TraesCS2A02G102800/TraesCS2A02G332100/TraesCS2A02G333000/TraesCS2A02G539000/TraesCS2A02G539300/TraesCS2B02G349800/TraesCS3B02G200300/TraesCS3B02G329600/TraesCS3B02G379000/TraesCS3B02G379100/TraesCS3D02G268500/TraesCS3D02G295000/TraesCS3D02G341000/TraesCS4A02G035900/TraesCS4A02G404900/TraesCS5B02G169200/TraesCS6A02G393500/TraesCS6B02G433700/…	29	deg_CMvKN_bud_go
GO:0006820	anion transport	931552	38/90549	0.00226711	0.0342734	0.0311079	TraesCS1D02G020800/TraesCS6A02G252600/TraesCS6B02G272700/TraesCS6D02G234100/TraesCS7A02G166500/TraesCS7D02G167000/TraesCS7D02G296500	7	deg_CMvKN_bud_go
GO:0006561	NA	931522	29/90549	0.00250889	0.0374392	0.0339812	TraesCS3A02G363700/TraesCS3B02G395900/TraesCS3D02G357200/TraesCS6B02G274800/TraesCS6D02G232400/Triticum_aestivum_newGene_78785	6	deg_CMvKN_bud_go
GO:0030170	pyridoxal phosphate binding	36/4450	444/90549	0.00253479	0.0374392	0.0339812	TraesCS1A02G050200/TraesCS1A02G070500/TraesCS1A02G072200/TraesCS1D02G073000/TraesCS1D02G289800/TraesCS2A02G396400/TraesCS2A02G516800/TraesCS2B02G545200/TraesCS2B02G545300/TraesCS2D02G394200/TraesCS2D02G518200/TraesCS2D02G518300/TraesCS3A02G512400/TraesCS3B02G022900/TraesCS3B02G125200/TraesCS3D02G108700/TraesCS4A02G256500/TraesCS4A02G431600/TraesCS4B02G058200/TraesCS4B02G207100/TraesCS4B02G231400/…	36	deg_CMvKN_bud_go
GO:0009611	response to wounding	23/4450	248/90549	0.00282126	0.0411969	0.0373919	TraesCS1A02G041300/TraesCS1A02G041500/TraesCS1D02G027900/TraesCS1D02G028000/TraesCS2B02G529400/TraesCS2D02G165500/TraesCS2D02G501800/TraesCS2D02G507200/TraesCS4D02G296000/TraesCS5A02G281800/TraesCS5A02G403200/TraesCS5D02G413200/TraesCS6A02G071000/TraesCS7A02G201200/TraesCS7A02G201300/TraesCS7B02G007700/TraesCS7B02G107900/TraesCS7B02G108000/TraesCS7B02G108200/TraesCS7B02G108400/TraesCS7B02G108500/…	23	deg_CMvKN_bud_go
GO:0007166	cell surface receptor signaling pathway	33/4450	403/90549	0.00319408	0.0461168	0.0418574	TraesCS1A02G035700/TraesCS1B02G394900/TraesCS1D02G059500/TraesCS1D02G381800/TraesCS2A02G443000/TraesCS2A02G466900/TraesCS2B02G536500/TraesCS2D02G046500/TraesCS2D02G171800/TraesCS2D02G466900/TraesCS2D02G511300/TraesCS3A02G440300/TraesCS3B02G010000/TraesCS3D02G048000/TraesCS4A02G391100/TraesCS4A02G391300/TraesCS4B02G238700/TraesCS5A02G365700/TraesCS5D02G373700/TraesCS6A02G008400/TraesCS6B02G059800/…	33	deg_CMvKN_bud_go
GO:0006520	cellular amino acid metabolic process	18/4450	180/90549	0.00349719	0.0499321	0.0453203	TraesCS1A02G050200/TraesCS1A02G070500/TraesCS1D02G073000/TraesCS1D02G289800/TraesCS2A02G516800/TraesCS2B02G545200/TraesCS2B02G545300/TraesCS2D02G518200/TraesCS2D02G518300/TraesCS4A02G431600/TraesCS5B02G437100/TraesCS5B02G557300/TraesCS7A02G059500/TraesCS7A02G387100/TraesCS7D02G054000/Triticum_aestivum_newGene_31543/Triticum_aestivum_newGene_43177/Triticum_aestivum_newGene_66483	18	deg_CMvKN_bud_go
GO:00150741	NA	32/2439	353/90549	3.41e-09	3.37e-06	3.17e-06	TraesCS1A02G135100/TraesCS1D02G131600/TraesCS3A02G505600/TraesCS3A02G505700/TraesCS5B02G027100/Triticum_aestivum_newGene_12686/Triticum_aestivum_newGene_12760/Triticum_aestivum_newGene_13249/Triticum_aestivum_newGene_14970/Triticum_aestivum_newGene_21493/Triticum_aestivum_newGene_21569/Triticum_aestivum_newGene_21872/Triticum_aestivum_newGene_22219/Triticum_aestivum_newGene_22536/Triticum_aestivu…	32	deg_CMvKN_bud_go
GO:00062781	RNA-dependent DNA biosynthetic process	26/2439	253/90549	7.51e-09	3.37e-06	3.17e-06	Triticum_aestivum_newGene_10164/Triticum_aestivum_newGene_11755/Triticum_aestivum_newGene_1236/Triticum_aestivum_newGene_1237/Triticum_aestivum_newGene_20605/Triticum_aestivum_newGene_24066/Triticum_aestivum_newGene_36025/Triticum_aestivum_newGene_39274/Triticum_aestivum_newGene_46197/Triticum_aestivum_newGene_50648/Triticum_aestivum_newGene_55182/Triticum_aestivum_newGene_56362/Triticum_aestivum…	26	deg_CMvKN_bud_go
GO:00039641	NA	26/2439	254/90549	8.15e-09	3.37e-06	3.17e-06	Triticum_aestivum_newGene_10164/Triticum_aestivum_newGene_11755/Triticum_aestivum_newGene_1236/Triticum_aestivum_newGene_1237/Triticum_aestivum_newGene_20605/Triticum_aestivum_newGene_24066/Triticum_aestivum_newGene_36025/Triticum_aestivum_newGene_39274/Triticum_aestivum_newGene_46197/Triticum_aestivum_newGene_50648/Triticum_aestivum_newGene_55182/Triticum_aestivum_newGene_56362/Triticum_aestivum…	26	deg_CMvKN_bud_go
GO:00063101	NA	31/2439	367/90549	3.06e-08	9.51e-06	8.95e-06	Triticum_aestivum_newGene_10164/Triticum_aestivum_newGene_11597/Triticum_aestivum_newGene_1236/Triticum_aestivum_newGene_1237/Triticum_aestivum_newGene_12760/Triticum_aestivum_newGene_19423/Triticum_aestivum_newGene_20605/Triticum_aestivum_newGene_21569/Triticum_aestivum_newGene_21571/Triticum_aestivum_newGene_22219/Triticum_aestivum_newGene_24066/Triticum_aestivum_newGene_31716/Triticum_aestivum…	31	deg_CMvKN_bud_go
GO:0004813	alanine-tRNA ligase activity	197080	32/90549	1.62e-06	0.000401773	0.000377971	TraesCS3A02G024100/TraesCS3D02G022200/TraesCS3D02G022400/TraesCS4B02G308900/TraesCS7B02G137500/TraesCS7B02G137600/Triticum_aestivum_newGene_39019/Triticum_aestivum_newGene_9093	8	deg_CMvKN_bud_go
GO:0008171	O-methyltransferase activity	18/2439	192/90549	5.35e-06	0.00110807	0.00104242	TraesCS1A02G335200/TraesCS1A02G335300/TraesCS1B02G348900/TraesCS1B02G481400/TraesCS1D02G338000/TraesCS4A02G463400/TraesCS4B02G383900/TraesCS4D02G346800/TraesCS5D02G288800/TraesCS6B02G429300/TraesCS6D02G373800/TraesCS6D02G373900/TraesCS7B02G456200/TraesCS7B02G456400/TraesCS7B02G478100/TraesCSU02G205900/Triticum_aestivum_newGene_49807/Triticum_aestivum_newGene_64813	18	deg_CMvKN_bud_go
GO:0019438	aromatic compound biosynthetic process	15/2439	148/90549	1.25e-05	0.00221966	0.00208816	TraesCS1A02G335200/TraesCS1A02G335300/TraesCS1B02G348900/TraesCS1B02G481400/TraesCS1D02G338000/TraesCS4A02G463400/TraesCS4B02G383900/TraesCS4D02G346800/TraesCS5D02G288800/TraesCS7B02G456200/TraesCS7B02G456400/TraesCS7B02G478100/TraesCSU02G205900/Triticum_aestivum_newGene_49807/Triticum_aestivum_newGene_64813	15	deg_CMvKN_bud_go
GO:0016616	oxidoreductase activity, acting on the CH-OH group of donors, NAD or NADP as acceptor	197080	47/90549	3.38e-05	0.0052441	0.00493343	TraesCS2A02G028600/TraesCS2A02G034800/TraesCS2A02G035000/TraesCS2A02G035400/TraesCS2A02G035500/TraesCS2D02G030900/Triticum_aestivum_newGene_14018/Triticum_aestivum_newGene_94700	8	deg_CMvKN_bud_go
GO:1901363	NA	23/2439	330/90549	3.95e-05	0.00538356	0.00506462	TraesCS2A02G527400/TraesCS3B02G357900/TraesCS5A02G344100/TraesCS5B02G326100/TraesCS6B02G424500/TraesCS6D02G396800/TraesCS7D02G022400/TraesCSU02G071200/Triticum_aestivum_newGene_12275/Triticum_aestivum_newGene_13233/Triticum_aestivum_newGene_14484/Triticum_aestivum_newGene_21958/Triticum_aestivum_newGene_29953/Triticum_aestivum_newGene_3131/Triticum_aestivum_newGene_36807/Triticum_aestivum_newGene…	23	deg_CMvKN_bud_go
GO:0097159	NA	23/2439	332/90549	4.33e-05	0.00538356	0.00506462	TraesCS2A02G527400/TraesCS3B02G357900/TraesCS5A02G344100/TraesCS5B02G326100/TraesCS6B02G424500/TraesCS6D02G396800/TraesCS7D02G022400/TraesCSU02G071200/Triticum_aestivum_newGene_12275/Triticum_aestivum_newGene_13233/Triticum_aestivum_newGene_14484/Triticum_aestivum_newGene_21958/Triticum_aestivum_newGene_29953/Triticum_aestivum_newGene_3131/Triticum_aestivum_newGene_36807/Triticum_aestivum_newGene…	23	deg_CMvKN_bud_go
GO:0032559	adenyl ribonucleotide binding	14/2439	152/90549	6.94e-05	0.007839	0.0073746	TraesCS2B02G471100/TraesCS3B02G570600/TraesCS4A02G467000/TraesCS4A02G467700/TraesCS5B02G020400/TraesCS6B02G155500/TraesCS7A02G561300/TraesCSU02G133200/Triticum_aestivum_newGene_18070/Triticum_aestivum_newGene_29551/Triticum_aestivum_newGene_29959/Triticum_aestivum_newGene_40504/Triticum_aestivum_newGene_71482/Triticum_aestivum_newGene_72303	14	deg_CMvKN_bud_go
GO:0032550	NA	14/2439	162/90549	0.000137437	0.0142248	0.0133821	TraesCS2B02G471100/TraesCS3B02G570600/TraesCS4A02G467000/TraesCS4A02G467700/TraesCS5B02G020400/TraesCS6B02G155500/TraesCS7A02G561300/TraesCSU02G133200/Triticum_aestivum_newGene_18070/Triticum_aestivum_newGene_29551/Triticum_aestivum_newGene_29959/Triticum_aestivum_newGene_40504/Triticum_aestivum_newGene_71482/Triticum_aestivum_newGene_72303	14	deg_CMvKN_bud_go
GO:0005471	NA	197019	31/90549	0.000156656	0.0147924	0.013916	TraesCS7A02G209800/Triticum_aestivum_newGene_11318/Triticum_aestivum_newGene_13840/Triticum_aestivum_newGene_42559/Triticum_aestivum_newGene_66867/Triticum_aestivum_newGene_77647	6	deg_CMvKN_bud_go
GO:0043168	NA	14/2439	165/90549	0.000166741	0.0147924	0.013916	TraesCS2B02G471100/TraesCS3B02G570600/TraesCS4A02G467000/TraesCS4A02G467700/TraesCS5B02G020400/TraesCS6B02G155500/TraesCS7A02G561300/TraesCSU02G133200/Triticum_aestivum_newGene_18070/Triticum_aestivum_newGene_29551/Triticum_aestivum_newGene_29959/Triticum_aestivum_newGene_40504/Triticum_aestivum_newGene_71482/Triticum_aestivum_newGene_72303	14	deg_CMvKN_bud_go
GO:0061025	membrane fusion	197080	59/90549	0.000179012	0.0148222	0.0139441	TraesCS2B02G483200/Triticum_aestivum_newGene_33580/Triticum_aestivum_newGene_38/Triticum_aestivum_newGene_39540/Triticum_aestivum_newGene_40504/Triticum_aestivum_newGene_43075/Triticum_aestivum_newGene_46929/Triticum_aestivum_newGene_8918	8	deg_CMvKN_bud_go
GO:0015866	ADP transport	197019	34/90549	0.00026708	0.0195125	0.0183565	TraesCS7A02G209800/Triticum_aestivum_newGene_11318/Triticum_aestivum_newGene_13840/Triticum_aestivum_newGene_42559/Triticum_aestivum_newGene_66867/Triticum_aestivum_newGene_77647	6	deg_CMvKN_bud_go
GO:0015867	ATP transport	197019	34/90549	0.00026708	0.0195125	0.0183565	TraesCS7A02G209800/Triticum_aestivum_newGene_11318/Triticum_aestivum_newGene_13840/Triticum_aestivum_newGene_42559/Triticum_aestivum_newGene_66867/Triticum_aestivum_newGene_77647	6	deg_CMvKN_bud_go
GO:0016597	NA	13/2439	155/90549	0.000314708	0.0217148	0.0204284	TraesCS2B02G107400/TraesCS4B02G308900/TraesCS5B02G337300/TraesCS6A02G218300/TraesCS7B02G137500/TraesCS7B02G137600/TraesCS7B02G400800/Triticum_aestivum_newGene_17912/Triticum_aestivum_newGene_26811/Triticum_aestivum_newGene_39019/Triticum_aestivum_newGene_66918/Triticum_aestivum_newGene_71127/Triticum_aestivum_newGene_91093	13	deg_CMvKN_bud_go
GO:0046620	regulation of organ growth	197172	117/90549	0.00033735	0.022052	0.0207456	TraesCS5B02G341700/TraesCS5B02G343600/TraesCS5B02G345800/TraesCS5B02G346000/TraesCS5B02G346600/TraesCS5B02G346700/TraesCS5B02G347200/TraesCS5B02G347300/TraesCS5B02G347400/TraesCS5D02G351600/Triticum_aestivum_newGene_16913	11	deg_CMvKN_bud_go
GO:0000977	RNA polymerase II regulatory region sequence-specific DNA binding	15/2439	200/90549	0.000380595	0.0236349	0.0222348	TraesCS2B02G618500/TraesCS2D02G390000/TraesCS2D02G568600/TraesCS3A02G000700/TraesCS3B02G002300/TraesCS3B02G002600/TraesCS3B02G003300/TraesCS3D02G544000/TraesCS5A02G533500/TraesCS6D02G173000/Triticum_aestivum_newGene_35505/Triticum_aestivum_newGene_36486/Triticum_aestivum_newGene_66882/Triticum_aestivum_newGene_794/Triticum_aestivum_newGene_80477	15	deg_CMvKN_bud_go
GO:0044260	cellular macromolecule metabolic process	13/2439	162/90549	0.000481284	0.0284645	0.0267782	TraesCS3D02G100500/TraesCS4A02G467000/TraesCS5D02G522000/TraesCSU02G133200/Triticum_aestivum_newGene_14484/Triticum_aestivum_newGene_18380/Triticum_aestivum_newGene_18381/Triticum_aestivum_newGene_42423/Triticum_aestivum_newGene_48550/Triticum_aestivum_newGene_61377/Triticum_aestivum_newGene_71638/Triticum_aestivum_newGene_72165/Triticum_aestivum_newGene_95326	13	deg_CMvKN_bud_go
GO:0044238	NA	18/2439	274/90549	0.000526138	0.0292347	0.0275028	TraesCS3D02G100500/TraesCS4A02G467000/TraesCS5A02G344100/TraesCS5D02G522000/TraesCSU02G133200/Triticum_aestivum_newGene_10795/Triticum_aestivum_newGene_14484/Triticum_aestivum_newGene_18380/Triticum_aestivum_newGene_18381/Triticum_aestivum_newGene_26651/Triticum_aestivum_newGene_26755/Triticum_aestivum_newGene_36405/Triticum_aestivum_newGene_36807/Triticum_aestivum_newGene_48550/Triticum_aestivum…	18	deg_CMvKN_bud_go
GO:0006659	NA	196958	15/90549	0.000564922	0.0292347	0.0275028	TraesCS3B02G024600/Triticum_aestivum_newGene_23056/Triticum_aestivum_newGene_24827/Triticum_aestivum_newGene_82631	4	deg_CMvKN_bud_go
GO:0046522	NA	196958	15/90549	0.000564922	0.0292347	0.0275028	TraesCS2B02G574100/Triticum_aestivum_newGene_32424/Triticum_aestivum_newGene_36922/Triticum_aestivum_newGene_65197	4	deg_CMvKN_bud_go
GO:0045017	NA	196958	17/90549	0.000943509	0.0468735	0.0440966	TraesCS3A02G017400/TraesCS3B02G029900/Triticum_aestivum_newGene_25424/Triticum_aestivum_newGene_50660	4	deg_CMvKN_bud_go
GO:0016722	oxidoreductase activity, oxidizing metal ions	14/1195	157/90549	2.75e-08	1.2e-05	1.12e-05	TraesCS1A02G283900/TraesCS1B02G293100/TraesCS1D02G031900/TraesCS1D02G283000/TraesCS3A02G047500/TraesCS3B02G393000/TraesCS3B02G393500/TraesCS4B02G139100/TraesCS4B02G208000/TraesCS4D02G035000/TraesCS7A02G192100/TraesCS7B02G097100/TraesCS7D02G192900/TraesCS7D02G193100	14	deg_CMvKN_bud_go
GO:0009809	lignin biosynthetic process	13/1195	139/90549	4.86e-08	1.2e-05	1.12e-05	TraesCS1A02G283900/TraesCS1B02G293100/TraesCS1D02G283000/TraesCS3B02G393000/TraesCS3B02G393500/TraesCS3D02G540200/TraesCS4B02G139100/TraesCS4B02G208000/TraesCS6B02G406000/TraesCS7A02G192100/TraesCS7B02G097100/TraesCS7D02G192900/TraesCS7D02G193100	13	deg_CMvKN_bud_go
GO:0046274	NA	11/1195	96/90549	6.42e-08	1.2e-05	1.12e-05	TraesCS1A02G283900/TraesCS1B02G293100/TraesCS1D02G283000/TraesCS3B02G393000/TraesCS3B02G393500/TraesCS4B02G139100/TraesCS4B02G208000/TraesCS7A02G192100/TraesCS7B02G097100/TraesCS7D02G192900/TraesCS7D02G193100	11	deg_CMvKN_bud_go
GO:0052716	NA	11/1195	96/90549	6.42e-08	1.2e-05	1.12e-05	TraesCS1A02G283900/TraesCS1B02G293100/TraesCS1D02G283000/TraesCS3B02G393000/TraesCS3B02G393500/TraesCS4B02G139100/TraesCS4B02G208000/TraesCS7A02G192100/TraesCS7B02G097100/TraesCS7D02G192900/TraesCS7D02G193100	11	deg_CMvKN_bud_go
GO:0008515	sucrose transmembrane transporter activity	7/1195	35/90549	3.34e-07	4.98e-05	4.67e-05	TraesCS1A02G050400/TraesCS1D02G052700/TraesCS6A02G009000/TraesCS6A02G009100/TraesCS6D02G009600/TraesCS6D02G009700/TraesCS7D02G263100	7	deg_CMvKN_bud_go
GO:0045493	xylan catabolic process	11/1195	121/90549	6.89e-07	8.56e-05	8.03e-05	TraesCS3A02G471900/TraesCS3B02G045600/TraesCS3B02G045700/TraesCS3D02G041700/TraesCS4A02G292300/TraesCS4B02G021800/TraesCS4D02G019500/TraesCS5A02G441400/TraesCS5B02G445300/TraesCS5D02G448600/TraesCS6B02G103800	11	deg_CMvKN_bud_go
GO:0015770	sucrose transport	7/1195	45/90549	2.01e-06	0.000214	0.000200805	TraesCS1A02G050400/TraesCS1D02G052700/TraesCS6A02G009000/TraesCS6A02G009100/TraesCS6D02G009600/TraesCS6D02G009700/TraesCS7D02G263100	7	deg_CMvKN_bud_go
GO:00314081	oxylipin biosynthetic process	9/1195	117/90549	2.73e-05	0.00254269	0.0023859	TraesCS2A02G525500/TraesCS2B02G555400/TraesCS2D02G528500/TraesCS4A02G276000/TraesCS5B02G006500/TraesCS5D02G013400/TraesCS6A02G132200/TraesCS6A02G132500/TraesCS6B02G160400	9	deg_CMvKN_bud_go
GO:0031176	endo-1,4-beta-xylanase activity	3/1195	10/90549	0.000256716	0.0202574	0.0190083	TraesCS5A02G441400/TraesCS5B02G445300/TraesCS5D02G448600	3	deg_CMvKN_bud_go
GO:0034219	carbohydrate transmembrane transport	8/1195	125/90549	0.000271547	0.0202574	0.0190083	TraesCS1A02G050400/TraesCS1D02G052700/TraesCS5A02G039000/TraesCS6A02G009000/TraesCS6A02G009100/TraesCS6D02G009600/TraesCS6D02G009700/TraesCS7D02G263100	8	deg_CMvKN_bud_go
GO:0042626	ATPase activity, coupled to transmembrane movement of substances	17/1195	491/90549	0.0003564	0.0241704	0.02268	TraesCS2A02G110200/TraesCS2D02G130000/TraesCS3A02G272800/TraesCS3A02G285200/TraesCS3A02G354500/TraesCS3B02G291100/TraesCS3D02G019000/TraesCS3D02G231500/TraesCS4A02G216900/TraesCS4B02G095200/TraesCS5A02G158100/TraesCS6A02G171800/TraesCS6B02G199700/TraesCS7A02G071700/TraesCS7A02G119800/TraesCS7A02G303200/TraesCS7A02G367700	17	deg_CMvKN_bud_go
GO:0002215	defense response to nematode	3/1195	12/90549	0.000461443	0.0286864	0.0269175	TraesCS6A02G132200/TraesCS6A02G132500/TraesCS6B02G160400	3	deg_CMvKN_bud_go
GO:00167021	oxidoreductase activity, acting on single donors with incorporation of molecular oxygen, incorporation of two atoms of oxygen	6/1195	79/90549	0.000639364	0.0366896	0.0344273	TraesCS2A02G525500/TraesCS2B02G555400/TraesCS2D02G528500/TraesCS6A02G132200/TraesCS6A02G132500/TraesCS6B02G160400	6	deg_CMvKN_bud_go
GO:0016165	linoleate 13S-lipoxygenase activity	4/1195	33/90549	0.000910576	0.0468514	0.0439625	TraesCS4A02G276000/TraesCS5B02G006500/TraesCS5D02G013400/TraesCS5D02G041100	4	deg_CMvKN_bud_go
GO:00059921	trehalose biosynthetic process	5/1195	57/90549	0.000942053	0.0468514	0.0439625	TraesCS1D02G341100/TraesCS2A02G161100/TraesCS2D02G168200/TraesCS6B02G330900/TraesCS6D02G281100	5	deg_CMvKN_bud_go
GO:00048051	NA	4/1195	34/90549	0.00102127	0.0476166	0.0446804	TraesCS2A02G161100/TraesCS2D02G168200/TraesCS6B02G330900/TraesCS6D02G281100	4	deg_CMvKN_bud_go
GO:0004830	NA	6/1195	89/90549	0.00119621	0.0495763	0.0465193	Triticum_aestivum_newGene_21588/Triticum_aestivum_newGene_4776/Triticum_aestivum_newGene_58159/Triticum_aestivum_newGene_58681/Triticum_aestivum_newGene_64002/Triticum_aestivum_newGene_87835	6	deg_CMvKN_bud_go
GO:0006436	tryptophanyl-tRNA aminoacylation	6/1195	89/90549	0.00119621	0.0495763	0.0465193	Triticum_aestivum_newGene_21588/Triticum_aestivum_newGene_4776/Triticum_aestivum_newGene_58159/Triticum_aestivum_newGene_58681/Triticum_aestivum_newGene_64002/Triticum_aestivum_newGene_87835	6	deg_CMvKN_bud_go
GO:0005544	calcium-dependent phospholipid binding	5/118	106/90549	3.15e-07	4e-05	2.62e-05	TraesCS1A02G236100/TraesCS1D02G236200/TraesCS3D02G353700/TraesCS3D02G353900/TraesCS6D02G371600	5	deg_CMvKN_bud_go
GO:00048071	triose-phosphate isomerase activity	3/118	23/90549	3.75e-06	0.000238017	0.00015585	TraesCS3A02G359400/TraesCS3D02G353700/TraesCS3D02G353900	3	deg_CMvKN_bud_go
GO:20000221	regulation of jasmonic acid mediated signaling pathway	3/118	35/90549	1.37e-05	0.00057976	0.000379619	TraesCS2A02G286700/TraesCS2B02G303600/TraesCS2D02G285300	3	deg_CMvKN_bud_go
GO:00037141	transcription corepressor activity	3/118	47/90549	3.35e-05	0.000852021	0.000557892	TraesCS2A02G286700/TraesCS2B02G303600/TraesCS2D02G285300	3	deg_CMvKN_bud_go
GO:19035071	negative regulation of nucleic acid-templated transcription	3/118	47/90549	3.35e-05	0.000852021	0.000557892	TraesCS2A02G286700/TraesCS2B02G303600/TraesCS2D02G285300	3	deg_CMvKN_bud_go
GO:00313471	regulation of defense response	3/118	78/90549	0.000152812	0.00323453	0.00211793	TraesCS2A02G286700/TraesCS2B02G303600/TraesCS2D02G285300	3	deg_CMvKN_bud_go
GO:0042803	NA	4/118	212/90549	0.000181876	0.00329974	0.00216063	TraesCS2A02G286700/TraesCS2B02G303600/TraesCS2D02G285300/TraesCS6D02G142500	4	deg_CMvKN_bud_go
GO:0060548	NA	2/118	18/90549	0.000254135	0.00403439	0.00264166	TraesCS1A02G236100/TraesCS1D02G236200	2	deg_CMvKN_bud_go
GO:00426261	ATPase activity, coupled to transmembrane movement of substances	5/118	491/90549	0.000485996	0.00685795	0.00449049	TraesCS2A02G483300/TraesCS3A02G218000/TraesCS3B02G248500/TraesCS3D02G234300/TraesCS7D02G386600	5	deg_CMvKN_bud_go
GO:00096071	response to biotic stimulus	3/118	124/90549	0.000596363	0.00757381	0.00495923	TraesCS2A02G083700/TraesCS2D02G081400/TraesCS2D02G081500	3	deg_CMvKN_bud_go
GO:0050896	response to stimulus	2/118	68/90549	0.00362616	0.0418657	0.0274131	TraesCS3A02G502000/TraesCS4D02G295900	2	deg_CMvKN_bud_go
GO:00507941	regulation of cellular process	2/118	73/90549	0.00416558	0.0419733	0.0274836	TraesCS4D02G295900/TraesCS7A02G066300	2	deg_CMvKN_bud_go
GO:00096111	response to wounding	3/118	248/90549	0.00429648	0.0419733	0.0274836	TraesCS2A02G286700/TraesCS2B02G303600/TraesCS2D02G285300	3	deg_CMvKN_bud_go
GO:0015035	protein disulfide oxidoreductase activity	17/61	332/90549	1.2e-27	5.88e-26	2.53e-26	TraesCS5A02G044100/TraesCS5A02G044400/TraesCS5A02G044900/TraesCS5A02G045000/TraesCS5B02G048300/TraesCS5B02G048400/TraesCS5B02G048900/TraesCS5B02G049100/TraesCS5B02G049200/TraesCS5B02G100600/TraesCS5B02G100700/TraesCS5D02G054000/TraesCS5D02G054200/TraesCS5D02G054400/TraesCS5D02G054800/TraesCS5D02G054900/TraesCS5D02G055000	17	deg_CMvKN_bud_go
GO:0045454	cell redox homeostasis	17/61	489/90549	9.23e-25	2.26e-23	9.72e-24	TraesCS5A02G044100/TraesCS5A02G044400/TraesCS5A02G044900/TraesCS5A02G045000/TraesCS5B02G048300/TraesCS5B02G048400/TraesCS5B02G048900/TraesCS5B02G049100/TraesCS5B02G049200/TraesCS5B02G100600/TraesCS5B02G100700/TraesCS5D02G054000/TraesCS5D02G054200/TraesCS5D02G054400/TraesCS5D02G054800/TraesCS5D02G054900/TraesCS5D02G055000	17	deg_CMvKN_bud_go
GO:0006880	NA	22313	40/90549	0.000342491	0.00293917	0.0012628	TraesCS5A02G203400/TraesCS5B02G202100	2	deg_CMvKN_bud_go
GO:0030026	cellular manganese ion homeostasis	22313	40/90549	0.000342491	0.00293917	0.0012628	TraesCS5A02G203400/TraesCS5B02G202100	2	deg_CMvKN_bud_go
GO:0071281	cellular response to iron ion	22313	40/90549	0.000342491	0.00293917	0.0012628	TraesCS5A02G203400/TraesCS5B02G202100	2	deg_CMvKN_bud_go
GO:0005384	NA	22313	41/90549	0.000359898	0.00293917	0.0012628	TraesCS5A02G203400/TraesCS5B02G202100	2	deg_CMvKN_bud_go
GO:0034755	NA	22313	47/90549	0.000473218	0.00315045	0.00135358	TraesCS5A02G203400/TraesCS5B02G202100	2	deg_CMvKN_bud_go
GO:0071421	manganese ion transmembrane transport	22313	49/90549	0.000514359	0.00315045	0.00135358	TraesCS5A02G203400/TraesCS5B02G202100	2	deg_CMvKN_bud_go
GO:0015171	amino acid transmembrane transporter activity	22341	245/90549	0.000627115	0.00341429	0.00146694	TraesCS3A02G414300/TraesCS3D02G408800/TraesCSU02G134900	3	deg_CMvKN_bud_go
GO:0005381	NA	22313	62/90549	0.000822439	0.00402995	0.00173145	TraesCS5A02G203400/TraesCS5B02G202100	2	deg_CMvKN_bud_go
GO:0003333	amino acid transmembrane transport	22341	306/90549	0.00118969	0.00529951	0.00227691	TraesCS3A02G414300/TraesCS3D02G408800/TraesCSU02G134900	3	deg_CMvKN_bud_go
GO:0005623	cell	22313	170/90549	0.00596274	0.0243479	0.0104609	TraesCS5A02G044100/TraesCS5A02G044900	2	deg_CMvKN_bud_go
GO:0070814	NA	22282	10/90549	0.00671663	0.0253165	0.0108771	TraesCS3D02G068600	1	deg_CMvKN_bud_go
GO:0010222	stem vascular tissue pattern formation	22282	11/90549	0.00738585	0.0258505	0.0111065	TraesCS7D02G067300	1	deg_CMvKN_bud_go
GO:0047987	hydroperoxide dehydratase activity	22282	12/90549	0.00805462	0.0263118	0.0113047	TraesCS6A02G185100	1	deg_CMvKN_bud_go
GO:0004020	adenylylsulfate kinase activity	22282	16/90549	0.0107253	0.0328353	0.0141076	TraesCS3D02G068600	1	deg_CMvKN_bud_go
GO:0010588	cotyledon vascular tissue pattern formation	22282	17/90549	0.0113919	0.0328353	0.0141076	TraesCS7D02G067300	1	deg_CMvKN_bud_go
GO:00469161	cellular transition metal ion homeostasis	22313	278/90549	0.0152569	0.0415327	0.0178444	TraesCS5B02G242000/TraesCS5D02G250700	2	deg_CMvKN_bud_go
GO:00469141	transition metal ion binding	22313	290/90549	0.0165198	0.0426036	0.0183044	TraesCS5B02G242000/TraesCS5D02G250700	2	deg_CMvKN_bud_go
GO:0031224	intrinsic component of membrane	22282	27/90549	0.0180332	0.0441814	0.0189823	TraesCS5A02G098600	1	deg_CMvKN_bud_go
GO:00300012	metal ion transport	22313	332/90549	0.0212747	0.0482672	0.0207378	TraesCS5B02G242000/TraesCS5D02G250700	2	deg_CMvKN_bud_go
GO:0033674	positive regulation of kinase activity	22282	33/90549	0.0219969	0.0482672	0.0207378	TraesCS3D02G203200	1	deg_CMvKN_bud_go
GO:0033554	cellular response to stress	22282	34/90549	0.022656	0.0482672	0.0207378	TraesCS3D02G203200	1	deg_CMvKN_bud_go
GO:0009800	cinnamic acid biosynthetic process	13/821	59/90549	7.03e-15	2.3e-12	2.21e-12	TraesCS1B02G048300/TraesCS2A02G380800/TraesCS2B02G224300/TraesCS2B02G398200/TraesCS2B02G398300/TraesCS2B02G398400/TraesCS2D02G204700/TraesCS2D02G218700/TraesCS2D02G377500/TraesCS5B02G468300/TraesCS6A02G222700/TraesCS6B02G258600/Triticum_aestivum_newGene_70258	13	deg_CMvKN_seed_go
GO:0045548	phenylalanine ammonia-lyase activity	13/821	59/90549	7.03e-15	2.3e-12	2.21e-12	TraesCS1B02G048300/TraesCS2A02G380800/TraesCS2B02G224300/TraesCS2B02G398200/TraesCS2B02G398300/TraesCS2B02G398400/TraesCS2D02G204700/TraesCS2D02G218700/TraesCS2D02G377500/TraesCS5B02G468300/TraesCS6A02G222700/TraesCS6B02G258600/Triticum_aestivum_newGene_70258	13	deg_CMvKN_seed_go
GO:0006559	L-phenylalanine catabolic process	13/821	70/90549	7.52e-14	1.64e-11	1.58e-11	TraesCS1B02G048300/TraesCS2A02G380800/TraesCS2B02G224300/TraesCS2B02G398200/TraesCS2B02G398300/TraesCS2B02G398400/TraesCS2D02G204700/TraesCS2D02G218700/TraesCS2D02G377500/TraesCS5B02G468300/TraesCS6A02G222700/TraesCS6B02G258600/Triticum_aestivum_newGene_70258	13	deg_CMvKN_seed_go
GO:0030014	CCR4-NOT complex	4/821	25/90549	7.29e-05	0.0119057	0.0114576	TraesCS2A02G583000/TraesCS2B02G603600/TraesCS3A02G133600/Triticum_aestivum_newGene_16163	4	deg_CMvKN_seed_go
GO:0046916	cellular transition metal ion homeostasis	10/821	278/90549	0.000261376	0.0341357	0.0328508	TraesCS1B02G074000/TraesCS1B02G074100/TraesCS2A02G064900/TraesCS2A02G449400/TraesCS3B02G475400/TraesCS4B02G393600/TraesCS6B02G433700/TraesCS7B02G285400/TraesCS7B02G338200/Triticum_aestivum_newGene_69554	10	deg_CMvKN_seed_go
GO:0046914	transition metal ion binding	10/821	290/90549	0.000364746	0.0396965	0.0382024	TraesCS1B02G074000/TraesCS1B02G074100/TraesCS2A02G064900/TraesCS2A02G449400/TraesCS3B02G475400/TraesCS4B02G393600/TraesCS5B02G112700/TraesCS6B02G433700/TraesCS7B02G285400/Triticum_aestivum_newGene_69554	10	deg_CMvKN_seed_go
GO:0006796	NA	4/821	41/90549	0.000520457	0.0485512	0.0467237	TraesCS1D02G273500/TraesCS3A02G534700/TraesCS3B02G611800/Triticum_aestivum_newGene_9155	4	deg_CMvKN_seed_go
GO:0009415	response to water	18/3253	57/90549	7.71e-13	1.16e-09	1.11e-09	TraesCS5B02G372200/TraesCS5D02G379300/TraesCS6A02G350500/TraesCS6A02G350600/TraesCS6B02G383200/TraesCS6B02G383500/TraesCS6B02G383600/TraesCS6B02G383800/TraesCS6D02G332600/TraesCS6D02G332900/TraesCS6D02G333000/TraesCS6D02G333200/TraesCS6D02G333600/TraesCS7A02G560000/TraesCS7D02G549900/Triticum_aestivum_newGene_27787/Triticum_aestivum_newGene_51354/Triticum_aestivum_newGene_52095	18	deg_CMvKN_seed_go
GO:0006310	NA	43/3253	367/90549	1.58e-11	1.19e-08	1.13e-08	TraesCS1B02G040800/TraesCS1B02G102200/TraesCS3B02G530900/Triticum_aestivum_newGene_1111/Triticum_aestivum_newGene_12764/Triticum_aestivum_newGene_13309/Triticum_aestivum_newGene_1418/Triticum_aestivum_newGene_1936/Triticum_aestivum_newGene_20624/Triticum_aestivum_newGene_20625/Triticum_aestivum_newGene_22538/Triticum_aestivum_newGene_25032/Triticum_aestivum_newGene_25716/Triticum_aestivum_newGene…	43	deg_CMvKN_seed_go
GO:0006278	RNA-dependent DNA biosynthetic process	32/3253	253/90549	8.7e-10	3.61e-07	3.45e-07	Triticum_aestivum_newGene_12764/Triticum_aestivum_newGene_13309/Triticum_aestivum_newGene_1936/Triticum_aestivum_newGene_20290/Triticum_aestivum_newGene_20624/Triticum_aestivum_newGene_20625/Triticum_aestivum_newGene_23358/Triticum_aestivum_newGene_25355/Triticum_aestivum_newGene_25716/Triticum_aestivum_newGene_28483/Triticum_aestivum_newGene_29627/Triticum_aestivum_newGene_30350/Triticum_aestivu…	32	deg_CMvKN_seed_go
GO:0003964	NA	32/3253	254/90549	9.61e-10	3.61e-07	3.45e-07	Triticum_aestivum_newGene_12764/Triticum_aestivum_newGene_13309/Triticum_aestivum_newGene_1936/Triticum_aestivum_newGene_20290/Triticum_aestivum_newGene_20624/Triticum_aestivum_newGene_20625/Triticum_aestivum_newGene_23358/Triticum_aestivum_newGene_25355/Triticum_aestivum_newGene_25716/Triticum_aestivum_newGene_28483/Triticum_aestivum_newGene_29627/Triticum_aestivum_newGene_30350/Triticum_aestivu…	32	deg_CMvKN_seed_go
GO:0015074	NA	30/3253	353/90549	1.5e-05	0.00451342	0.00431188	TraesCS1B02G114100/TraesCS3B02G573500/Triticum_aestivum_newGene_10763/Triticum_aestivum_newGene_12009/Triticum_aestivum_newGene_13060/Triticum_aestivum_newGene_20260/Triticum_aestivum_newGene_22538/Triticum_aestivum_newGene_25087/Triticum_aestivum_newGene_25355/Triticum_aestivum_newGene_25716/Triticum_aestivum_newGene_2652/Triticum_aestivum_newGene_26573/Triticum_aestivum_newGene_27115/Triticum_a…	30	deg_CMvKN_seed_go
GO:0006950	response to stress	34/3253	431/90549	2.02e-05	0.00506946	0.0048431	TraesCS1B02G124100/TraesCS3B02G007900/TraesCS3D02G517100/TraesCS5B02G372200/TraesCS5B02G417200/TraesCS5D02G379300/TraesCS6A02G350500/TraesCS6A02G350600/TraesCS6B02G383200/TraesCS6B02G383500/TraesCS6B02G383600/TraesCS6B02G383800/TraesCS6D02G332600/TraesCS6D02G332900/TraesCS6D02G333000/TraesCS6D02G333200/TraesCS6D02G333600/TraesCS7A02G560000/TraesCS7D02G549900/Triticum_aestivum_newGene_27787/Tritic…	34	deg_CMvKN_seed_go
GO:0006333	chromatin assembly or disassembly	494388	36/90549	3.38e-05	0.00635619	0.00607237	Triticum_aestivum_newGene_13167/Triticum_aestivum_newGene_1936/Triticum_aestivum_newGene_3141/Triticum_aestivum_newGene_79234/Triticum_aestivum_newGene_8460/Triticum_aestivum_newGene_94675/Triticum_aestivum_newGene_94682/Triticum_aestivum_newGene_95991	8	deg_CMvKN_seed_go
GO:0009790	embryo development	494388	36/90549	3.38e-05	0.00635619	0.00607237	TraesCS4A02G440200/TraesCS4A02G459700/TraesCS6B02G244900/TraesCS6D02G197600/TraesCS7A02G053900/TraesCS7A02G065000/TraesCS7A02G439200/TraesCS7D02G026300	8	deg_CMvKN_seed_go
GO:0006259	NA	17/3253	157/90549	5.53e-05	0.00924018	0.00882758	TraesCS1B02G044300/Triticum_aestivum_newGene_1665/Triticum_aestivum_newGene_2140/Triticum_aestivum_newGene_22041/Triticum_aestivum_newGene_22165/Triticum_aestivum_newGene_22972/Triticum_aestivum_newGene_24931/Triticum_aestivum_newGene_28493/Triticum_aestivum_newGene_36749/Triticum_aestivum_newGene_5801/Triticum_aestivum_newGene_74790/Triticum_aestivum_newGene_8053/Triticum_aestivum_newGene_80841/…	17	deg_CMvKN_seed_go
GO:0034645	cellular macromolecule biosynthetic process	494327	21/90549	7.29e-05	0.01096	0.0104706	TraesCSU02G136900/Triticum_aestivum_newGene_10654/Triticum_aestivum_newGene_31063/Triticum_aestivum_newGene_35743/Triticum_aestivum_newGene_50452/Triticum_aestivum_newGene_79234	6	deg_CMvKN_seed_go
GO:0019432	triglyceride biosynthetic process	494419	56/90549	0.000162134	0.0221681	0.0211782	TraesCS1B02G099100/TraesCS1B02G144000/TraesCS1D02G029300/TraesCS3B02G006700/TraesCS3B02G011800/TraesCS3B02G016400/TraesCS3B02G300200/TraesCS7D02G029000/TraesCSU02G179300	9	deg_CMvKN_seed_go
GO:0016866	NA	494388	45/90549	0.000180705	0.0226484	0.0216371	TraesCS2B02G049300/TraesCS4A02G000600/TraesCS6B02G139500/TraesCS7B02G131400/TraesCS7D02G173600/TraesCS7D02G173700/TraesCS7D02G233100/Triticum_aestivum_newGene_69185	8	deg_CMvKN_seed_go
GO:0010025	wax biosynthetic process	494327	25/90549	0.000210211	0.0243198	0.0232338	TraesCS1B02G093600/TraesCS1B02G168500/TraesCS1D02G147900/TraesCS6D02G139700/TraesCS7B02G408900/TraesCS7D02G488800	6	deg_CMvKN_seed_go
GO:0004830	NA	494480	89/90549	0.000351265	0.0352202	0.0336475	Triticum_aestivum_newGene_33509/Triticum_aestivum_newGene_56826/Triticum_aestivum_newGene_56915/Triticum_aestivum_newGene_56977/Triticum_aestivum_newGene_57090/Triticum_aestivum_newGene_57140/Triticum_aestivum_newGene_57241/Triticum_aestivum_newGene_57847/Triticum_aestivum_newGene_58733/Triticum_aestivum_newGene_73179/Triticum_aestivum_newGene_78284	11	deg_CMvKN_seed_go
GO:0006436	tryptophanyl-tRNA aminoacylation	494480	89/90549	0.000351265	0.0352202	0.0336475	Triticum_aestivum_newGene_33509/Triticum_aestivum_newGene_56826/Triticum_aestivum_newGene_56915/Triticum_aestivum_newGene_56977/Triticum_aestivum_newGene_57090/Triticum_aestivum_newGene_57140/Triticum_aestivum_newGene_57241/Triticum_aestivum_newGene_57847/Triticum_aestivum_newGene_58733/Triticum_aestivum_newGene_73179/Triticum_aestivum_newGene_78284	11	deg_CMvKN_seed_go
GO:0004326	NA	494296	19/90549	0.000454757	0.038522	0.0368019	Triticum_aestivum_newGene_17732/Triticum_aestivum_newGene_48001/Triticum_aestivum_newGene_49023/Triticum_aestivum_newGene_55681/Triticum_aestivum_newGene_79785	5	deg_CMvKN_seed_go
GO:0046901	tetrahydrofolylpolyglutamate biosynthetic process	494296	19/90549	0.000454757	0.038522	0.0368019	Triticum_aestivum_newGene_17732/Triticum_aestivum_newGene_48001/Triticum_aestivum_newGene_49023/Triticum_aestivum_newGene_55681/Triticum_aestivum_newGene_79785	5	deg_CMvKN_seed_go
GO:0000148	1,3-beta-D-glucan synthase complex	494419	65/90549	0.00051226	0.038522	0.0368019	TraesCS6B02G468200/TraesCS6B02G468500/TraesCS6B02G468600/TraesCS6D02G405900/Triticum_aestivum_newGene_45774/Triticum_aestivum_newGene_45775/Triticum_aestivum_newGene_67882/Triticum_aestivum_newGene_73044/Triticum_aestivum_newGene_93559	9	deg_CMvKN_seed_go
GO:0003843	NA	494419	65/90549	0.00051226	0.038522	0.0368019	TraesCS6B02G468200/TraesCS6B02G468500/TraesCS6B02G468600/TraesCS6D02G405900/Triticum_aestivum_newGene_45774/Triticum_aestivum_newGene_45775/Triticum_aestivum_newGene_67882/Triticum_aestivum_newGene_73044/Triticum_aestivum_newGene_93559	9	deg_CMvKN_seed_go
GO:0006075	(1->3)-beta-D-glucan biosynthetic process	494419	65/90549	0.00051226	0.038522	0.0368019	TraesCS6B02G468200/TraesCS6B02G468500/TraesCS6B02G468600/TraesCS6D02G405900/Triticum_aestivum_newGene_45774/Triticum_aestivum_newGene_45775/Triticum_aestivum_newGene_67882/Triticum_aestivum_newGene_73044/Triticum_aestivum_newGene_93559	9	deg_CMvKN_seed_go
GO:0004812	NA	14/3253	141/90549	0.000589412	0.0422131	0.0403282	TraesCS2A02G507100/TraesCS6A02G247400/Triticum_aestivum_newGene_24638/Triticum_aestivum_newGene_29845/Triticum_aestivum_newGene_30842/Triticum_aestivum_newGene_30983/Triticum_aestivum_newGene_34310/Triticum_aestivum_newGene_3875/Triticum_aestivum_newGene_53275/Triticum_aestivum_newGene_56770/Triticum_aestivum_newGene_61931/Triticum_aestivum_newGene_77125/Triticum_aestivum_newGene_92495/Triticum_a…	14	deg_CMvKN_seed_go
GO:0004144	diacylglycerol O-acyltransferase activity	494480	96/90549	0.000675095	0.046152	0.0440912	TraesCS1B02G099100/TraesCS1B02G144000/TraesCS1D02G029300/TraesCS3B02G006700/TraesCS3B02G011800/TraesCS3B02G016400/TraesCS3B02G300200/TraesCS7D02G029000/TraesCSU02G179300/Triticum_aestivum_newGene_27789/Triticum_aestivum_newGene_89981	11	deg_CMvKN_seed_go
GO:0050306	sucrose 1F-fructosyltransferase activity	494296	21/90549	0.000749564	0.049015	0.0468263	TraesCS4A02G485500/TraesCS4A02G485900/TraesCS7A02G009600/TraesCS7A02G060300/TraesCS7A02G060400	5	deg_CMvKN_seed_go
GO:0006633	NA	57/2283	430/90549	2.76e-24	2.73e-21	2.32e-21	TraesCS1A02G150800/TraesCS1A02G150900/TraesCS1A02G439000/TraesCS1B02G168400/TraesCS1B02G169500/TraesCS1D02G039200/TraesCS1D02G147800/TraesCS2A02G003200/TraesCS2B02G535600/TraesCS2D02G381900/TraesCS2D02G393900/TraesCS2D02G508000/TraesCS3A02G075500/TraesCS3A02G451100/TraesCS3A02G531900/TraesCS3B02G089600/TraesCS3B02G488500/TraesCS3D02G075500/TraesCS3D02G075600/TraesCS3D02G444000/TraesCS3D02G537300/…	57	deg_CMvKN_seed_go
GO:0009522	photosystem I	33/2283	172/90549	1.23e-19	6.1e-17	5.17e-17	TraesCS1B02G388300/TraesCS1B02G388500/TraesCS1B02G432700/TraesCS2A02G204800/TraesCS2A02G206200/TraesCS2A02G252600/TraesCS2B02G220100/TraesCS2B02G233400/TraesCS2D02G115200/TraesCS2D02G209900/TraesCS4A02G253300/TraesCS4D02G061100/TraesCS4D02G061200/TraesCS5A02G322500/TraesCS5A02G454300/TraesCS5B02G322900/TraesCS5D02G329200/TraesCS5D02G464800/TraesCS5D02G464900/TraesCS6A02G093700/TraesCS6A02G094500/…	33	deg_CMvKN_seed_go
GO:0016168	chlorophyll binding	32/2283	178/90549	3.3e-18	1.09e-15	9.24e-16	TraesCS1B02G388300/TraesCS1B02G388500/TraesCS1B02G432700/TraesCS2A02G204800/TraesCS2A02G206200/TraesCS2A02G252600/TraesCS2A02G342600/TraesCS2B02G220100/TraesCS2B02G233400/TraesCS2B02G340300/TraesCS2D02G209900/TraesCS2D02G320900/TraesCS5A02G322500/TraesCS5A02G454300/TraesCS5B02G322900/TraesCS5D02G329200/TraesCS5D02G464800/TraesCS5D02G464900/TraesCS6A02G093700/TraesCS6A02G094500/TraesCS6B02G122500/…	32	deg_CMvKN_seed_go
GO:0018298	protein-chromophore linkage	32/2283	194/90549	4.55e-17	1.13e-14	9.56e-15	TraesCS1B02G388300/TraesCS1B02G388500/TraesCS1B02G432700/TraesCS2A02G204800/TraesCS2A02G206200/TraesCS2A02G342600/TraesCS2B02G220100/TraesCS2B02G233400/TraesCS2B02G340300/TraesCS2D02G209900/TraesCS2D02G320900/TraesCS4D02G052200/TraesCS5A02G322500/TraesCS5A02G454300/TraesCS5B02G322900/TraesCS5D02G329200/TraesCS5D02G464800/TraesCS5D02G464900/TraesCS6A02G093700/TraesCS6A02G094500/TraesCS6B02G122500/…	32	deg_CMvKN_seed_go
GO:0009768	photosynthesis, light harvesting in photosystem I	20/2283	76/90549	2.81e-15	4.65e-13	3.94e-13	TraesCS1B02G388500/TraesCS1B02G432700/TraesCS2A02G204800/TraesCS2A02G206200/TraesCS2A02G342600/TraesCS2B02G220100/TraesCS2B02G233400/TraesCS2B02G340300/TraesCS2D02G209900/TraesCS2D02G320900/TraesCS5A02G322500/TraesCS5A02G454300/TraesCS5B02G322900/TraesCS5D02G329200/TraesCS5D02G464800/TraesCS5D02G464900/TraesCS6B02G122800/TraesCS7D02G276300/TraesCSU02G167700/Triticum_aestivum_newGene_46912	20	deg_CMvKN_seed_go
GO:0031409	pigment binding	20/2283	76/90549	2.81e-15	4.65e-13	3.94e-13	TraesCS1B02G388500/TraesCS1B02G432700/TraesCS2A02G204800/TraesCS2A02G206200/TraesCS2A02G342600/TraesCS2B02G220100/TraesCS2B02G233400/TraesCS2B02G340300/TraesCS2D02G209900/TraesCS2D02G320900/TraesCS5A02G322500/TraesCS5A02G454300/TraesCS5B02G322900/TraesCS5D02G329200/TraesCS5D02G464800/TraesCS5D02G464900/TraesCS6B02G122800/TraesCS7D02G276300/TraesCSU02G167700/Triticum_aestivum_newGene_46912	20	deg_CMvKN_seed_go
GO:0010143	cutin biosynthetic process	19/2283	84/90549	2.76e-13	3.91e-11	3.31e-11	TraesCS1A02G150800/TraesCS1A02G150900/TraesCS1B02G168400/TraesCS1D02G077600/TraesCS1D02G132800/TraesCS1D02G147800/TraesCS2A02G003200/TraesCS2A02G292400/TraesCS3A02G227400/TraesCS3A02G339700/TraesCS3B02G257000/TraesCS3D02G155000/TraesCS3D02G225300/TraesCS4A02G021500/TraesCS4A02G361400/TraesCS5B02G511500/TraesCS5D02G099700/TraesCS5D02G512000/TraesCS7B02G419500	19	deg_CMvKN_seed_go
GO:0009416	response to light stimulus	27/2283	214/90549	8.87e-12	1.1e-09	9.33e-10	TraesCS1B02G274200/TraesCS1B02G388500/TraesCS1B02G432700/TraesCS2A02G204800/TraesCS2A02G206200/TraesCS2A02G342600/TraesCS2B02G220100/TraesCS2B02G233400/TraesCS2B02G340300/TraesCS2D02G209900/TraesCS2D02G320900/TraesCS3B02G353200/TraesCS4D02G336700/TraesCS5A02G322500/TraesCS5A02G454300/TraesCS5B02G322900/TraesCS5D02G162800/TraesCS5D02G329200/TraesCS5D02G464800/TraesCS5D02G464900/TraesCS6A02G155500/…	27	deg_CMvKN_seed_go
GO:0009834	NA	15/2283	62/90549	3.09e-11	3.4e-09	2.88e-09	TraesCS1A02G149300/TraesCS1B02G167200/TraesCS1D02G146600/TraesCS2B02G096700/TraesCS3A02G289900/TraesCS3B02G324500/TraesCS3D02G289600/TraesCS4A02G004100/TraesCS4B02G197000/TraesCS4B02G301200/TraesCS4D02G197300/TraesCS4D02G299500/TraesCS5A02G222500/TraesCS5B02G221600/TraesCS5D02G230300	15	deg_CMvKN_seed_go
GO:0009765	NA	140194	43/90549	7e-09	6.94e-07	5.88e-07	TraesCS1B02G388300/TraesCS6A02G093700/TraesCS6A02G094500/TraesCS6B02G122500/TraesCS6D02G088800/TraesCS6D02G201300/TraesCS7A02G238400/TraesCS7B02G103300/TraesCS7B02G103400/TraesCS7D02G199400/Triticum_aestivum_newGene_26203	11	deg_CMvKN_seed_go
GO:0010287	plastoglobule	21/2283	184/90549	1.07e-08	9.67e-07	8.2e-07	TraesCS1B02G388500/TraesCS1B02G432700/TraesCS2A02G204800/TraesCS2A02G206200/TraesCS2A02G342600/TraesCS2B02G220100/TraesCS2B02G233400/TraesCS2B02G340300/TraesCS2D02G209900/TraesCS2D02G320900/TraesCS5A02G322500/TraesCS5A02G454300/TraesCS5B02G322900/TraesCS5D02G329200/TraesCS5D02G464800/TraesCS5D02G464900/TraesCS6B02G122800/TraesCS6B02G411800/TraesCS7D02G276300/TraesCSU02G167700/Triticum_aestivum_ne…	21	deg_CMvKN_seed_go
GO:0009809	lignin biosynthetic process	18/2283	139/90549	1.64e-08	1.35e-06	1.15e-06	TraesCS2B02G018900/TraesCS2D02G490500/TraesCS3A02G331800/TraesCS3A02G360600/TraesCS3A02G534900/TraesCS3B02G061000/TraesCS3B02G392700/TraesCS3B02G393000/TraesCS3B02G612000/TraesCS3D02G325300/TraesCS3D02G354200/TraesCS3D02G354400/TraesCS4A02G096400/TraesCS4D02G208900/TraesCS6B02G201600/TraesCS6D02G162800/TraesCS7A02G380100/TraesCS7D02G328300	18	deg_CMvKN_seed_go
GO:0016760	cellulose synthase (UDP-forming) activity	17/2283	127/90549	2.46e-08	1.88e-06	1.59e-06	TraesCS1A02G149300/TraesCS1B02G167200/TraesCS1D02G146600/TraesCS2A02G210100/TraesCS2A02G210300/TraesCS2B02G236400/TraesCS2D02G217000/TraesCS3A02G289900/TraesCS3B02G324500/TraesCS3D02G289600/TraesCS4A02G355000/TraesCS5A02G222500/TraesCS5B02G221600/TraesCS5D02G230300/TraesCS7A02G298600/TraesCS7D02G294300/TraesCSU02G105400	17	deg_CMvKN_seed_go
GO:0090447	glycerol-3-phosphate 2-O-acyltransferase activity	140224	65/90549	7.5e-08	5.31e-06	4.51e-06	TraesCS1D02G132800/TraesCS3A02G227400/TraesCS3A02G339700/TraesCS3B02G257000/TraesCS3D02G155000/TraesCS3D02G225300/TraesCS4A02G021500/TraesCS4A02G361400/TraesCS5B02G511500/TraesCS5D02G099700/TraesCS5D02G512000/TraesCS7B02G419500	12	deg_CMvKN_seed_go
GO:0009699	NA	19/2283	174/90549	1.07e-07	7.09e-06	6.01e-06	TraesCS1D02G017500/TraesCS2B02G028000/TraesCS3A02G080800/TraesCS3B02G095400/TraesCS3D02G080700/TraesCS3D02G486600/TraesCS4B02G107000/TraesCS4B02G107100/TraesCS4D02G103900/TraesCS4D02G104000/TraesCS4D02G290600/TraesCS5A02G073700/TraesCS5A02G175900/TraesCS5B02G080000/TraesCS5B02G172000/TraesCS5B02G172200/TraesCS5D02G179300/TraesCS7A02G369400/TraesCS7B02G017300	19	deg_CMvKN_seed_go
GO:0042349	NA	18/2283	165/90549	2.33e-07	1.37e-05	1.16e-05	TraesCS1D02G017500/TraesCS2B02G028000/TraesCS3A02G080800/TraesCS3B02G095400/TraesCS3D02G080700/TraesCS3D02G486600/TraesCS4B02G107000/TraesCS4B02G107100/TraesCS4D02G103900/TraesCS4D02G104000/TraesCS4D02G290600/TraesCS5A02G073700/TraesCS5A02G175900/TraesCS5B02G080000/TraesCS5B02G172000/TraesCS5B02G172200/TraesCS5D02G179300/TraesCS7B02G017300	18	deg_CMvKN_seed_go
GO:0004030	aldehyde dehydrogenase [NAD(P)+] activity	140071	19/90549	2.48e-07	1.37e-05	1.16e-05	TraesCS2A02G388900/TraesCS2B02G406900/TraesCS5D02G127300/TraesCS6A02G155500/TraesCS6A02G239600/TraesCS6B02G183600/TraesCS6D02G145400	7	deg_CMvKN_seed_go
GO:0006081	cellular aldehyde metabolic process	140071	19/90549	2.48e-07	1.37e-05	1.16e-05	TraesCS2A02G388900/TraesCS2B02G406900/TraesCS5D02G127300/TraesCS6A02G155500/TraesCS6A02G239600/TraesCS6B02G183600/TraesCS6D02G145400	7	deg_CMvKN_seed_go
GO:0008725	DNA-3-methyladenine glycosylase activity	140071	21/90549	5.47e-07	2.75e-05	2.33e-05	TraesCS3A02G328700/TraesCS3A02G352700/TraesCS3B02G359100/TraesCS3B02G385400/TraesCS3D02G346700/TraesCS5A02G224300/TraesCS5D02G231700	7	deg_CMvKN_seed_go
GO:0030244	cellulose biosynthetic process	17/2283	157/90549	5.55e-07	2.75e-05	2.33e-05	TraesCS1A02G149300/TraesCS1B02G167200/TraesCS1D02G146600/TraesCS2A02G210100/TraesCS2A02G210300/TraesCS2B02G236400/TraesCS2D02G217000/TraesCS3A02G289900/TraesCS3B02G324500/TraesCS3D02G289600/TraesCS4A02G355000/TraesCS5A02G222500/TraesCS5B02G221600/TraesCS5D02G230300/TraesCS7A02G298600/TraesCS7D02G294300/TraesCSU02G105400	17	deg_CMvKN_seed_go
GO:0004575	sucrose alpha-glucosidase activity	15/2283	135/90549	1.82e-06	8.62e-05	7.31e-05	TraesCS2A02G488500/TraesCS2B02G594900/TraesCS5B02G557100/TraesCS5B02G557300/TraesCS5D02G551900/TraesCS5D02G552000/TraesCS6B02G031500/TraesCS6B02G031600/TraesCS6B02G031700/TraesCS6D02G026400/TraesCS6D02G026500/TraesCS6D02G026600/TraesCS7D02G054800/TraesCSU02G216800/Triticum_aestivum_newGene_71001	15	deg_CMvKN_seed_go
GO:00100251	wax biosynthetic process	140071	25/90549	2.07e-06	9.33e-05	7.91e-05	TraesCS1A02G150800/TraesCS1A02G150900/TraesCS1B02G168400/TraesCS1D02G077600/TraesCS1D02G147800/TraesCS2A02G003200/TraesCS7A02G501400	7	deg_CMvKN_seed_go
GO:1901657	NA	16/2283	157/90549	2.64e-06	0.000114026	9.67e-05	TraesCS2A02G384600/TraesCS2A02G520900/TraesCS2A02G521000/TraesCS2B02G112200/TraesCS2D02G037400/TraesCS2D02G381300/TraesCS3A02G398000/TraesCS4A02G056400/TraesCS4A02G272800/TraesCS5B02G265500/TraesCS5D02G303100/TraesCS7A02G246300/TraesCS7D02G245000/TraesCS7D02G429400/TraesCS7D02G429900/TraesCSU02G240500	16	deg_CMvKN_seed_go
GO:0005874	microtubule	24/2283	337/90549	6.57e-06	0.000271368	0.000230075	TraesCS1A02G309700/TraesCS1B02G269400/TraesCS2A02G387400/TraesCS2B02G505400/TraesCS3A02G229100/TraesCS3A02G275300/TraesCS3A02G333300/TraesCS3B02G207300/TraesCS3B02G278600/TraesCS3D02G183100/TraesCS4A02G078900/TraesCS4A02G296600/TraesCS4B02G245400/TraesCS4D02G244000/TraesCS5A02G161600/TraesCS5A02G179700/TraesCS5A02G407400/TraesCS5B02G159100/TraesCS5D02G167500/TraesCS6A02G389400/TraesCS6B02G341700/…	24	deg_CMvKN_seed_go
GO:0009835	fruit ripening	140010	12/90549	6.93e-06	0.000274951	0.000233113	TraesCS5A02G234200/TraesCS5A02G234300/TraesCS5B02G232600/TraesCS5B02G232700/TraesCS5D02G241100	5	deg_CMvKN_seed_go
GO:0006833	water transport	14/2283	133/90549	7.52e-06	0.000276326	0.000234279	TraesCS1B02G202700/TraesCS2A02G374400/TraesCS2A02G379900/TraesCS2B02G396800/TraesCS2D02G376100/TraesCS2D02G411400/TraesCS3B02G608500/TraesCS5B02G567600/TraesCS6B02G114400/TraesCS6B02G259000/TraesCS7A02G187800/TraesCS7A02G215700/TraesCS7B02G003900/TraesCS7D02G217400	14	deg_CMvKN_seed_go
GO:0015793	NA	14/2283	133/90549	7.52e-06	0.000276326	0.000234279	TraesCS1B02G202700/TraesCS2A02G374400/TraesCS2A02G379900/TraesCS2B02G396800/TraesCS2D02G376100/TraesCS2D02G411400/TraesCS3B02G608500/TraesCS5B02G567600/TraesCS6B02G114400/TraesCS6B02G259000/TraesCS7A02G187800/TraesCS7A02G215700/TraesCS7B02G003900/TraesCS7D02G217400	14	deg_CMvKN_seed_go
GO:0004029	aldehyde dehydrogenase (NAD) activity	140133	58/90549	1.42e-05	0.000471606	0.000399844	TraesCS2A02G388900/TraesCS2B02G406900/TraesCS3D02G412700/TraesCS5D02G127300/TraesCS6A02G155500/TraesCS6A02G239600/TraesCS6B02G183600/TraesCS6D02G145400/TraesCS7A02G369400	9	deg_CMvKN_seed_go
GO:0009992	cellular water homeostasis	14/2283	141/90549	1.47e-05	0.000471606	0.000399844	TraesCS1B02G202700/TraesCS2A02G374400/TraesCS2A02G379900/TraesCS2B02G396800/TraesCS2D02G376100/TraesCS2D02G411400/TraesCS3B02G608500/TraesCS5B02G567600/TraesCS6B02G114400/TraesCS6B02G259000/TraesCS7A02G187800/TraesCS7A02G215700/TraesCS7B02G003900/TraesCS7D02G217400	14	deg_CMvKN_seed_go
GO:0015250	NA	14/2283	141/90549	1.47e-05	0.000471606	0.000399844	TraesCS1B02G202700/TraesCS2A02G374400/TraesCS2A02G379900/TraesCS2B02G396800/TraesCS2D02G376100/TraesCS2D02G411400/TraesCS3B02G608500/TraesCS5B02G567600/TraesCS6B02G114400/TraesCS6B02G259000/TraesCS7A02G187800/TraesCS7A02G215700/TraesCS7B02G003900/TraesCS7D02G217400	14	deg_CMvKN_seed_go
GO:0015254	glycerol channel activity	14/2283	141/90549	1.47e-05	0.000471606	0.000399844	TraesCS1B02G202700/TraesCS2A02G374400/TraesCS2A02G379900/TraesCS2B02G396800/TraesCS2D02G376100/TraesCS2D02G411400/TraesCS3B02G608500/TraesCS5B02G567600/TraesCS6B02G114400/TraesCS6B02G259000/TraesCS7A02G187800/TraesCS7A02G215700/TraesCS7B02G003900/TraesCS7D02G217400	14	deg_CMvKN_seed_go
GO:0043668	exine	140010	14/90549	1.68e-05	0.000520554	0.000441344	TraesCS1A02G150800/TraesCS1A02G150900/TraesCS1B02G168400/TraesCS1D02G147800/TraesCS2A02G003200	5	deg_CMvKN_seed_go
GO:0008422	NA	14/2283	153/90549	3.69e-05	0.00110937	0.000940566	TraesCS2A02G384600/TraesCS2A02G478500/TraesCS2B02G112200/TraesCS2D02G037400/TraesCS2D02G381300/TraesCS3A02G398000/TraesCS3B02G430000/TraesCS5B02G265500/TraesCS5D02G303100/TraesCS7A02G246300/TraesCS7D02G245000/TraesCS7D02G429400/TraesCS7D02G429900/TraesCSU02G240500	14	deg_CMvKN_seed_go
GO:0046620	regulation of organ growth	140224	117/90549	4.28e-05	0.00124931	0.00105921	TraesCS5A02G013600/TraesCS5A02G341700/TraesCS5A02G342400/TraesCS5A02G344600/TraesCS5A02G345000/TraesCS5A02G345700/TraesCS5A02G346300/TraesCS5B02G346500/TraesCS5D02G352100/TraesCS5D02G352700/TraesCS7B02G171300/Triticum_aestivum_newGene_41363	12	deg_CMvKN_seed_go
GO:0016311	dephosphorylation	26/2283	432/90549	5.12e-05	0.00143138	0.00121357	TraesCS1D02G132800/TraesCS2B02G534400/TraesCS2D02G040900/TraesCS3A02G227400/TraesCS3A02G339700/TraesCS3B02G257000/TraesCS3B02G410400/TraesCS3D02G155000/TraesCS3D02G225300/TraesCS4A02G021500/TraesCS4A02G361400/TraesCS4A02G431200/TraesCS4A02G431300/TraesCS4D02G321800/TraesCS5A02G129200/TraesCS5A02G532200/TraesCS5B02G511500/TraesCS5D02G090100/TraesCS5D02G099700/TraesCS5D02G136700/TraesCS5D02G335100/…	26	deg_CMvKN_seed_go
GO:0009926	auxin polar transport	16/2283	199/90549	5.19e-05	0.00143138	0.00121357	TraesCS3A02G231500/TraesCS4D02G108800/TraesCS5A02G013600/TraesCS5A02G341700/TraesCS5A02G342400/TraesCS5A02G344600/TraesCS5A02G345000/TraesCS5A02G345700/TraesCS5A02G346300/TraesCS5B02G346500/TraesCS5D02G352100/TraesCS5D02G352700/TraesCS6B02G337300/TraesCS7B02G095500/TraesCS7B02G171300/Triticum_aestivum_newGene_41363	16	deg_CMvKN_seed_go
GO:0102483	scopolin beta-glucosidase activity	140194	102/90549	5.57e-05	0.00147036	0.00124662	TraesCS2A02G520900/TraesCS2A02G521000/TraesCS2D02G037400/TraesCS3A02G398000/TraesCS3B02G430000/TraesCS4A02G056400/TraesCS4A02G272800/TraesCS5B02G265500/TraesCS5D02G303100/TraesCS7A02G246300/TraesCS7D02G245000	11	deg_CMvKN_seed_go
GO:0010411	xyloglucan metabolic process	14/2283	159/90549	5.63e-05	0.00147036	0.00124662	TraesCS1A02G396200/TraesCS1B02G424500/TraesCS3A02G093600/TraesCS4A02G172600/TraesCS4A02G321800/TraesCS4D02G142800/TraesCS5A02G187700/TraesCS7A02G103500/TraesCS7A02G426100/TraesCS7A02G426900/TraesCS7B02G327200/TraesCS7B02G327500/TraesCS7B02G327700/TraesCS7D02G418600	14	deg_CMvKN_seed_go
GO:0010051	xylem and phloem pattern formation	140041	28/90549	5.97e-05	0.00151794	0.00128696	TraesCS4A02G078900/TraesCS4B02G245400/TraesCS4D02G244000/TraesCS7A02G329100/TraesCS7B02G229800/TraesCS7D02G326000	6	deg_CMvKN_seed_go
GO:0022900	electron transport chain	25/2283	413/90549	6.45e-05	0.00152403	0.00129213	TraesCS1B02G061800/TraesCS1B02G191000/TraesCS2B02G311100/TraesCS3A02G132300/TraesCS3A02G228300/TraesCS3B02G121200/TraesCS3B02G167200/TraesCS3D02G116600/TraesCS3D02G148500/TraesCS3D02G226100/TraesCS3D02G318000/TraesCS3D02G347900/TraesCS4A02G008800/TraesCS4A02G398800/TraesCS5B02G382600/TraesCS5D02G041100/TraesCS6D02G010100/TraesCS7A02G246200/TraesCS7B02G439000/TraesCS7D02G016800/TraesCS7D02G244800/…	25	deg_CMvKN_seed_go
GO:0016791	phosphatase activity	140224	122/90549	6.46e-05	0.00152403	0.00129213	TraesCS1D02G132800/TraesCS3A02G227400/TraesCS3A02G339700/TraesCS3B02G257000/TraesCS3D02G155000/TraesCS3D02G225300/TraesCS4A02G021500/TraesCS4A02G361400/TraesCS5B02G511500/TraesCS5D02G099700/TraesCS5D02G512000/TraesCS7B02G419500	12	deg_CMvKN_seed_go
GO:0009815	1-aminocyclopropane-1-carboxylate oxidase activity	140010	18/90549	6.61e-05	0.00152403	0.00129213	TraesCS5A02G234200/TraesCS5A02G234300/TraesCS5B02G232600/TraesCS5B02G232700/TraesCS5D02G241100	5	deg_CMvKN_seed_go
GO:0048653	anther development	140010	18/90549	6.61e-05	0.00152403	0.00129213	TraesCS1A02G150800/TraesCS1A02G150900/TraesCS1B02G168400/TraesCS1D02G147800/TraesCS2A02G003200	5	deg_CMvKN_seed_go
GO:0008017	NA	22/2283	353/90549	0.000113467	0.00255817	0.0021689	TraesCS2A02G387400/TraesCS2B02G505400/TraesCS2B02G550600/TraesCS3A02G229100/TraesCS3A02G275300/TraesCS3B02G207300/TraesCS3B02G278600/TraesCS3D02G183100/TraesCS4A02G078900/TraesCS4A02G263800/TraesCS4B02G245400/TraesCS4D02G244000/TraesCS5A02G161600/TraesCS5A02G407400/TraesCS5B02G159100/TraesCS5D02G167500/TraesCS6A02G389400/TraesCS7A02G270800/TraesCS7B02G071700/TraesCS7B02G158100/TraesCS7D02G261100/…	22	deg_CMvKN_seed_go
GO:0050832	defense response to fungus	19/2283	282/90549	0.000119249	0.00262879	0.00222878	TraesCS1A02G149300/TraesCS1B02G018100/TraesCS1B02G067000/TraesCS1B02G167200/TraesCS1D02G146600/TraesCS2A02G551000/TraesCS2B02G098700/TraesCS2D02G081900/TraesCS2D02G082100/TraesCS2D02G364600/TraesCS2D02G364800/TraesCS2D02G552100/TraesCS3A02G289900/TraesCS3B02G310800/TraesCS3B02G324500/TraesCS3D02G289600/TraesCS5B02G382300/TraesCS5B02G382600/TraesCS5D02G334900	19	deg_CMvKN_seed_go
GO:0016210	NA	140041	32/90549	0.00013169	0.00283993	0.0024078	TraesCS2A02G527700/TraesCS2B02G048400/TraesCS2B02G558400/TraesCS2D02G034500/TraesCS2D02G530600/TraesCS7B02G462200	6	deg_CMvKN_seed_go
GO:0050790	regulation of catalytic activity	16/2283	216/90549	0.000136172	0.00287411	0.00243677	TraesCS3A02G080800/TraesCS3B02G095400/TraesCS3D02G080700/TraesCS3D02G414900/TraesCS3D02G486600/TraesCS4B02G107000/TraesCS4B02G107100/TraesCS4D02G103900/TraesCS4D02G104000/TraesCS4D02G290600/TraesCS5A02G175900/TraesCS5B02G172000/TraesCS5B02G172200/TraesCS5D02G179300/TraesCS6B02G310800/TraesCS7B02G017300	16	deg_CMvKN_seed_go
GO:0016762	xyloglucan:xyloglucosyl transferase activity	13/2283	153/90549	0.000146682	0.00303142	0.00257015	TraesCS1A02G396200/TraesCS1B02G424500/TraesCS3A02G093600/TraesCS4A02G172600/TraesCS4A02G321800/TraesCS4D02G142800/TraesCS7A02G103500/TraesCS7A02G426100/TraesCS7A02G426900/TraesCS7B02G327200/TraesCS7B02G327500/TraesCS7B02G327700/TraesCS7D02G418600	13	deg_CMvKN_seed_go
GO:0016165	linoleate 13S-lipoxygenase activity	140041	33/90549	0.000157528	0.00318914	0.00270387	TraesCS5B02G382600/TraesCS5D02G041100/TraesCS6D02G010100/TraesCS7A02G246200/TraesCS7D02G244800/Triticum_aestivum_newGene_77567	6	deg_CMvKN_seed_go
GO:0009734	auxin-activated signaling pathway	24/2283	423/90549	0.000235075	0.00466388	0.0039542	TraesCS1B02G418400/TraesCS2A02G494300/TraesCS2A02G506100/TraesCS2D02G494200/TraesCS2D02G548900/TraesCS4A02G375500/TraesCS4D02G108800/TraesCS5A02G013600/TraesCS5A02G344600/TraesCS5A02G346300/TraesCS5A02G382600/TraesCS5B02G058500/TraesCS5B02G346500/TraesCS5D02G069200/TraesCS5D02G069300/TraesCS5D02G352700/TraesCS5D02G388200/TraesCS5D02G392000/TraesCS6A02G115600/TraesCS6A02G392600/TraesCS6D02G357500/…	24	deg_CMvKN_seed_go
GO:0034220	NA	14/2283	183/90549	0.000250031	0.00486335	0.00412332	TraesCS2A02G374400/TraesCS2A02G379900/TraesCS2B02G396800/TraesCS2D02G376100/TraesCS2D02G411400/TraesCS3B02G608500/TraesCS5B02G567600/TraesCS6B02G114400/TraesCS6B02G259000/TraesCS7A02G187800/TraesCS7A02G215700/TraesCS7B02G003900/TraesCS7B02G070900/TraesCS7D02G217400	14	deg_CMvKN_seed_go
GO:0042546	cell wall biogenesis	13/2283	163/90549	0.000274143	0.0052298	0.00443401	TraesCS1A02G396200/TraesCS1B02G424500/TraesCS3A02G093600/TraesCS4A02G172600/TraesCS4A02G321800/TraesCS4D02G142800/TraesCS7A02G103500/TraesCS7A02G426100/TraesCS7A02G426900/TraesCS7B02G327200/TraesCS7B02G327500/TraesCS7B02G327700/TraesCS7D02G418600	13	deg_CMvKN_seed_go
GO:00069501	response to stress	24/2283	431/90549	0.000308603	0.00577611	0.00489719	TraesCS1D02G267700/TraesCS2A02G301500/TraesCS2B02G317600/TraesCS3A02G385900/TraesCS3A02G510100/TraesCS3D02G321700/TraesCS4A02G208400/TraesCS4B02G112000/TraesCS4D02G109500/TraesCS5A02G063100/TraesCS5A02G389400/TraesCS5A02G424800/TraesCS5B02G257700/TraesCS5B02G372100/TraesCS5B02G426800/TraesCS5D02G102100/TraesCS5D02G379200/TraesCS5D02G399600/TraesCS6A02G350700/TraesCS7A02G222500/TraesCS7B02G129000/…	24	deg_CMvKN_seed_go
GO:0005871	kinesin complex	140224	145/90549	0.000331669	0.00609288	0.00516576	TraesCS2A02G387400/TraesCS2B02G505400/TraesCS3A02G229100/TraesCS3A02G275300/TraesCS3B02G278600/TraesCS5A02G161600/TraesCS5A02G407400/TraesCS5B02G159100/TraesCS5D02G167500/TraesCS6A02G389400/TraesCS7A02G270800/TraesCS7B02G071700	12	deg_CMvKN_seed_go
GO:0051119	sugar transmembrane transporter activity	140133	89/90549	0.000421278	0.00759833	0.00644213	TraesCS1A02G360900/TraesCS4A02G140500/TraesCS4D02G169200/TraesCS6A02G382400/TraesCS6A02G382500/TraesCS6B02G421600/TraesCS6D02G367200/TraesCS6D02G367300/Triticum_aestivum_newGene_47434	9	deg_CMvKN_seed_go
GO:0010215	cellulose microfibril organization	140041	40/90549	0.000469731	0.00817496	0.00693102	TraesCS5A02G161600/TraesCS5B02G101400/TraesCS5B02G159100/TraesCS5D02G107900/TraesCS5D02G167500/TraesCS5D02G401900	6	deg_CMvKN_seed_go
GO:0035336	NA	140041	40/90549	0.000469731	0.00817496	0.00693102	TraesCS4B02G010100/TraesCS4B02G363100/TraesCSU02G101300/Triticum_aestivum_newGene_49286/Triticum_aestivum_newGene_49289/Triticum_aestivum_newGene_83430	6	deg_CMvKN_seed_go
GO:0080019	fatty-acyl-CoA reductase (alcohol-forming) activity	140071	56/90549	0.00050553	0.0086463	0.00733064	TraesCS4B02G010100/TraesCS4B02G363100/TraesCSU02G101300/Triticum_aestivum_newGene_49286/Triticum_aestivum_newGene_49289/Triticum_aestivum_newGene_71781/Triticum_aestivum_newGene_83430	7	deg_CMvKN_seed_go
GO:0045492	xylan biosynthetic process	140041	41/90549	0.000538589	0.0090556	0.00767766	TraesCS4A02G004100/TraesCS4B02G301200/TraesCS4D02G299500/TraesCS5A02G313000/TraesCS5B02G313900/TraesCS5D02G319700	6	deg_CMvKN_seed_go
GO:00094151	response to water	140071	57/90549	0.000563865	0.00932257	0.00790401	TraesCS5A02G424800/TraesCS5B02G372100/TraesCS5B02G426800/TraesCS5D02G379200/TraesCS6A02G350700/Triticum_aestivum_newGene_27785/Triticum_aestivum_newGene_27786	7	deg_CMvKN_seed_go
GO:0009707	chloroplast outer membrane	140133	95/90549	0.000680955	0.0110739	0.00938884	TraesCS1A02G033500/TraesCS1B02G442500/TraesCS1D02G034700/TraesCS3B02G309700/TraesCS4A02G177900/TraesCS4D02G132700/TraesCS7B02G265800/TraesCS7D02G360700/TraesCSU02G240500	9	deg_CMvKN_seed_go
GO:0012511	monolayer-surrounded lipid storage body	140010	29/90549	0.000727197	0.0113893	0.00965629	TraesCS1A02G415100/TraesCS1B02G445100/TraesCS1D02G422600/TraesCS2D02G364600/TraesCS2D02G364800	5	deg_CMvKN_seed_go
GO:0046274	NA	140133	96/90549	0.000734797	0.0113893	0.00965629	TraesCS2A02G255500/TraesCS2D02G016700/TraesCS3A02G360600/TraesCS3B02G392700/TraesCS3B02G393000/TraesCS3D02G354200/TraesCS3D02G354400/TraesCS4A02G096400/TraesCS4D02G208900	9	deg_CMvKN_seed_go
GO:0052716	NA	140133	96/90549	0.000734797	0.0113893	0.00965629	TraesCS2A02G255500/TraesCS2D02G016700/TraesCS3A02G360600/TraesCS3B02G392700/TraesCS3B02G393000/TraesCS3D02G354200/TraesCS3D02G354400/TraesCS4A02G096400/TraesCS4D02G208900	9	deg_CMvKN_seed_go
GO:0016829	NA	13/2283	186/90549	0.000956029	0.0145905	0.0123703	TraesCS1B02G364100/TraesCS3A02G075500/TraesCS3A02G178600/TraesCS3A02G531900/TraesCS3B02G089600/TraesCS3D02G075500/TraesCS3D02G075600/TraesCS3D02G182100/TraesCS3D02G537300/TraesCS6A02G110400/TraesCS6D02G099100/TraesCSU02G174900/Triticum_aestivum_newGene_45590	13	deg_CMvKN_seed_go
GO:0010345	suberin biosynthetic process	140041	46/90549	0.00100815	0.0150436	0.0127545	TraesCS4B02G010100/TraesCS4B02G363100/TraesCSU02G101300/Triticum_aestivum_newGene_49286/Triticum_aestivum_newGene_49289/Triticum_aestivum_newGene_83430	6	deg_CMvKN_seed_go
GO:0015995	chlorophyll biosynthetic process	140102	81/90549	0.00101605	0.0150436	0.0127545	TraesCS1A02G057200/TraesCS2A02G134000/TraesCS2A02G590600/TraesCS2B02G157600/TraesCS2B02G593000/TraesCS2D02G136200/TraesCS2D02G563600/TraesCS6A02G307700	8	deg_CMvKN_seed_go
GO:0034219	carbohydrate transmembrane transport	140163	125/90549	0.00131136	0.0191304	0.0162194	TraesCS1A02G360900/TraesCS4A02G140500/TraesCS6A02G009000/TraesCS6A02G382400/TraesCS6A02G382500/TraesCS6B02G421600/TraesCS6D02G009600/TraesCS6D02G367200/TraesCS6D02G367300/Triticum_aestivum_newGene_47434	10	deg_CMvKN_seed_go
GO:0007018	microtubule-based movement	16/2283	272/90549	0.00166584	0.0233287	0.0197789	TraesCS2A02G387400/TraesCS2B02G505400/TraesCS3A02G229100/TraesCS3A02G275300/TraesCS3A02G333300/TraesCS3B02G207300/TraesCS3B02G278600/TraesCS3D02G183100/TraesCS5A02G161600/TraesCS5A02G407400/TraesCS5B02G159100/TraesCS5D02G167500/TraesCS6A02G389400/TraesCS7A02G270800/TraesCS7B02G071700/Triticum_aestivum_newGene_86951	16	deg_CMvKN_seed_go
GO:0016630	protochlorophyllide reductase activity	139949	10/90549	0.00168173	0.0233287	0.0197789	TraesCS2A02G590600/TraesCS2B02G593000/TraesCS2D02G563600	3	deg_CMvKN_seed_go
GO:0048833	specification of floral organ number	139949	10/90549	0.00168173	0.0233287	0.0197789	TraesCS2A02G199600/TraesCS2B02G226900/TraesCS2D02G207200	3	deg_CMvKN_seed_go
GO:0004028	3-chloroallyl aldehyde dehydrogenase activity	139980	21/90549	0.00171124	0.0233287	0.0197789	TraesCS2A02G388900/TraesCS2B02G406900/TraesCS5D02G127300/TraesCS6A02G239600	4	deg_CMvKN_seed_go
GO:0003993	acid phosphatase activity	140194	152/90549	0.00173426	0.0233287	0.0197789	TraesCS2B02G534400/TraesCS4A02G431200/TraesCS4A02G431300/TraesCS5A02G129200/TraesCS5A02G532200/TraesCS5D02G090100/TraesCS5D02G136700/TraesCS5D02G335100/TraesCSU02G092300/TraesCSU02G209300/Triticum_aestivum_newGene_43809	11	deg_CMvKN_seed_go
GO:0006284	base-excision repair	140102	88/90549	0.00174025	0.0233287	0.0197789	TraesCS1B02G364100/TraesCS3A02G328700/TraesCS3A02G352700/TraesCS3B02G359100/TraesCS3B02G385400/TraesCS3D02G346700/TraesCS5A02G224300/TraesCS5D02G231700	8	deg_CMvKN_seed_go
GO:0004338	glucan exo-1,3-beta-glucosidase activity	140010	36/90549	0.00199544	0.0260457	0.0220825	TraesCS2A02G520900/TraesCS2A02G521000/TraesCS4A02G272800/TraesCS5A02G388300/TraesCS5D02G398900	5	deg_CMvKN_seed_go
GO:00097901	embryo development	140010	36/90549	0.00199544	0.0260457	0.0220825	TraesCS5B02G170200/TraesCS5D02G177300/TraesCS7A02G030100/TraesCS7D02G049200/Triticum_aestivum_newGene_10783	5	deg_CMvKN_seed_go
GO:0045430	chalcone isomerase activity	139980	22/90549	0.00205003	0.0264108	0.022392	TraesCS2A02G197600/TraesCS5A02G146900/TraesCS5B02G145800/TraesCS5D02G145400	4	deg_CMvKN_seed_go
GO:0044611	nuclear pore inner ring	139949	11/90549	0.0022691	0.0288582	0.024467	TraesCS5B02G110500/TraesCS5B02G263200/TraesCS5D02G271600	3	deg_CMvKN_seed_go
GO:0009523	photosystem II	140133	113/90549	0.00231678	0.0290917	0.024665	TraesCS2A02G111300/TraesCS2A02G204800/TraesCS2A02G552300/TraesCS2B02G130300/TraesCS2B02G220100/TraesCS5A02G322500/TraesCS5B02G322900/TraesCS5D02G329200/TraesCS7D02G276300	9	deg_CMvKN_seed_go
GO:0019915	NA	139980	24/90549	0.00286113	0.0354781	0.0300796	TraesCS1A02G415100/TraesCS1B02G445100/TraesCS1D02G422600/TraesCS4A02G184000	4	deg_CMvKN_seed_go
GO:0031408	oxylipin biosynthetic process	140133	117/90549	0.00293267	0.0359162	0.030451	TraesCS2D02G528500/TraesCS5B02G382300/TraesCS5B02G382600/TraesCS6A02G185100/TraesCS6B02G464800/TraesCS6D02G010100/TraesCS7A02G246200/TraesCS7D02G244800/Triticum_aestivum_newGene_77567	9	deg_CMvKN_seed_go
GO:0046685	response to arsenic-containing substance	139949	12/90549	0.00296892	0.0359166	0.0304514	TraesCS1B02G202700/TraesCS4A02G092700/TraesCS4D02G052200	3	deg_CMvKN_seed_go
GO:0016984	ribulose-bisphosphate carboxylase activity	140010	40/90549	0.0032056	0.0383127	0.0324829	TraesCS2A02G066700/TraesCS2A02G066900/TraesCS2D02G065500/TraesCS3B02G186100/TraesCS5D02G169600	5	deg_CMvKN_seed_go
GO:0006869	NA	13/2283	218/90549	0.00386169	0.0451396	0.0382709	TraesCS1B02G063600/TraesCS1B02G189400/TraesCS3A02G053000/TraesCS3A02G053100/TraesCS5B02G461500/TraesCS6D02G241400/TraesCSU02G057200/TraesCSU02G057300/TraesCSU02G154200/TraesCSU02G237900/TraesCSU02G251500/Triticum_aestivum_newGene_50270/Triticum_aestivum_newGene_8936	13	deg_CMvKN_seed_go
GO:0008574	ATP-dependent microtubule motor activity, plus-end-directed	139980	26/90549	0.00386781	0.0451396	0.0382709	TraesCS5A02G161600/TraesCS5B02G159100/TraesCS5D02G167500/TraesCS6A02G389400	4	deg_CMvKN_seed_go
GO:0047372	NA	140041	60/90549	0.00399987	0.0461381	0.0391175	TraesCS1A02G303400/TraesCS1A02G407800/TraesCS1D02G060500/TraesCS7A02G177300/TraesCS7A02G504400/TraesCS7D02G178600	6	deg_CMvKN_seed_go
GO:00063101	NA	11/554	367/90549	2.03e-05	0.00995081	0.00972788	TraesCS3A02G179700/Triticum_aestivum_newGene_13153/Triticum_aestivum_newGene_21569/Triticum_aestivum_newGene_52538/Triticum_aestivum_newGene_59683/Triticum_aestivum_newGene_66179/Triticum_aestivum_newGene_69317/Triticum_aestivum_newGene_73686/Triticum_aestivum_newGene_76337/Triticum_aestivum_newGene_78878/Triticum_aestivum_newGene_93952	11	deg_CMvKN_seed_go
GO:00150741	NA	41/2911	353/90549	2.02e-12	1.3e-09	1.22e-09	TraesCS1A02G135100/TraesCS1D02G131600/TraesCS3A02G505600/TraesCS3A02G505700/TraesCS5B02G027100/TraesCS6D02G017600/TraesCS7A02G400500/Triticum_aestivum_newGene_1151/Triticum_aestivum_newGene_12686/Triticum_aestivum_newGene_12760/Triticum_aestivum_newGene_14970/Triticum_aestivum_newGene_16678/Triticum_aestivum_newGene_21493/Triticum_aestivum_newGene_21872/Triticum_aestivum_newGene_22219/Triticum_ae…	41	deg_CMvKN_seed_go
GO:00062781	RNA-dependent DNA biosynthetic process	34/2911	253/90549	2.59e-12	1.3e-09	1.22e-09	Triticum_aestivum_newGene_10164/Triticum_aestivum_newGene_1151/Triticum_aestivum_newGene_1236/Triticum_aestivum_newGene_1237/Triticum_aestivum_newGene_16678/Triticum_aestivum_newGene_20456/Triticum_aestivum_newGene_20605/Triticum_aestivum_newGene_24066/Triticum_aestivum_newGene_36025/Triticum_aestivum_newGene_38060/Triticum_aestivum_newGene_39274/Triticum_aestivum_newGene_41668/Triticum_aestivum_…	34	deg_CMvKN_seed_go
GO:00039641	NA	34/2911	254/90549	2.89e-12	1.3e-09	1.22e-09	Triticum_aestivum_newGene_10164/Triticum_aestivum_newGene_1151/Triticum_aestivum_newGene_1236/Triticum_aestivum_newGene_1237/Triticum_aestivum_newGene_16678/Triticum_aestivum_newGene_20456/Triticum_aestivum_newGene_20605/Triticum_aestivum_newGene_24066/Triticum_aestivum_newGene_36025/Triticum_aestivum_newGene_38060/Triticum_aestivum_newGene_39274/Triticum_aestivum_newGene_41668/Triticum_aestivum_…	34	deg_CMvKN_seed_go
GO:0004364	glutathione transferase activity	41/2911	382/90549	2.51e-11	7.33e-09	6.89e-09	TraesCS1A02G078900/TraesCS1A02G102700/TraesCS1A02G102800/TraesCS1A02G186300/TraesCS1A02G186500/TraesCS1A02G186700/TraesCS1B02G113500/TraesCS1B02G194900/TraesCS1D02G094700/TraesCS1D02G094900/TraesCS1D02G095400/TraesCS1D02G189600/TraesCS1D02G190000/TraesCS1D02G190300/TraesCS1D02G257800/TraesCS2B02G574600/TraesCS2D02G589300/TraesCS2D02G589600/TraesCS3B02G536100/TraesCS3D02G430200/TraesCS4A02G433900/…	41	deg_CMvKN_seed_go
GO:00063102	NA	40/2911	367/90549	2.72e-11	7.33e-09	6.89e-09	TraesCS1A02G032700/TraesCS3D02G479500/TraesCSU02G005900/Triticum_aestivum_newGene_10164/Triticum_aestivum_newGene_1151/Triticum_aestivum_newGene_11597/Triticum_aestivum_newGene_1236/Triticum_aestivum_newGene_1237/Triticum_aestivum_newGene_12760/Triticum_aestivum_newGene_16678/Triticum_aestivum_newGene_19423/Triticum_aestivum_newGene_20456/Triticum_aestivum_newGene_20605/Triticum_aestivum_newGene_…	40	deg_CMvKN_seed_go
GO:0006749	glutathione metabolic process	41/2911	402/90549	1.22e-10	2.74e-08	2.58e-08	TraesCS1A02G078900/TraesCS1A02G102700/TraesCS1A02G102800/TraesCS1A02G186300/TraesCS1A02G186500/TraesCS1A02G186700/TraesCS1B02G113500/TraesCS1B02G194900/TraesCS1D02G094700/TraesCS1D02G094900/TraesCS1D02G095400/TraesCS1D02G189600/TraesCS1D02G190000/TraesCS1D02G190300/TraesCS1D02G257800/TraesCS2B02G574600/TraesCS2D02G589300/TraesCS2D02G589600/TraesCS3B02G536100/TraesCS3D02G430200/TraesCS4A02G433900/…	41	deg_CMvKN_seed_go
GO:1901363	NA	30/2911	330/90549	4.32e-07	7.78e-05	7.31e-05	TraesCS2A02G527300/TraesCS3B02G357900/TraesCS5A02G344100/TraesCS5B02G326100/TraesCS5B02G570600/TraesCS6B02G424500/TraesCS7A02G424200/TraesCS7B02G405700/TraesCS7D02G022400/TraesCSU02G071200/Triticum_aestivum_newGene_12275/Triticum_aestivum_newGene_13233/Triticum_aestivum_newGene_14484/Triticum_aestivum_newGene_15028/Triticum_aestivum_newGene_24173/Triticum_aestivum_newGene_29953/Triticum_aestivum_…	30	deg_CMvKN_seed_go
GO:0097159	NA	30/2911	332/90549	4.91e-07	7.78e-05	7.31e-05	TraesCS2A02G527300/TraesCS3B02G357900/TraesCS5A02G344100/TraesCS5B02G326100/TraesCS5B02G570600/TraesCS6B02G424500/TraesCS7A02G424200/TraesCS7B02G405700/TraesCS7D02G022400/TraesCSU02G071200/Triticum_aestivum_newGene_12275/Triticum_aestivum_newGene_13233/Triticum_aestivum_newGene_14484/Triticum_aestivum_newGene_15028/Triticum_aestivum_newGene_24173/Triticum_aestivum_newGene_29953/Triticum_aestivum_…	30	deg_CMvKN_seed_go
GO:0004813	alanine-tRNA ligase activity	369505	32/90549	5.2e-07	7.78e-05	7.31e-05	TraesCS3A02G024100/TraesCS3D02G022200/TraesCS3D02G022400/TraesCS4B02G308900/TraesCS4B02G309000/TraesCS7B02G137500/TraesCS7B02G137600/Triticum_aestivum_newGene_39019/Triticum_aestivum_newGene_9093	9	deg_CMvKN_seed_go
GO:0009407	toxin catabolic process	22/2911	201/90549	6.74e-07	9.08e-05	8.53e-05	TraesCS1A02G186300/TraesCS1A02G186500/TraesCS1A02G186700/TraesCS1B02G194900/TraesCS1D02G189600/TraesCS1D02G190000/TraesCS1D02G190300/TraesCS1D02G257800/TraesCS2B02G574600/TraesCS2D02G589300/TraesCS2D02G589600/TraesCS3B02G536100/TraesCS3D02G430200/TraesCS5A02G424000/TraesCS5B02G426300/TraesCS5D02G027500/TraesCS6B02G167300/TraesCS6B02G167400/TraesCS6B02G167500/TraesCS7A02G083700/TraesCSU02G234300/T…	22	deg_CMvKN_seed_go
GO:0000981	RNA polymerase II transcription factor activity, sequence-specific DNA binding	15/2911	114/90549	4.08e-06	0.000499426	0.000469162	TraesCS3B02G302900/Triticum_aestivum_newGene_12294/Triticum_aestivum_newGene_26713/Triticum_aestivum_newGene_27804/Triticum_aestivum_newGene_36295/Triticum_aestivum_newGene_38239/Triticum_aestivum_newGene_4317/Triticum_aestivum_newGene_46952/Triticum_aestivum_newGene_55303/Triticum_aestivum_newGene_60344/Triticum_aestivum_newGene_61765/Triticum_aestivum_newGene_62297/Triticum_aestivum_newGene_891…	15	deg_CMvKN_seed_go
GO:0016597	NA	17/2911	155/90549	1.17e-05	0.00131028	0.00123088	TraesCS2A02G577400/TraesCS2B02G107400/TraesCS4B02G000500/TraesCS4B02G308900/TraesCS4B02G309000/TraesCS5A02G120200/TraesCS5B02G127300/TraesCS5B02G337300/TraesCS6A02G218300/TraesCS7B02G137500/TraesCS7B02G137600/Triticum_aestivum_newGene_17912/Triticum_aestivum_newGene_39019/Triticum_aestivum_newGene_66918/Triticum_aestivum_newGene_71127/Triticum_aestivum_newGene_8686/Triticum_aestivum_newGene_91093	17	deg_CMvKN_seed_go
GO:0044238	NA	23/2911	274/90549	3.25e-05	0.00336626	0.00316227	TraesCS3A02G457300/TraesCS3D02G100500/TraesCS4A02G467000/TraesCS5A02G344100/TraesCS5D02G522000/TraesCS7B02G405700/TraesCSU02G133200/Triticum_aestivum_newGene_10795/Triticum_aestivum_newGene_14484/Triticum_aestivum_newGene_18380/Triticum_aestivum_newGene_18381/Triticum_aestivum_newGene_26651/Triticum_aestivum_newGene_26755/Triticum_aestivum_newGene_33825/Triticum_aestivum_newGene_33895/Triticum_ae…	23	deg_CMvKN_seed_go
GO:0044260	cellular macromolecule metabolic process	16/2911	162/90549	7.5e-05	0.00722469	0.0067869	TraesCS3D02G100500/TraesCS4A02G467000/TraesCS5D02G522000/TraesCS7B02G405700/TraesCSU02G133200/Triticum_aestivum_newGene_14484/Triticum_aestivum_newGene_18380/Triticum_aestivum_newGene_18381/Triticum_aestivum_newGene_33825/Triticum_aestivum_newGene_33895/Triticum_aestivum_newGene_42423/Triticum_aestivum_newGene_48550/Triticum_aestivum_newGene_61377/Triticum_aestivum_newGene_71638/Triticum_aestivum…	16	deg_CMvKN_seed_go
GO:0043168	NA	16/2911	165/90549	9.33e-05	0.00812671	0.00763426	TraesCS2B02G471100/TraesCS4A02G467000/TraesCS4A02G467700/TraesCS5B02G020400/TraesCS6B02G148400/TraesCS6B02G155500/TraesCS7A02G561300/TraesCSU02G133200/Triticum_aestivum_newGene_18070/Triticum_aestivum_newGene_29551/Triticum_aestivum_newGene_29959/Triticum_aestivum_newGene_40504/Triticum_aestivum_newGene_53181/Triticum_aestivum_newGene_71482/Triticum_aestivum_newGene_72303/Triticum_aestivum_newGen…	16	deg_CMvKN_seed_go
GO:0044237	cellular metabolic process	13/2911	116/90549	9.65e-05	0.00812671	0.00763426	TraesCS2A02G253300/TraesCS7A02G034500/Triticum_aestivum_newGene_13644/Triticum_aestivum_newGene_26755/Triticum_aestivum_newGene_27528/Triticum_aestivum_newGene_28352/Triticum_aestivum_newGene_36807/Triticum_aestivum_newGene_37289/Triticum_aestivum_newGene_40240/Triticum_aestivum_newGene_60361/Triticum_aestivum_newGene_77020/Triticum_aestivum_newGene_79341/Triticum_aestivum_newGene_82656	13	deg_CMvKN_seed_go
GO:0017070	NA	369566	87/90549	0.000110354	0.00875046	0.00822021	TraesCS1B02G415700/TraesCS2A02G175200/TraesCS6B02G381500/Triticum_aestivum_newGene_15225/Triticum_aestivum_newGene_42122/Triticum_aestivum_newGene_44629/Triticum_aestivum_newGene_557/Triticum_aestivum_newGene_63412/Triticum_aestivum_newGene_71144/Triticum_aestivum_newGene_7125/Triticum_aestivum_newGene_75601	11	deg_CMvKN_seed_go
GO:0032559	adenyl ribonucleotide binding	15/2911	152/90549	0.000125365	0.00938848	0.00881957	TraesCS2B02G471100/TraesCS4A02G467000/TraesCS4A02G467700/TraesCS5B02G020400/TraesCS6B02G148400/TraesCS6B02G155500/TraesCS7A02G561300/TraesCSU02G133200/Triticum_aestivum_newGene_18070/Triticum_aestivum_newGene_29551/Triticum_aestivum_newGene_29959/Triticum_aestivum_newGene_40504/Triticum_aestivum_newGene_53181/Triticum_aestivum_newGene_71482/Triticum_aestivum_newGene_72303	15	deg_CMvKN_seed_go
GO:0030621	NA	369505	63/90549	0.000178946	0.0126958	0.0119265	TraesCS2A02G175200/TraesCS6B02G381500/Triticum_aestivum_newGene_15225/Triticum_aestivum_newGene_42122/Triticum_aestivum_newGene_44629/Triticum_aestivum_newGene_557/Triticum_aestivum_newGene_63412/Triticum_aestivum_newGene_7125/Triticum_aestivum_newGene_75601	9	deg_CMvKN_seed_go
GO:0043167	NA	21/2911	269/90549	0.000192854	0.0129983	0.0122107	TraesCS2A02G527300/TraesCS2B02G030200/TraesCS2B02G625800/TraesCS4B02G005200/TraesCS5B02G029200/TraesCS5B02G326100/TraesCS5B02G570600/TraesCS5D02G306600/TraesCS6A02G000200/TraesCS7B02G405700/TraesCS7D02G022400/TraesCSU02G071200/Triticum_aestivum_newGene_11918/Triticum_aestivum_newGene_24173/Triticum_aestivum_newGene_37850/Triticum_aestivum_newGene_4408/Triticum_aestivum_newGene_44253/Triticum_aest…	21	deg_CMvKN_seed_go
GO:0032550	NA	15/2911	162/90549	0.000253231	0.016255	0.01527	TraesCS2B02G471100/TraesCS4A02G467000/TraesCS4A02G467700/TraesCS5B02G020400/TraesCS6B02G148400/TraesCS6B02G155500/TraesCS7A02G561300/TraesCSU02G133200/Triticum_aestivum_newGene_18070/Triticum_aestivum_newGene_29551/Triticum_aestivum_newGene_29959/Triticum_aestivum_newGene_40504/Triticum_aestivum_newGene_53181/Triticum_aestivum_newGene_71482/Triticum_aestivum_newGene_72303	15	deg_CMvKN_seed_go
GO:0000977	RNA polymerase II regulatory region sequence-specific DNA binding	17/2911	200/90549	0.000283355	0.0173619	0.0163099	TraesCS2B02G618500/TraesCS2D02G390000/TraesCS2D02G568600/TraesCS3A02G000400/TraesCS3B02G002300/TraesCS3B02G002700/TraesCS3B02G003300/TraesCS3D02G544000/TraesCS5A02G533500/TraesCS6D02G173000/Triticum_aestivum_newGene_35505/Triticum_aestivum_newGene_36486/Triticum_aestivum_newGene_57596/Triticum_aestivum_newGene_66882/Triticum_aestivum_newGene_67178/Triticum_aestivum_newGene_794/Triticum_aestivum_n…	17	deg_CMvKN_seed_go
GO:0005654	nucleoplasm	16/2911	186/90549	0.000369414	0.0216509	0.0203389	TraesCS2D02G572700/Triticum_aestivum_newGene_12294/Triticum_aestivum_newGene_26713/Triticum_aestivum_newGene_27804/Triticum_aestivum_newGene_36295/Triticum_aestivum_newGene_38239/Triticum_aestivum_newGene_4317/Triticum_aestivum_newGene_46952/Triticum_aestivum_newGene_55303/Triticum_aestivum_newGene_60344/Triticum_aestivum_newGene_61765/Triticum_aestivum_newGene_62297/Triticum_aestivum_newGene_777…	16	deg_CMvKN_seed_go
GO:0046080	dUTP metabolic process	369382	23/90549	0.000709338	0.0386902	0.0363457	TraesCS6B02G381500/Triticum_aestivum_newGene_41429/Triticum_aestivum_newGene_44629/Triticum_aestivum_newGene_63412/Triticum_aestivum_newGene_75601	5	deg_CMvKN_seed_go
GO:0016616	oxidoreductase activity, acting on the CH-OH group of donors, NAD or NADP as acceptor	369443	47/90549	0.000717548	0.0386902	0.0363457	TraesCS2A02G034800/TraesCS2A02G035000/TraesCS2A02G035400/TraesCS2A02G035500/TraesCS2D02G030900/Triticum_aestivum_newGene_14018/Triticum_aestivum_newGene_94700	7	deg_CMvKN_seed_go
GO:0006419	alanyl-tRNA aminoacylation	369382	24/90549	0.000872392	0.043555	0.0409157	TraesCS3A02G024100/TraesCS3D02G022200/TraesCS3D02G022400/Triticum_aestivum_newGene_9093/Triticum_aestivum_newGene_9613	5	deg_CMvKN_seed_go
GO:0070143	mitochondrial alanyl-tRNA aminoacylation	369382	24/90549	0.000872392	0.043555	0.0409157	TraesCS4B02G308900/TraesCS4B02G309000/TraesCS7B02G137500/TraesCS7B02G137600/Triticum_aestivum_newGene_39019	5	deg_CMvKN_seed_go
GO:0000788	nuclear nucleosome	369596	130/90549	0.00103969	0.0491883	0.0462077	TraesCS1A02G361600/TraesCS1A02G367900/TraesCS1A02G368000/TraesCS1B02G357600/TraesCS1B02G386200/TraesCS1B02G386700/TraesCS3D02G342400/TraesCS4B02G204400/TraesCS6A02G040400/TraesCS6A02G040500/TraesCS6D02G040600/TraesCS7B02G394900	12	deg_CMvKN_seed_go
GO:0006659	NA	369352	15/90549	0.0010947	0.0491883	0.0462077	TraesCS3B02G024600/Triticum_aestivum_newGene_23056/Triticum_aestivum_newGene_24827/Triticum_aestivum_newGene_82631	4	deg_CMvKN_seed_go
GO:0046522	NA	369352	15/90549	0.0010947	0.0491883	0.0462077	TraesCS2B02G574100/Triticum_aestivum_newGene_32424/Triticum_aestivum_newGene_36922/Triticum_aestivum_newGene_65197	4	deg_CMvKN_seed_go
GO:00043641	glutathione transferase activity	27/1512	382/90549	5.37e-10	4.99e-07	4.76e-07	TraesCS1A02G102900/TraesCS1A02G186600/TraesCS1A02G187000/TraesCS1B02G194100/TraesCS1B02G194300/TraesCS1D02G189900/TraesCS1D02G190100/TraesCS2A02G045400/TraesCS2B02G609400/TraesCS2B02G609600/TraesCS2D02G044100/TraesCS2D02G224700/TraesCS3A02G309100/TraesCS3B02G148900/TraesCS3B02G152300/TraesCS3D02G445300/TraesCS3D02G445400/TraesCS5A02G143500/TraesCS5A02G432600/TraesCS5B02G020700/TraesCS5D02G030000/…	27	deg_CMvKN_seed_go
GO:00067491	glutathione metabolic process	25/1512	402/90549	2.93e-08	1.36e-05	1.3e-05	TraesCS1A02G102900/TraesCS1A02G186600/TraesCS1A02G187000/TraesCS1B02G194100/TraesCS1B02G194300/TraesCS1D02G189900/TraesCS1D02G190100/TraesCS2A02G045400/TraesCS2B02G609400/TraesCS2B02G609600/TraesCS2D02G044100/TraesCS2D02G224700/TraesCS3B02G148900/TraesCS3D02G445300/TraesCS3D02G445400/TraesCS5A02G143500/TraesCS5A02G432600/TraesCS5B02G020700/TraesCS5D02G030000/TraesCS5D02G432600/TraesCS7A02G525700/…	25	deg_CMvKN_seed_go
GO:0042973	glucan endo-1,3-beta-D-glucosidase activity	9/1512	96/90549	3.48e-05	0.00727377	0.00693211	TraesCS3A02G480200/TraesCS3A02G481500/TraesCS3A02G481600/TraesCS3B02G524700/TraesCS3B02G524800/TraesCS3B02G526700/TraesCS3D02G475000/TraesCS3D02G478000/TraesCS4B02G248600	9	deg_CMvKN_seed_go
GO:00094071	toxin catabolic process	13/1512	201/90549	3.91e-05	0.00727377	0.00693211	TraesCS1A02G186600/TraesCS1A02G187000/TraesCS1B02G194100/TraesCS1B02G194300/TraesCS1D02G189900/TraesCS1D02G190100/TraesCS2B02G609400/TraesCS2B02G609600/TraesCS2D02G224700/TraesCS3B02G148900/TraesCS5A02G143500/TraesCS5D02G432600/Triticum_aestivum_newGene_68530	13	deg_CMvKN_seed_go
GO:1904659	glucose transmembrane transport	13/1512	201/90549	3.91e-05	0.00727377	0.00693211	TraesCS1A02G405600/TraesCS2A02G188600/TraesCS2A02G188700/TraesCS2B02G218600/TraesCS2B02G218700/TraesCS2D02G198900/TraesCS2D02G199100/TraesCS4A02G384900/TraesCS4B02G062900/TraesCS5A02G515200/TraesCS5B02G001000/TraesCS6B02G384700/TraesCS7A02G154500	13	deg_CMvKN_seed_go
GO:0005355	glucose transmembrane transporter activity	13/1512	208/90549	5.56e-05	0.00738754	0.00704053	TraesCS1A02G405600/TraesCS2A02G188600/TraesCS2A02G188700/TraesCS2B02G218600/TraesCS2B02G218700/TraesCS2D02G198900/TraesCS2D02G199100/TraesCS4A02G384900/TraesCS4B02G062900/TraesCS5A02G515200/TraesCS5B02G001000/TraesCS6B02G384700/TraesCS7A02G154500	13	deg_CMvKN_seed_go
GO:0046323	glucose import	13/1512	208/90549	5.56e-05	0.00738754	0.00704053	TraesCS1A02G405600/TraesCS2A02G188600/TraesCS2A02G188700/TraesCS2B02G218600/TraesCS2B02G218700/TraesCS2D02G198900/TraesCS2D02G199100/TraesCS4A02G384900/TraesCS4B02G062900/TraesCS5A02G515200/TraesCS5B02G001000/TraesCS6B02G384700/TraesCS7A02G154500	13	deg_CMvKN_seed_go
GO:0005351	sugar:proton symporter activity	13/1512	229/90549	0.000146197	0.0169954	0.0161971	TraesCS1A02G405600/TraesCS2A02G188600/TraesCS2A02G188700/TraesCS2B02G218600/TraesCS2B02G218700/TraesCS2D02G198900/TraesCS2D02G199100/TraesCS4A02G384900/TraesCS4B02G062900/TraesCS5A02G515200/TraesCS5B02G001000/TraesCS6B02G384700/TraesCS7A02G154500	13	deg_CMvKN_seed_go
GO:0007166	cell surface receptor signaling pathway	18/1512	403/90549	0.000187979	0.0194245	0.0185121	TraesCS1D02G381800/TraesCS2A02G377700/TraesCS2A02G466900/TraesCS2D02G046500/TraesCS2D02G511300/TraesCS3A02G522700/TraesCS3B02G591700/TraesCS3D02G048000/TraesCS5D02G373700/TraesCS6A02G054500/TraesCS6A02G225400/TraesCS6B02G037600/TraesCS6B02G073200/TraesCS6D02G362200/TraesCSU02G047400/TraesCSU02G054000/TraesCSU02G257200/Triticum_aestivum_newGene_66349	18	deg_CMvKN_seed_go
GO:0009514	glyoxysome	4/1512	19/90549	0.000245655	0.0228459	0.0217728	TraesCS2A02G345500/TraesCS2B02G244600/TraesCS2B02G364000/TraesCS2D02G224200	4	deg_CMvKN_seed_go
GO:0006814	sodium ion transport	4/1512	21/90549	0.000369367	0.0312283	0.0297614	TraesCS3A02G183800/TraesCS3D02G188000/TraesCS5B02G261500/TraesCS5D02G270600	4	deg_CMvKN_seed_go
GO:0004803	NA	4/1512	22/90549	0.000445492	0.0325239	0.0309962	TraesCS5A02G495700/Triticum_aestivum_newGene_19443/Triticum_aestivum_newGene_24089/Triticum_aestivum_newGene_66430	4	deg_CMvKN_seed_go
GO:0003959	NADPH dehydrogenase activity	6/1512	59/90549	0.000454635	0.0325239	0.0309962	TraesCS1D02G013600/TraesCS4B02G356100/TraesCS4D02G349500/TraesCS6D02G302300/TraesCS7D02G175800/TraesCS7D02G175900	6	deg_CMvKN_seed_go
GO:0015992	proton transport	13/1512	263/90549	0.000552556	0.0367055	0.0349814	TraesCS1A02G405600/TraesCS2A02G188600/TraesCS2A02G188700/TraesCS2B02G218600/TraesCS2B02G218700/TraesCS2D02G198900/TraesCS2D02G199100/TraesCS4A02G384900/TraesCS4B02G062900/TraesCS5A02G515200/TraesCS5B02G001000/TraesCS6B02G384700/TraesCS7A02G154500	13	deg_CMvKN_seed_go
GO:0006097	NA	4/1512	24/90549	0.000630184	0.0390714	0.0372362	TraesCS2A02G345500/TraesCS2B02G244600/TraesCS2B02G364000/TraesCS2D02G224200	4	deg_CMvKN_seed_go
GO:00085741	ATP-dependent microtubule motor activity, plus-end-directed	1月6日	26/90549	0.00172164	0.0117097	NA	TraesCS7A02G279000	1	deg_CMvKN_seed_go
GO:00166161	oxidoreductase activity, acting on the CH-OH group of donors, NAD or NADP as acceptor	1月6日	47/90549	0.00311038	0.0117097	NA	TraesCS2B02G048500	1	deg_CMvKN_seed_go
GO:0005819	spindle	1月6日	59/90549	0.00390323	0.0117097	NA	TraesCS7A02G279000	1	deg_CMvKN_seed_go
GO:00058711	kinesin complex	1月6日	145/90549	0.00956994	0.0215324	NA	TraesCS7A02G279000	1	deg_CMvKN_seed_go
GO:00070181	microtubule-based movement	1月6日	272/90549	0.0178891	0.0231645	NA	TraesCS7A02G279000	1	deg_CMvKN_seed_go
GO:0051287	NAD binding	1月6日	311/90549	0.020432	0.0231645	NA	TraesCS2B02G048500	1	deg_CMvKN_seed_go
GO:0030001	metal ion transport	1月6日	332/90549	0.0217991	0.0231645	NA	TraesCS2A02G539000	1	deg_CMvKN_seed_go
GO:00058741	microtubule	1月6日	337/90549	0.0221243	0.0231645	NA	TraesCS7A02G279000	1	deg_CMvKN_seed_go
GO:00080171	NA	1月6日	353/90549	0.0231645	0.0231645	NA	TraesCS7A02G279000	1	deg_CMvKN_seed_go
