# Supplementary material for: Unraveling wheat’s response to salt stress during early growth stages through transcriptomic analysis and co-expression network profiling
Source: BMC Genom Data. 2024 Apr 12;25:36. doi: 10.1186/s12863-024-01221-1 (PMC11015659; doi:10.1186/s12863-024-01221-1)
Supplement: Supplementary file 10 — Supplementary Material 10 [file 12863_2024_1221_MOESM10_ESM.xlsx]

## Sheet: Sheet1
Table S4： Comparison of different expression genes (DEGs) between CK and treatment at germination and seedling stage
gene_ID	baseMean	log2FC	lfcSE	stat	pvalue	padj	FDR	type
TraesCS1A02G003100	41.8501	1.84061	0.505821	3.63886	0.000273845	0.000273845	0.00284494	bud_CM_CKvsT_down
TraesCS1A02G005500	351.857	1.6469	0.173923	9.46918	2.82062e-21	2.82062e-21	2.76177e-19	bud_CM_CKvsT_down
TraesCS1A02G005900	1609.58	1.14385	0.143148	7.99063	1.3425e-15	1.3425e-15	8.24867e-14	bud_CM_CKvsT_down
TraesCS1A02G013800	3248.76	1.14558	0.151458	7.56367	3.91863e-14	3.91863e-14	2.07394e-12	bud_CM_CKvsT_down
TraesCS1A02G014900	11.8776	5.10203	1.36709	3.73203	0.00018994	0.00018994	0.00207021	bud_CM_CKvsT_down
TraesCS1A02G016300	25.0824	5.17207	0.982441	5.26451	1.40564e-07	1.40564e-07	3.08644e-06	bud_CM_CKvsT_down
TraesCS1A02G021000	46.9017	5.05351	0.720432	7.01455	2.30683e-12	2.30683e-12	1.00239e-10	bud_CM_CKvsT_down
TraesCS1A02G021400	23.4351	4.70016	1.07284	4.38103	1.18118e-05	1.18118e-05	0.000175675	bud_CM_CKvsT_down
TraesCS1A02G022000	13.9064	2.57333	0.969905	2.65317	0.00797388	0.00797388	0.0481817	bud_CM_CKvsT_down
TraesCS1A02G024400	327.885	1.1534	0.255635	4.51191	6.42462e-06	6.42462e-06	0.000101497	bud_CM_CKvsT_down
TraesCS1A02G025600	1344.32	1.53483	0.265556	5.77968	7.48432e-09	7.48432e-09	2.02967e-07	bud_CM_CKvsT_down
TraesCS1A02G026200	2457	1.09675	0.26181	4.18912	2.80038e-05	2.80038e-05	0.000377929	bud_CM_CKvsT_down
TraesCS1A02G032900	941.893	3.38008	0.303403	11.1406	7.96135e-29	7.96135e-29	1.32951e-26	bud_CM_CKvsT_down
TraesCS1A02G035600	263.212	1.98118	0.311366	6.36289	1.97993e-10	1.97993e-10	6.71711e-09	bud_CM_CKvsT_down
TraesCS1A02G035700	4.70117	5.64992	1.80869	3.12376	0.00178555	0.00178555	0.0141754	bud_CM_CKvsT_down
TraesCS1A02G036700	56.0012	2.44329	0.563537	4.33563	1.45343e-05	1.45343e-05	0.000211509	bud_CM_CKvsT_down
TraesCS1A02G037700	68.6049	4.59827	0.637983	7.20751	5.69827e-13	5.69827e-13	2.64982e-11	bud_CM_CKvsT_down
TraesCS1A02G037800	85.4705	4.06167	0.651232	6.23691	4.463e-10	4.463e-10	1.4395e-08	bud_CM_CKvsT_down
TraesCS1A02G039300	3.71928	5.31229	1.96973	2.69696	0.00699751	0.00699751	0.0434633	bud_CM_CKvsT_down
TraesCS1A02G039800	951.995	1.59367	0.279189	5.70824	1.14151e-08	1.14151e-08	3.00564e-07	bud_CM_CKvsT_down
TraesCS1A02G041300	464.011	1.84174	0.405886	4.53759	5.69014e-06	5.69014e-06	9.11701e-05	bud_CM_CKvsT_down
TraesCS1A02G041400	1379.08	2.39039	0.224702	10.6381	1.98212e-26	1.98212e-26	2.79978e-24	bud_CM_CKvsT_down
TraesCS1A02G049100	21.9708	2.92034	0.832141	3.50943	0.000449074	0.000449074	0.00436252	bud_CM_CKvsT_down
TraesCS1A02G051700	4088.49	1.21709	0.24483	4.97117	6.655e-07	6.655e-07	1.29194e-05	bud_CM_CKvsT_down
TraesCS1A02G058400	2301.99	1.7752	0.18919	9.38313	6.40423e-21	6.40423e-21	6.05237e-19	bud_CM_CKvsT_down
TraesCS1A02G059100	423.116	3.34594	0.21527	15.543	1.77428e-54	1.77428e-54	1.27186e-51	bud_CM_CKvsT_down
TraesCS1A02G059200	162.176	2.81569	0.330506	8.51933	1.60479e-17	1.60479e-17	1.15824e-15	bud_CM_CKvsT_down
TraesCS1A02G062100	2456.29	1.13649	0.148919	7.63162	2.31819e-14	2.31819e-14	1.25851e-12	bud_CM_CKvsT_down
TraesCS1A02G066200	289.057	1.65716	0.309758	5.34987	8.80187e-08	8.80187e-08	2.00495e-06	bud_CM_CKvsT_down
TraesCS1A02G068400	51.8393	1.67238	0.577383	2.89649	0.00377361	0.00377361	0.0262972	bud_CM_CKvsT_down
TraesCS1A02G069300	825.68	1.10482	0.212643	5.19566	2.03992e-07	2.03992e-07	4.34954e-06	bud_CM_CKvsT_down
TraesCS1A02G070200	147.823	3.92847	0.472929	8.30669	9.84116e-17	9.84116e-17	6.64745e-15	bud_CM_CKvsT_down
TraesCS1A02G073300	210.348	1.88145	0.298013	6.31333	2.7309e-10	2.7309e-10	9.10077e-09	bud_CM_CKvsT_down
TraesCS1A02G077000	4.82736	5.68892	1.77705	3.20133	0.00136797	0.00136797	0.0113146	bud_CM_CKvsT_down
TraesCS1A02G078200	110.062	1.75699	0.376259	4.66962	3.01759e-06	3.01759e-06	5.13609e-05	bud_CM_CKvsT_down
TraesCS1A02G078400	4.25396	5.50503	1.96358	2.80357	0.00505405	0.00505405	0.0333479	bud_CM_CKvsT_down
TraesCS1A02G079500	36.6032	5.12094	0.89367	5.73023	1.00294e-08	1.00294e-08	2.67013e-07	bud_CM_CKvsT_down
TraesCS1A02G079700	4586.31	1.22081	0.17607	6.93366	4.1009e-12	4.1009e-12	1.72231e-10	bud_CM_CKvsT_down
TraesCS1A02G079900	38.7408	1.49455	0.442905	3.37441	0.00073973	0.00073973	0.00673653	bud_CM_CKvsT_down
TraesCS1A02G080600	1374.29	1.00976	0.189941	5.31616	1.05977e-07	1.05977e-07	2.37956e-06	bud_CM_CKvsT_down
TraesCS1A02G082200	943.975	1.45011	0.143774	10.0861	6.36752e-24	6.36752e-24	7.57304e-22	bud_CM_CKvsT_down
TraesCS1A02G082300	84.1915	1.64623	0.367335	4.48153	7.41092e-06	7.41092e-06	0.000115401	bud_CM_CKvsT_down
TraesCS1A02G082500	4098.07	1.82445	0.191737	9.51536	1.81086e-21	1.81086e-21	1.80071e-19	bud_CM_CKvsT_down
TraesCS1A02G083300	500.184	1.05621	0.352525	2.99612	0.00273437	0.00273437	0.0202113	bud_CM_CKvsT_down
TraesCS1A02G084500	1083.38	1.04767	0.232495	4.50618	6.60044e-06	6.60044e-06	0.000104025	bud_CM_CKvsT_down
TraesCS1A02G084600	24.3039	3.45215	0.697193	4.9515	7.36441e-07	7.36441e-07	1.41764e-05	bud_CM_CKvsT_down
TraesCS1A02G084800	62.9606	1.70582	0.48145	3.54309	0.000395474	0.000395474	0.00391881	bud_CM_CKvsT_down
TraesCS1A02G085200	5.57997	5.89642	1.84496	3.19596	0.00139365	0.00139365	0.0114982	bud_CM_CKvsT_down
TraesCS1A02G089500	9609	1.33315	0.28957	4.6039	4.14654e-06	4.14654e-06	6.83784e-05	bud_CM_CKvsT_down
TraesCS1A02G089600	10725.8	1.04108	0.244758	4.25351	2.10449e-05	2.10449e-05	0.000293254	bud_CM_CKvsT_down
TraesCS1A02G095600	92.4953	4.68798	0.655804	7.14844	8.77692e-13	8.77692e-13	3.99853e-11	bud_CM_CKvsT_down
TraesCS1A02G096600	583.612	1.4346	0.189525	7.56943	3.74852e-14	3.74852e-14	1.9879e-12	bud_CM_CKvsT_down
TraesCS1A02G102900	41.1686	2.7677	0.823591	3.36053	0.000777942	0.000777942	0.00703979	bud_CM_CKvsT_down
TraesCS1A02G103900	2552.77	2.13195	0.177845	11.9877	4.12318e-33	4.12318e-33	9.67652e-31	bud_CM_CKvsT_down
TraesCS1A02G108900	505.607	1.25375	0.244823	5.12106	3.03827e-07	3.03827e-07	6.28864e-06	bud_CM_CKvsT_down
TraesCS1A02G110400	86.0627	3.90572	0.46015	8.48793	2.10344e-17	2.10344e-17	1.50781e-15	bud_CM_CKvsT_down
TraesCS1A02G113300	183.705	1.11784	0.300425	3.72087	0.000198539	0.000198539	0.0021508	bud_CM_CKvsT_down
TraesCS1A02G115700	1480.22	1.72252	0.158897	10.8405	2.21345e-27	2.21345e-27	3.32724e-25	bud_CM_CKvsT_down
TraesCS1A02G119000	130.742	1.73666	0.339744	5.11167	3.19329e-07	3.19329e-07	6.58493e-06	bud_CM_CKvsT_down
TraesCS1A02G122200	317.762	1.07266	0.204793	5.23779	1.62507e-07	1.62507e-07	3.53365e-06	bud_CM_CKvsT_down
TraesCS1A02G122500	13242.6	1.47981	0.168871	8.76299	1.9014e-18	1.9014e-18	1.48965e-16	bud_CM_CKvsT_down
TraesCS1A02G123700	3.77132	5.33095	1.98156	2.69028	0.00713915	0.00713915	0.0441765	bud_CM_CKvsT_down
TraesCS1A02G124100	107.746	2.62716	0.378976	6.93227	4.14141e-12	4.14141e-12	1.73794e-10	bud_CM_CKvsT_down
TraesCS1A02G125700	998.882	1.02205	0.20641	4.95156	7.36213e-07	7.36213e-07	1.41746e-05	bud_CM_CKvsT_down
TraesCS1A02G125900	91.69	2.86321	0.467474	6.12486	9.07616e-10	9.07616e-10	2.81457e-08	bud_CM_CKvsT_down
TraesCS1A02G126400	124.059	2.44179	0.377608	6.46646	1.00322e-10	1.00322e-10	3.53557e-09	bud_CM_CKvsT_down
TraesCS1A02G129600	5.01316	5.74292	1.77908	3.22803	0.00124647	0.00124647	0.0104658	bud_CM_CKvsT_down
TraesCS1A02G138200	295.449	1.1882	0.20374	5.83197	5.47784e-09	5.47784e-09	1.51661e-07	bud_CM_CKvsT_down
TraesCS1A02G141200	97.75	2.0045	0.404364	4.95717	7.15267e-07	7.15267e-07	1.38016e-05	bud_CM_CKvsT_down
TraesCS1A02G141300	706.728	1.76351	0.177548	9.93259	3.00342e-23	3.00342e-23	3.41405e-21	bud_CM_CKvsT_down
TraesCS1A02G141500	71.4311	3.50557	0.409198	8.56695	1.06266e-17	1.06266e-17	7.78695e-16	bud_CM_CKvsT_down
TraesCS1A02G145500	273.972	1.02198	0.211274	4.83722	1.31666e-06	1.31666e-06	2.41921e-05	bud_CM_CKvsT_down
TraesCS1A02G149700	1435.52	4.33785	0.21287	20.3779	2.62878e-92	2.62878e-92	6.75622e-89	bud_CM_CKvsT_down
TraesCS1A02G150400	471.339	1.2234	0.173934	7.03369	2.01135e-12	2.01135e-12	8.77979e-11	bud_CM_CKvsT_down
TraesCS1A02G156400	166.975	1.10438	0.228912	4.82447	1.40374e-06	1.40374e-06	2.56579e-05	bud_CM_CKvsT_down
TraesCS1A02G159200	269.82	1.41354	0.369368	3.82691	0.000129762	0.000129762	0.00147627	bud_CM_CKvsT_down
TraesCS1A02G168600	7535.54	1.20424	0.16873	7.13711	9.53148e-13	9.53148e-13	4.32173e-11	bud_CM_CKvsT_down
TraesCS1A02G170000	1264.76	1.74797	0.296245	5.90042	3.62573e-09	3.62573e-09	1.03008e-07	bud_CM_CKvsT_down
TraesCS1A02G170900	194.644	1.20054	0.290145	4.13774	3.5075e-05	3.5075e-05	0.000461019	bud_CM_CKvsT_down
TraesCS1A02G173000	57.6015	1.11349	0.402934	2.76346	0.0057192	0.0057192	0.0369251	bud_CM_CKvsT_down
TraesCS1A02G173800	1561.25	3.6214	0.269524	13.4362	3.7078e-41	3.7078e-41	1.38548e-38	bud_CM_CKvsT_down
TraesCS1A02G174000	3232.29	1.16317	0.190135	6.11758	9.50063e-10	9.50063e-10	2.93756e-08	bud_CM_CKvsT_down
TraesCS1A02G175500	694.603	2.10907	0.34538	6.10652	1.01824e-09	1.01824e-09	3.13457e-08	bud_CM_CKvsT_down
TraesCS1A02G176000	108.493	1.23182	0.287772	4.28055	1.86436e-05	1.86436e-05	0.000263875	bud_CM_CKvsT_down
TraesCS1A02G177000	1395.29	1.08017	0.221348	4.87995	1.06112e-06	1.06112e-06	1.98746e-05	bud_CM_CKvsT_down
TraesCS1A02G178600	8.10799	6.43622	2.1111	3.04875	0.00229795	0.00229795	0.0175124	bud_CM_CKvsT_down
TraesCS1A02G178700	148.657	1.21277	0.383931	3.15882	0.00158408	0.00158408	0.0128134	bud_CM_CKvsT_down
TraesCS1A02G181000	837.805	1.66606	0.262741	6.34105	2.28203e-10	2.28203e-10	7.66794e-09	bud_CM_CKvsT_down
TraesCS1A02G182100	312.295	1.25359	0.217929	5.75226	8.80604e-09	8.80604e-09	2.36415e-07	bud_CM_CKvsT_down
TraesCS1A02G183400	700.587	1.51122	0.1902	7.94543	1.93524e-15	1.93524e-15	1.16728e-13	bud_CM_CKvsT_down
TraesCS1A02G184900	610.053	1.40634	0.282786	4.97316	6.58718e-07	6.58718e-07	1.27972e-05	bud_CM_CKvsT_down
TraesCS1A02G186600	58.4123	2.14526	0.597674	3.58935	0.000331507	0.000331507	0.00336437	bud_CM_CKvsT_down
TraesCS1A02G186800	225.938	1.05864	0.228054	4.64207	3.44943e-06	3.44943e-06	5.79714e-05	bud_CM_CKvsT_down
TraesCS1A02G188000	1090.11	1.61046	0.224905	7.16064	8.03041e-13	8.03041e-13	3.67592e-11	bud_CM_CKvsT_down
TraesCS1A02G189100	810.065	1.10034	0.145112	7.58269	3.38459e-14	3.38459e-14	1.80581e-12	bud_CM_CKvsT_down
TraesCS1A02G190100	55.2439	1.76696	0.435323	4.05897	4.92903e-05	4.92903e-05	0.000624418	bud_CM_CKvsT_down
TraesCS1A02G193400	1499.77	2.36271	0.230646	10.2439	1.26067e-24	1.26067e-24	1.58146e-22	bud_CM_CKvsT_down
TraesCS1A02G194200	159.029	1.15182	0.281192	4.0962	4.19988e-05	4.19988e-05	0.00054182	bud_CM_CKvsT_down
TraesCS1A02G194500	113.049	1.24495	0.30621	4.06568	4.78935e-05	4.78935e-05	0.000608773	bud_CM_CKvsT_down
TraesCS1A02G196600	363.992	1.07514	0.33881	3.17328	0.00150725	0.00150725	0.0122929	bud_CM_CKvsT_down
TraesCS1A02G197100	38.8107	1.37088	0.463704	2.95637	0.00311283	0.00311283	0.0224589	bud_CM_CKvsT_down
TraesCS1A02G198500	1497.21	1.18153	0.159776	7.39491	1.41503e-13	1.41503e-13	7.0734e-12	bud_CM_CKvsT_down
TraesCS1A02G199700	77.0672	5.79591	0.645823	8.97445	2.84775e-19	2.84775e-19	2.37592e-17	bud_CM_CKvsT_down
TraesCS1A02G202300	1374.84	1.50803	0.207931	7.25254	4.09026e-13	4.09026e-13	1.93885e-11	bud_CM_CKvsT_down
TraesCS1A02G203100	55.933	6.76746	1.00824	6.71213	1.91804e-11	1.91804e-11	7.44291e-10	bud_CM_CKvsT_down
TraesCS1A02G203300	54.236	2.43651	0.440011	5.53738	3.0703e-08	3.0703e-08	7.56796e-07	bud_CM_CKvsT_down
TraesCS1A02G203600	424.731	3.37377	0.301106	11.2046	3.87263e-29	3.87263e-29	6.62458e-27	bud_CM_CKvsT_down
TraesCS1A02G203700	774.678	1.60688	0.219552	7.3189	2.50007e-13	2.50007e-13	1.21739e-11	bud_CM_CKvsT_down
TraesCS1A02G203800	166.375	1.09455	0.280592	3.90086	9.58516e-05	9.58516e-05	0.00112651	bud_CM_CKvsT_down
TraesCS1A02G205100	202.995	2.68409	0.243124	11.04	2.451e-28	2.451e-28	3.92511e-26	bud_CM_CKvsT_down
TraesCS1A02G205300	819.721	1.05305	0.155851	6.75674	1.4113e-11	1.4113e-11	5.57608e-10	bud_CM_CKvsT_down
TraesCS1A02G206200	160.8	2.44168	0.458089	5.33014	9.81377e-08	9.81377e-08	2.21723e-06	bud_CM_CKvsT_down
TraesCS1A02G206800	66.5782	2.79702	0.448924	6.23048	4.64994e-10	4.64994e-10	1.49613e-08	bud_CM_CKvsT_down
TraesCS1A02G207900	52.1108	2.39397	0.675912	3.54184	0.000397346	0.000397346	0.00393185	bud_CM_CKvsT_down
TraesCS1A02G209100	2842.82	1.83177	0.54164	3.38189	0.000719895	0.000719895	0.00658894	bud_CM_CKvsT_down
TraesCS1A02G209400	295.812	1.03947	0.307938	3.37559	0.000736568	0.000736568	0.00671324	bud_CM_CKvsT_down
TraesCS1A02G211000	497.197	1.07033	0.200021	5.35111	8.74153e-08	8.74153e-08	1.99293e-06	bud_CM_CKvsT_down
TraesCS1A02G215900	176.555	1.12828	0.302395	3.73115	0.000190609	0.000190609	0.00207642	bud_CM_CKvsT_down
TraesCS1A02G216700	42.6301	1.28249	0.430544	2.97876	0.00289416	0.00289416	0.0211608	bud_CM_CKvsT_down
TraesCS1A02G217000	90.1436	1.32216	0.327822	4.03317	5.50294e-05	5.50294e-05	0.000689087	bud_CM_CKvsT_down
TraesCS1A02G217800	86.7047	1.02065	0.352619	2.89447	0.00379795	0.00379795	0.0264424	bud_CM_CKvsT_down
TraesCS1A02G218400	125.165	1.27668	0.291197	4.38426	1.16382e-05	1.16382e-05	0.000173414	bud_CM_CKvsT_down
TraesCS1A02G218600	151.068	6.4491	0.619435	10.4113	2.20301e-25	2.20301e-25	2.8624e-23	bud_CM_CKvsT_down
TraesCS1A02G220000	48.2965	1.42313	0.442492	3.21617	0.00129915	0.00129915	0.0108331	bud_CM_CKvsT_down
TraesCS1A02G220100	115.979	1.17874	0.420605	2.80249	0.00507097	0.00507097	0.0334385	bud_CM_CKvsT_down
TraesCS1A02G220500	42.6898	2.42973	0.600149	4.04855	5.15361e-05	5.15361e-05	0.000649666	bud_CM_CKvsT_down
TraesCS1A02G228000	494.334	1.21801	0.172289	7.06962	1.55361e-12	1.55361e-12	6.86703e-11	bud_CM_CKvsT_down
TraesCS1A02G228100	374.231	2.73253	0.21579	12.6629	9.4961e-37	9.4961e-37	2.77956e-34	bud_CM_CKvsT_down
TraesCS1A02G228200	1471.06	1.2484	0.189013	6.60482	3.97999e-11	3.97999e-11	1.47672e-09	bud_CM_CKvsT_down
TraesCS1A02G230400	11251.8	2.60637	0.20805	12.5276	5.27386e-36	5.27386e-36	1.47018e-33	bud_CM_CKvsT_down
TraesCS1A02G231700	41.6431	2.6378	0.570255	4.62565	3.73425e-06	3.73425e-06	6.22615e-05	bud_CM_CKvsT_down
TraesCS1A02G232000	162.576	1.37734	0.286163	4.81311	1.48601e-06	1.48601e-06	2.7007e-05	bud_CM_CKvsT_down
TraesCS1A02G235100	579.009	2.06352	0.203626	10.1339	3.90708e-24	3.90708e-24	4.68912e-22	bud_CM_CKvsT_down
TraesCS1A02G239200	42.3195	4.1941	0.652852	6.42428	1.32497e-10	1.32497e-10	4.5957e-09	bud_CM_CKvsT_down
TraesCS1A02G239500	136.602	1.24691	0.354163	3.52073	0.000430362	0.000430362	0.00421067	bud_CM_CKvsT_down
TraesCS1A02G239600	5931.1	2.08462	0.162497	12.8287	1.13303e-37	1.13303e-37	3.49098e-35	bud_CM_CKvsT_down
TraesCS1A02G239700	1144.89	1.57125	0.188451	8.33769	7.57589e-17	7.57589e-17	5.17706e-15	bud_CM_CKvsT_down
TraesCS1A02G240200	125.311	1.03671	0.333818	3.1056	0.00189893	0.00189893	0.0149215	bud_CM_CKvsT_down
TraesCS1A02G241100	54.3532	4.44292	0.651887	6.81548	9.39494e-12	9.39494e-12	3.78144e-10	bud_CM_CKvsT_down
TraesCS1A02G242000	255.279	1.3201	0.459725	2.87149	0.00408537	0.00408537	0.0280935	bud_CM_CKvsT_down
TraesCS1A02G246400	1142.51	1.04601	0.150543	6.94819	3.6999e-12	3.6999e-12	1.56513e-10	bud_CM_CKvsT_down
TraesCS1A02G246500	600.569	1.1965	0.295442	4.04988	5.12446e-05	5.12446e-05	0.000646456	bud_CM_CKvsT_down
TraesCS1A02G250000	184.275	2.65941	0.335231	7.93306	2.13804e-15	2.13804e-15	1.28519e-13	bud_CM_CKvsT_down
TraesCS1A02G250400	249.085	1.14689	0.302654	3.78945	0.000150983	0.000150983	0.00168982	bud_CM_CKvsT_down
TraesCS1A02G253900	380.759	1.30792	0.285069	4.58808	4.47346e-06	4.47346e-06	7.32079e-05	bud_CM_CKvsT_down
TraesCS1A02G255100	2183.1	1.25609	0.246899	5.08746	3.62887e-07	3.62887e-07	7.39916e-06	bud_CM_CKvsT_down
TraesCS1A02G257000	123.58	4.52317	1.14649	3.94523	7.97226e-05	7.97226e-05	0.000956798	bud_CM_CKvsT_down
TraesCS1A02G257200	120.629	2.69822	0.378939	7.12046	1.07568e-12	1.07568e-12	4.83567e-11	bud_CM_CKvsT_down
TraesCS1A02G257500	516.834	3.95252	0.742839	5.32083	1.03292e-07	1.03292e-07	2.32373e-06	bud_CM_CKvsT_down
TraesCS1A02G258400	248.974	1.53621	0.277753	5.53085	3.18683e-08	3.18683e-08	7.82226e-07	bud_CM_CKvsT_down
TraesCS1A02G261400	816.233	2.00037	0.260945	7.66586	1.77635e-14	1.77635e-14	9.7592e-13	bud_CM_CKvsT_down
TraesCS1A02G263600	485.214	2.95555	0.353416	8.36281	6.1243e-17	6.1243e-17	4.21792e-15	bud_CM_CKvsT_down
TraesCS1A02G263700	358.334	1.65615	0.206469	8.02131	1.0462e-15	1.0462e-15	6.50778e-14	bud_CM_CKvsT_down
TraesCS1A02G265600	12173.2	1.22151	0.156214	7.8195	5.30319e-15	5.30319e-15	3.07043e-13	bud_CM_CKvsT_down
TraesCS1A02G265700	1602.57	2.26243	0.222541	10.1664	2.80204e-24	2.80204e-24	3.40949e-22	bud_CM_CKvsT_down
TraesCS1A02G265800	463.166	2.40143	0.456363	5.26211	1.42414e-07	1.42414e-07	3.12315e-06	bud_CM_CKvsT_down
TraesCS1A02G265900	648.494	2.6538	0.234142	11.3341	8.89244e-30	8.89244e-30	1.60451e-27	bud_CM_CKvsT_down
TraesCS1A02G266000	5417.67	3.18801	0.235801	13.5199	1.19353e-41	1.19353e-41	4.60687e-39	bud_CM_CKvsT_down
TraesCS1A02G266100	377.741	4.13199	0.326571	12.6527	1.08145e-36	1.08145e-36	3.15671e-34	bud_CM_CKvsT_down
TraesCS1A02G268800	1098.18	1.31337	0.304844	4.30834	1.64488e-05	1.64488e-05	0.000235723	bud_CM_CKvsT_down
TraesCS1A02G269500	397.348	1.41162	0.235746	5.98789	2.12584e-09	2.12584e-09	6.26072e-08	bud_CM_CKvsT_down
TraesCS1A02G269600	383.15	1.12791	0.273025	4.13118	3.60913e-05	3.60913e-05	0.000473433	bud_CM_CKvsT_down
TraesCS1A02G270700	3372.27	1.20762	0.283952	4.25291	2.11013e-05	2.11013e-05	0.000294	bud_CM_CKvsT_down
TraesCS1A02G270800	88.2546	2.88128	0.552873	5.21146	1.87363e-07	1.87363e-07	4.01367e-06	bud_CM_CKvsT_down
TraesCS1A02G271000	46.4623	2.02566	0.634789	3.19108	0.00141744	0.00141744	0.0116598	bud_CM_CKvsT_down
TraesCS1A02G271700	158.497	1.5374	0.436366	3.52318	0.000426395	0.000426395	0.00417613	bud_CM_CKvsT_down
TraesCS1A02G272300	39.2233	4.76135	0.968164	4.91792	8.7469e-07	8.7469e-07	1.66041e-05	bud_CM_CKvsT_down
TraesCS1A02G272700	12.5075	7.06356	1.65173	4.27645	1.89898e-05	1.89898e-05	0.000268055	bud_CM_CKvsT_down
TraesCS1A02G273500	617.222	1.63584	0.204334	8.00573	1.18758e-15	1.18758e-15	7.35254e-14	bud_CM_CKvsT_down
TraesCS1A02G274800	315.867	1.5458	0.3231	4.78427	1.7161e-06	1.7161e-06	3.07538e-05	bud_CM_CKvsT_down
TraesCS1A02G275000	42.4875	2.11039	0.499041	4.22889	2.34844e-05	2.34844e-05	0.000323652	bud_CM_CKvsT_down
TraesCS1A02G275200	4190.63	1.88472	0.222961	8.45312	2.83627e-17	2.83627e-17	2.01124e-15	bud_CM_CKvsT_down
TraesCS1A02G276200	142.691	1.37109	0.265069	5.17258	2.30888e-07	2.30888e-07	4.87666e-06	bud_CM_CKvsT_down
TraesCS1A02G276800	141.847	2.08717	0.555777	3.75541	0.000173055	0.000173055	0.00190948	bud_CM_CKvsT_down
TraesCS1A02G277400	673.052	2.89783	0.376768	7.69129	1.4566e-14	1.4566e-14	8.05708e-13	bud_CM_CKvsT_down
TraesCS1A02G278600	708.391	1.86739	0.331993	5.6248	1.85727e-08	1.85727e-08	4.72269e-07	bud_CM_CKvsT_down
TraesCS1A02G278800	6486.73	1.76356	0.210599	8.37402	5.56831e-17	5.56831e-17	3.8501e-15	bud_CM_CKvsT_down
TraesCS1A02G278900	671.468	1.49916	0.24248	6.18263	6.30436e-10	6.30436e-10	1.99674e-08	bud_CM_CKvsT_down
TraesCS1A02G280400	344.389	1.18669	0.210919	5.62627	1.8415e-08	1.8415e-08	4.68712e-07	bud_CM_CKvsT_down
TraesCS1A02G281000	1651.41	1.11575	0.183347	6.08545	1.16168e-09	1.16168e-09	3.54608e-08	bud_CM_CKvsT_down
TraesCS1A02G281100	375.142	1.10851	0.184359	6.0128	1.82341e-09	1.82341e-09	5.4124e-08	bud_CM_CKvsT_down
TraesCS1A02G283100	691.616	2.80584	0.280901	9.98872	1.70778e-23	1.70778e-23	1.96888e-21	bud_CM_CKvsT_down
TraesCS1A02G283200	633.047	1.07678	0.178225	6.04169	1.52507e-09	1.52507e-09	4.57842e-08	bud_CM_CKvsT_down
TraesCS1A02G287500	609.967	1.38645	0.164951	8.40524	4.26995e-17	4.26995e-17	2.98172e-15	bud_CM_CKvsT_down
TraesCS1A02G288500	117.366	1.01928	0.31072	3.28039	0.00103663	0.00103663	0.00896164	bud_CM_CKvsT_down
TraesCS1A02G289700	3.49158	5.22304	1.9661	2.65655	0.00789453	0.00789453	0.0477981	bud_CM_CKvsT_down
TraesCS1A02G289900	54.0214	2.23277	0.499764	4.46766	7.90804e-06	7.90804e-06	0.000122257	bud_CM_CKvsT_down
TraesCS1A02G292200	677.295	1.00312	0.17316	5.79302	6.91327e-09	6.91327e-09	1.88676e-07	bud_CM_CKvsT_down
TraesCS1A02G295300	756.109	1.21686	0.288491	4.218	2.46479e-05	2.46479e-05	0.000337568	bud_CM_CKvsT_down
TraesCS1A02G295800	619.615	1.6139	0.298105	5.41386	6.16798e-08	6.16798e-08	1.44112e-06	bud_CM_CKvsT_down
TraesCS1A02G296500	31.1783	2.01289	0.708441	2.84129	0.00449309	0.00449309	0.0303322	bud_CM_CKvsT_down
TraesCS1A02G297100	12.0715	7.01125	1.46824	4.77528	1.79461e-06	1.79461e-06	3.20518e-05	bud_CM_CKvsT_down
TraesCS1A02G298600	108.52	2.05084	0.354838	5.77966	7.48504e-09	7.48504e-09	2.02967e-07	bud_CM_CKvsT_down
TraesCS1A02G300800	758.134	1.03151	0.15784	6.5352	6.35267e-11	6.35267e-11	2.30195e-09	bud_CM_CKvsT_down
TraesCS1A02G302400	160.37	1.0151	0.277523	3.65771	0.000254484	0.000254484	0.00266401	bud_CM_CKvsT_down
TraesCS1A02G303400	28.1184	2.07118	0.573348	3.61243	0.000303339	0.000303339	0.00311358	bud_CM_CKvsT_down
TraesCS1A02G303600	255.386	2.09746	0.274434	7.64284	2.12486e-14	2.12486e-14	1.15833e-12	bud_CM_CKvsT_down
TraesCS1A02G303700	36.5824	1.34134	0.489177	2.74203	0.00610611	0.00610611	0.0388988	bud_CM_CKvsT_down
TraesCS1A02G304900	1119.62	1.69137	0.203955	8.29286	1.10553e-16	1.10553e-16	7.43423e-15	bud_CM_CKvsT_down
TraesCS1A02G305300	289.745	1.91068	0.307807	6.2074	5.38692e-10	5.38692e-10	1.72169e-08	bud_CM_CKvsT_down
TraesCS1A02G311000	1699.31	1.49592	0.179733	8.32302	8.57511e-17	8.57511e-17	5.8334e-15	bud_CM_CKvsT_down
TraesCS1A02G311100	282.37	1.00632	0.245818	4.09377	4.24417e-05	4.24417e-05	0.00054673	bud_CM_CKvsT_down
TraesCS1A02G312300	380.232	1.79241	0.180833	9.91197	3.6929e-23	3.6929e-23	4.17976e-21	bud_CM_CKvsT_down
TraesCS1A02G312400	152.922	2.39807	0.321173	7.46659	8.22971e-14	8.22971e-14	4.20766e-12	bud_CM_CKvsT_down
TraesCS1A02G312700	373.195	1.21905	0.213524	5.70918	1.1352e-08	1.1352e-08	2.99126e-07	bud_CM_CKvsT_down
TraesCS1A02G313900	55.2601	1.23861	0.457984	2.70448	0.00684123	0.00684123	0.0426991	bud_CM_CKvsT_down
TraesCS1A02G320900	648.015	1.55472	0.196492	7.91239	2.52499e-15	2.52499e-15	1.50956e-13	bud_CM_CKvsT_down
TraesCS1A02G321700	758.281	1.67552	0.294108	5.69696	1.21961e-08	1.21961e-08	3.19294e-07	bud_CM_CKvsT_down
TraesCS1A02G322900	16.2143	1.93637	0.730795	2.64968	0.00805671	0.00805671	0.0485624	bud_CM_CKvsT_down
TraesCS1A02G325500	485.992	2.08698	0.375735	5.55437	2.7861e-08	2.7861e-08	6.91432e-07	bud_CM_CKvsT_down
TraesCS1A02G329500	104.366	5.53211	0.627486	8.81631	1.18297e-18	1.18297e-18	9.44348e-17	bud_CM_CKvsT_down
TraesCS1A02G329600	55.0784	3.79524	0.634511	5.98136	2.21278e-09	2.21278e-09	6.49317e-08	bud_CM_CKvsT_down
TraesCS1A02G330900	688.487	3.03936	0.3784	8.03214	9.5788e-16	9.5788e-16	5.97606e-14	bud_CM_CKvsT_down
TraesCS1A02G332800	25.2789	3.94771	0.837033	4.71631	2.40157e-06	2.40157e-06	4.185e-05	bud_CM_CKvsT_down
TraesCS1A02G334100	30.9295	1.87795	0.507261	3.70215	0.000213784	0.000213784	0.00229122	bud_CM_CKvsT_down
TraesCS1A02G335100	368.553	1.65838	0.201584	8.22675	1.92362e-16	1.92362e-16	1.26529e-14	bud_CM_CKvsT_down
TraesCS1A02G335400	37.4255	1.91061	0.503782	3.79253	0.000149122	0.000149122	0.00167184	bud_CM_CKvsT_down
TraesCS1A02G337900	103.117	2.05288	0.536454	3.82676	0.00012984	0.00012984	0.00147686	bud_CM_CKvsT_down
TraesCS1A02G338300	305.675	1.48904	0.269028	5.53491	3.11382e-08	3.11382e-08	7.66447e-07	bud_CM_CKvsT_down
TraesCS1A02G340900	55.8022	1.19775	0.452574	2.64653	0.00813219	0.00813219	0.0489138	bud_CM_CKvsT_down
TraesCS1A02G341200	42.481	1.27429	0.479292	2.6587	0.00784425	0.00784425	0.0475648	bud_CM_CKvsT_down
TraesCS1A02G342000	34.1848	4.99093	0.992466	5.02882	4.93516e-07	4.93516e-07	9.82129e-06	bud_CM_CKvsT_down
TraesCS1A02G342900	511.803	1.91381	0.245193	7.80532	5.93504e-15	5.93504e-15	3.42309e-13	bud_CM_CKvsT_down
TraesCS1A02G343000	172.991	2.49152	0.342845	7.26717	3.67093e-13	3.67093e-13	1.75349e-11	bud_CM_CKvsT_down
TraesCS1A02G343300	529.876	5.07854	0.264468	19.2029	3.50271e-82	3.50271e-82	6.05074e-79	bud_CM_CKvsT_down
TraesCS1A02G344000	798.022	1.16365	0.175159	6.64337	3.06595e-11	3.06595e-11	1.15177e-09	bud_CM_CKvsT_down
TraesCS1A02G347400	38.3119	1.50356	0.488351	3.07885	0.00207804	0.00207804	0.0160846	bud_CM_CKvsT_down
TraesCS1A02G349900	43.1277	1.54488	0.476429	3.24263	0.00118432	0.00118432	0.0100222	bud_CM_CKvsT_down
TraesCS1A02G350400	68.4473	1.12661	0.418949	2.68914	0.00716354	0.00716354	0.0443039	bud_CM_CKvsT_down
TraesCS1A02G350900	77.7878	1.33268	0.427745	3.11559	0.00183579	0.00183579	0.014513	bud_CM_CKvsT_down
TraesCS1A02G351600	829.653	1.47438	0.318369	4.63106	3.63804e-06	3.63804e-06	6.08307e-05	bud_CM_CKvsT_down
TraesCS1A02G351900	738.806	1.43608	0.159515	9.00277	2.201e-19	2.201e-19	1.85542e-17	bud_CM_CKvsT_down
TraesCS1A02G356300	60.1205	2.83117	0.53543	5.28766	1.23888e-07	1.23888e-07	2.75471e-06	bud_CM_CKvsT_down
TraesCS1A02G357300	165.989	1.2268	0.279916	4.38275	1.17189e-05	1.17189e-05	0.000174515	bud_CM_CKvsT_down
TraesCS1A02G362100	906.968	2.04159	0.331529	6.15809	7.36252e-10	7.36252e-10	2.31036e-08	bud_CM_CKvsT_down
TraesCS1A02G362500	26.0921	2.0622	0.762905	2.70309	0.00686971	0.00686971	0.0428413	bud_CM_CKvsT_down
TraesCS1A02G363200	50.7355	1.26821	0.424767	2.98565	0.00282978	0.00282978	0.0207795	bud_CM_CKvsT_down
TraesCS1A02G365100	165.318	1.03192	0.273191	3.77729	0.000158541	0.000158541	0.00176635	bud_CM_CKvsT_down
TraesCS1A02G365900	372.564	1.28405	0.298987	4.29468	1.74945e-05	1.74945e-05	0.000249083	bud_CM_CKvsT_down
TraesCS1A02G366000	48.3245	2.53863	0.86262	2.94293	0.00325121	0.00325121	0.0232708	bud_CM_CKvsT_down
TraesCS1A02G366100	152.143	1.25366	0.334773	3.7448	0.000180538	0.000180538	0.00198187	bud_CM_CKvsT_down
TraesCS1A02G367200	60.9146	3.52489	0.805856	4.3741	1.21936e-05	1.21936e-05	0.000180462	bud_CM_CKvsT_down
TraesCS1A02G372200	190.324	4.38337	0.342553	12.7962	1.72227e-37	1.72227e-37	5.23003e-35	bud_CM_CKvsT_down
TraesCS1A02G372300	798.399	3.61167	0.186977	19.3161	3.93402e-83	3.93402e-83	7.02617e-80	bud_CM_CKvsT_down
TraesCS1A02G374700	33.67	2.03315	0.526929	3.85849	0.00011409	0.00011409	0.00131864	bud_CM_CKvsT_down
TraesCS1A02G376700	7.63636	3.00946	1.12838	2.66707	0.00765162	0.00765162	0.0466679	bud_CM_CKvsT_down
TraesCS1A02G376800	13.0731	2.31751	0.817391	2.83525	0.00457901	0.00457901	0.0307997	bud_CM_CKvsT_down
TraesCS1A02G377400	64.6164	1.70027	0.389808	4.3618	1.28997e-05	1.28997e-05	0.000190031	bud_CM_CKvsT_down
TraesCS1A02G381500	262.264	1.30826	0.214382	6.10246	1.04445e-09	1.04445e-09	3.20775e-08	bud_CM_CKvsT_down
TraesCS1A02G382200	155.436	1.12648	0.291619	3.86286	0.00011207	0.00011207	0.00129871	bud_CM_CKvsT_down
TraesCS1A02G384300	83.5777	5.31193	0.699078	7.59849	2.99616e-14	2.99616e-14	1.6067e-12	bud_CM_CKvsT_down
TraesCS1A02G386500	60.136	1.62967	0.441105	3.69453	0.000220297	0.000220297	0.0023504	bud_CM_CKvsT_down
TraesCS1A02G389500	2393.99	1.20307	0.164813	7.29961	2.88606e-13	2.88606e-13	1.39695e-11	bud_CM_CKvsT_down
TraesCS1A02G390000	4.49766	5.58705	1.8103	3.08626	0.00202691	0.00202691	0.0157417	bud_CM_CKvsT_down
TraesCS1A02G391700	67.3942	1.896	0.437908	4.32967	1.49336e-05	1.49336e-05	0.000216512	bud_CM_CKvsT_down
TraesCS1A02G391800	43.2645	1.74075	0.457796	3.80247	0.000143262	0.000143262	0.00161265	bud_CM_CKvsT_down
TraesCS1A02G391900	2395.68	4.69697	0.238774	19.6712	3.80654e-86	3.80654e-86	7.71367e-83	bud_CM_CKvsT_down
TraesCS1A02G401800	132.005	2.48427	0.3061	8.11585	4.82388e-16	4.82388e-16	3.07694e-14	bud_CM_CKvsT_down
TraesCS1A02G402400	1370.85	1.52639	0.256216	5.95743	2.5623e-09	2.5623e-09	7.4565e-08	bud_CM_CKvsT_down
TraesCS1A02G404200	334.642	1.45705	0.219287	6.64449	3.0426e-11	3.0426e-11	1.14422e-09	bud_CM_CKvsT_down
TraesCS1A02G405600	104.882	1.58683	0.33906	4.68009	2.8675e-06	2.8675e-06	4.90918e-05	bud_CM_CKvsT_down
TraesCS1A02G411600	762.251	1.54092	0.22802	6.75782	1.40086e-11	1.40086e-11	5.53898e-10	bud_CM_CKvsT_down
TraesCS1A02G414500	59.8532	1.53058	0.445787	3.43344	0.000595971	0.000595971	0.00559265	bud_CM_CKvsT_down
TraesCS1A02G414600	13.2721	2.94386	0.878964	3.34924	0.000810349	0.000810349	0.0072796	bud_CM_CKvsT_down
TraesCS1A02G414700	41.9268	3.29581	0.58698	5.61486	1.96724e-08	1.96724e-08	4.99387e-07	bud_CM_CKvsT_down
TraesCS1A02G415800	84.5686	1.03537	0.311884	3.31972	0.000901078	0.000901078	0.00796562	bud_CM_CKvsT_down
TraesCS1A02G417000	112.525	1.20283	0.2867	4.19542	2.72364e-05	2.72364e-05	0.000368801	bud_CM_CKvsT_down
TraesCS1A02G417700	258.6	2.39025	0.298582	8.00533	1.19144e-15	1.19144e-15	7.36776e-14	bud_CM_CKvsT_down
TraesCS1A02G418400	7.07356	6.24135	2.15163	2.90076	0.00372262	0.00372262	0.0260176	bud_CM_CKvsT_down
TraesCS1A02G421200	538.52	3.23301	0.329645	9.80757	1.0445e-22	1.0445e-22	1.14173e-20	bud_CM_CKvsT_down
TraesCS1A02G421400	68.1181	9.50712	1.30635	7.27764	3.39701e-13	3.39701e-13	1.63153e-11	bud_CM_CKvsT_down
TraesCS1A02G421900	133.486	3.21407	0.359976	8.92858	4.31497e-19	4.31497e-19	3.54669e-17	bud_CM_CKvsT_down
TraesCS1A02G422600	209.007	1.95356	0.309999	6.30183	2.94153e-10	2.94153e-10	9.75026e-09	bud_CM_CKvsT_down
TraesCS1A02G422700	113.591	3.24231	0.323321	10.0282	1.14639e-23	1.14639e-23	1.34671e-21	bud_CM_CKvsT_down
TraesCS1A02G422800	153.807	2.80866	0.37803	7.42972	1.08826e-13	1.08826e-13	5.50526e-12	bud_CM_CKvsT_down
TraesCS1A02G422900	695.283	2.85635	0.289499	9.86652	5.81477e-23	5.81477e-23	6.51143e-21	bud_CM_CKvsT_down
TraesCS1A02G423800	3442	2.13304	0.260761	8.18008	2.83654e-16	2.83654e-16	1.84391e-14	bud_CM_CKvsT_down
TraesCS1A02G424500	10.48	3.20412	1.18579	2.70209	0.00689059	0.00689059	0.042941	bud_CM_CKvsT_down
TraesCS1A02G425400	447.459	1.09608	0.243181	4.50728	6.56642e-06	6.56642e-06	0.00010352	bud_CM_CKvsT_down
TraesCS1A02G426800	45.6521	5.19613	0.856438	6.06715	1.302e-09	1.302e-09	3.94812e-08	bud_CM_CKvsT_down
TraesCS1A02G427300	139.115	1.07624	0.279975	3.84408	0.000121007	0.000121007	0.00138899	bud_CM_CKvsT_down
TraesCS1A02G430000	4.14231	5.4692	1.86419	2.93382	0.00334821	0.00334821	0.0238356	bud_CM_CKvsT_down
TraesCS1A02G430200	79.4522	2.72346	0.389762	6.98748	2.79868e-12	2.79868e-12	1.2042e-10	bud_CM_CKvsT_down
TraesCS1A02G435000	1942.3	1.72908	0.136139	12.7008	5.85097e-37	5.85097e-37	1.73185e-34	bud_CM_CKvsT_down
TraesCS1A02G441100	301.527	1.37338	0.303601	4.52363	6.07882e-06	6.07882e-06	9.66138e-05	bud_CM_CKvsT_down
TraesCS1A02G441400	426.575	1.13932	0.199494	5.71104	1.12287e-08	1.12287e-08	2.96249e-07	bud_CM_CKvsT_down
TraesCS1A02G444200	121.514	2.59296	0.292196	8.87405	7.05313e-19	7.05313e-19	5.72145e-17	bud_CM_CKvsT_down
TraesCS1B02G017800	4466.82	1.57874	0.144833	10.9004	1.14721e-27	1.14721e-27	1.74943e-25	bud_CM_CKvsT_down
TraesCS1B02G018200	525.724	2.5996	0.220358	11.7972	4.03525e-32	4.03525e-32	8.98965e-30	bud_CM_CKvsT_down
TraesCS1B02G018500	4.31833	5.52883	1.98902	2.77967	0.00544143	0.00544143	0.0354642	bud_CM_CKvsT_down
TraesCS1B02G022000	21.788	2.45706	0.77496	3.17056	0.00152147	0.00152147	0.0123821	bud_CM_CKvsT_down
TraesCS1B02G023200	84.4638	1.72995	0.411393	4.2051	2.60963e-05	2.60963e-05	0.000354822	bud_CM_CKvsT_down
TraesCS1B02G029100	681.07	1.45863	0.148576	9.81737	9.47875e-23	9.47875e-23	1.04043e-20	bud_CM_CKvsT_down
TraesCS1B02G031000	67.8663	1.00976	0.339358	2.9755	0.00292516	0.00292516	0.0213611	bud_CM_CKvsT_down
TraesCS1B02G033900	163.343	3.55667	0.440683	8.0708	6.98386e-16	6.98386e-16	4.39879e-14	bud_CM_CKvsT_down
TraesCS1B02G034000	3969.8	1.94094	0.214756	9.03786	1.59773e-19	1.59773e-19	1.36434e-17	bud_CM_CKvsT_down
TraesCS1B02G034100	1046.58	1.60644	0.382118	4.20404	2.62196e-05	2.62196e-05	0.000356361	bud_CM_CKvsT_down
TraesCS1B02G034200	383.435	4.28542	0.398939	10.7421	6.45901e-27	6.45901e-27	9.45294e-25	bud_CM_CKvsT_down
TraesCS1B02G040200	5.18308	5.7908	1.75861	3.29283	0.000991846	0.000991846	0.00863586	bud_CM_CKvsT_down
TraesCS1B02G044800	215.549	1.03056	0.281689	3.65851	0.000253687	0.000253687	0.00265725	bud_CM_CKvsT_down
TraesCS1B02G045600	21.2547	7.82671	1.36736	5.72396	1.04067e-08	1.04067e-08	2.7608e-07	bud_CM_CKvsT_down
TraesCS1B02G048100	294.979	3.43469	0.423175	8.11648	4.799e-16	4.799e-16	3.06293e-14	bud_CM_CKvsT_down
TraesCS1B02G048200	240.601	5.47968	0.362822	15.103	1.54809e-51	1.54809e-51	9.71001e-49	bud_CM_CKvsT_down
TraesCS1B02G048300	305.204	4.9025	0.327376	14.9751	1.06746e-50	1.06746e-50	6.31926e-48	bud_CM_CKvsT_down
TraesCS1B02G048400	192.468	2.33885	0.437855	5.34162	9.21214e-08	9.21214e-08	2.09207e-06	bud_CM_CKvsT_down
TraesCS1B02G048500	145.334	4.27977	0.32753	13.0668	5.09773e-39	5.09773e-39	1.71619e-36	bud_CM_CKvsT_down
TraesCS1B02G050400	48.812	2.54973	0.523071	4.87454	1.09063e-06	1.09063e-06	2.03658e-05	bud_CM_CKvsT_down
TraesCS1B02G055800	38.36	1.63274	0.516102	3.16359	0.00155837	0.00155837	0.0126287	bud_CM_CKvsT_down
TraesCS1B02G059500	39.9564	2.06042	0.534339	3.85602	0.000115248	0.000115248	0.0013297	bud_CM_CKvsT_down
TraesCS1B02G062300	92.4262	3.43806	0.433664	7.92793	2.22835e-15	2.22835e-15	1.33719e-13	bud_CM_CKvsT_down
TraesCS1B02G062400	290.772	1.50943	0.355144	4.2502	2.13581e-05	2.13581e-05	0.000297461	bud_CM_CKvsT_down
TraesCS1B02G066000	2534.61	1.91253	0.230121	8.31096	9.49305e-17	9.49305e-17	6.43293e-15	bud_CM_CKvsT_down
TraesCS1B02G066600	5.14948	5.78209	1.76524	3.27552	0.00105467	0.00105467	0.00909453	bud_CM_CKvsT_down
TraesCS1B02G076100	50.3602	3.45139	0.573749	6.0155	1.7933e-09	1.7933e-09	5.33505e-08	bud_CM_CKvsT_down
TraesCS1B02G076300	5495.73	2.25832	0.131112	17.2244	1.74151e-66	1.74151e-66	1.78165e-63	bud_CM_CKvsT_down
TraesCS1B02G077500	709.432	1.51732	0.26026	5.83002	5.54197e-09	5.54197e-09	1.53316e-07	bud_CM_CKvsT_down
TraesCS1B02G077600	591.316	3.1607	0.390856	8.0866	6.13535e-16	6.13535e-16	3.87594e-14	bud_CM_CKvsT_down
TraesCS1B02G080500	3737.36	1.53278	0.146256	10.4801	1.06653e-25	1.06653e-25	1.42983e-23	bud_CM_CKvsT_down
TraesCS1B02G083400	242.894	1.2473	0.206531	6.03929	1.54795e-09	1.54795e-09	4.63917e-08	bud_CM_CKvsT_down
TraesCS1B02G083500	179.312	1.02705	0.288318	3.56221	0.000367741	0.000367741	0.00367824	bud_CM_CKvsT_down
TraesCS1B02G084500	216.925	1.11745	0.269776	4.14215	3.44067e-05	3.44067e-05	0.000453748	bud_CM_CKvsT_down
TraesCS1B02G088600	320.552	5.16422	0.35169	14.684	8.15958e-49	8.15958e-49	4.432e-46	bud_CM_CKvsT_down
TraesCS1B02G089000	230.667	1.13552	0.322727	3.51852	0.00043396	0.00043396	0.00423683	bud_CM_CKvsT_down
TraesCS1B02G090600	325.905	1.53494	0.176731	8.68517	3.78162e-18	3.78162e-18	2.90069e-16	bud_CM_CKvsT_down
TraesCS1B02G091900	554.615	1.57903	0.192602	8.19842	2.43562e-16	2.43562e-16	1.59212e-14	bud_CM_CKvsT_down
TraesCS1B02G096300	125.047	3.56348	0.439754	8.10336	5.34637e-16	5.34637e-16	3.39583e-14	bud_CM_CKvsT_down
TraesCS1B02G096800	43.2874	3.64796	0.628793	5.80153	6.57133e-09	6.57133e-09	1.79763e-07	bud_CM_CKvsT_down
TraesCS1B02G097300	146.844	2.54146	0.290099	8.76065	1.94133e-18	1.94133e-18	1.51868e-16	bud_CM_CKvsT_down
TraesCS1B02G097800	74.7112	1.4039	0.322011	4.35977	1.30199e-05	1.30199e-05	0.000191507	bud_CM_CKvsT_down
TraesCS1B02G098600	1008	1.65634	0.223582	7.40821	1.28018e-13	1.28018e-13	6.43906e-12	bud_CM_CKvsT_down
TraesCS1B02G098700	3028.05	1.00625	0.130178	7.72982	1.07701e-14	1.07701e-14	6.03986e-13	bud_CM_CKvsT_down
TraesCS1B02G099800	447.424	1.37215	0.228882	5.99501	2.03473e-09	2.03473e-09	6.005e-08	bud_CM_CKvsT_down
TraesCS1B02G099900	148.967	1.62874	0.473772	3.43781	0.000586429	0.000586429	0.00551588	bud_CM_CKvsT_down
TraesCS1B02G100100	8758.1	1.20694	0.209	5.77483	7.703e-09	7.703e-09	2.08555e-07	bud_CM_CKvsT_down
TraesCS1B02G100400	698.698	1.35252	0.271477	4.98208	6.29035e-07	6.29035e-07	1.22566e-05	bud_CM_CKvsT_down
TraesCS1B02G101500	59.6397	1.54301	0.446033	3.45942	0.000541349	0.000541349	0.00513957	bud_CM_CKvsT_down
TraesCS1B02G101800	1051.45	1.47064	0.272937	5.38821	7.11613e-08	7.11613e-08	1.64334e-06	bud_CM_CKvsT_down
TraesCS1B02G101900	31.9776	2.91591	0.600035	4.85957	1.17639e-06	1.17639e-06	2.18472e-05	bud_CM_CKvsT_down
TraesCS1B02G102000	62.0163	1.74328	0.507997	3.43168	0.000599861	0.000599861	0.00562414	bud_CM_CKvsT_down
TraesCS1B02G107500	19.538	5.20152	1.19273	4.36102	1.29459e-05	1.29459e-05	0.000190578	bud_CM_CKvsT_down
TraesCS1B02G108400	45.5104	1.86606	0.625727	2.98222	0.00286163	0.00286163	0.0209637	bud_CM_CKvsT_down
TraesCS1B02G111200	169.831	2.43697	0.408877	5.96016	2.51991e-09	2.51991e-09	7.34328e-08	bud_CM_CKvsT_down
TraesCS1B02G113800	260.784	1.31018	0.299809	4.37005	1.24218e-05	1.24218e-05	0.000183555	bud_CM_CKvsT_down
TraesCS1B02G114600	24.661	2.30947	0.758096	3.04641	0.00231591	0.00231591	0.0176289	bud_CM_CKvsT_down
TraesCS1B02G117400	12278.1	1.3447	0.248455	5.41227	6.22311e-08	6.22311e-08	1.45242e-06	bud_CM_CKvsT_down
TraesCS1B02G117500	4081.3	1.22062	0.258141	4.72852	2.26162e-06	2.26162e-06	3.96598e-05	bud_CM_CKvsT_down
TraesCS1B02G120200	6.22275	6.05376	1.75222	3.45491	0.000550483	0.000550483	0.00521548	bud_CM_CKvsT_down
TraesCS1B02G125100	1369.05	1.25185	0.126471	9.89834	4.23227e-23	4.23227e-23	4.76975e-21	bud_CM_CKvsT_down
TraesCS1B02G127000	807.457	1.04578	0.140835	7.42552	1.12337e-13	1.12337e-13	5.68015e-12	bud_CM_CKvsT_down
TraesCS1B02G128000	15.3494	4.11923	1.23388	3.33844	0.000842506	0.000842506	0.0075223	bud_CM_CKvsT_down
TraesCS1B02G129200	37.9534	4.0191	0.709155	5.66745	1.4494e-08	1.4494e-08	3.74428e-07	bud_CM_CKvsT_down
TraesCS1B02G130000	635.245	2.69141	0.325187	8.27649	1.26856e-16	1.26856e-16	8.45496e-15	bud_CM_CKvsT_down
TraesCS1B02G131700	46.91	1.93618	0.500325	3.86983	0.00010891	0.00010891	0.00126502	bud_CM_CKvsT_down
TraesCS1B02G132000	170.77	1.01221	0.369135	2.74212	0.00610446	0.00610446	0.0388911	bud_CM_CKvsT_down
TraesCS1B02G137300	86.0345	1.18009	0.347513	3.39582	0.000684228	0.000684228	0.00630905	bud_CM_CKvsT_down
TraesCS1B02G137700	56.856	1.47499	0.405125	3.64084	0.000271753	0.000271753	0.00282459	bud_CM_CKvsT_down
TraesCS1B02G138500	82.2146	1.59498	0.363304	4.39021	1.13242e-05	1.13242e-05	0.000169245	bud_CM_CKvsT_down
TraesCS1B02G138600	311.997	1.3695	0.28364	4.82829	1.37708e-06	1.37708e-06	2.521e-05	bud_CM_CKvsT_down
TraesCS1B02G139400	97.1683	1.36598	0.368099	3.7109	0.000206521	0.000206521	0.0022231	bud_CM_CKvsT_down
TraesCS1B02G140900	630.157	1.02063	0.153971	6.62871	3.3864e-11	3.3864e-11	1.26404e-09	bud_CM_CKvsT_down
TraesCS1B02G141400	197.416	1.09258	0.248644	4.39415	1.11207e-05	1.11207e-05	0.000166502	bud_CM_CKvsT_down
TraesCS1B02G141700	11277.7	1.26174	0.120804	10.4445	1.55249e-25	1.55249e-25	2.0449e-23	bud_CM_CKvsT_down
TraesCS1B02G143000	266.489	2.22013	0.23002	9.6519	4.82547e-22	4.82547e-22	5.04945e-20	bud_CM_CKvsT_down
TraesCS1B02G144400	65.5659	1.19136	0.432749	2.75302	0.00590486	0.00590486	0.0379009	bud_CM_CKvsT_down
TraesCS1B02G145000	28.3027	2.68603	0.88469	3.03613	0.00239638	0.00239638	0.0181236	bud_CM_CKvsT_down
TraesCS1B02G145300	392.387	1.14059	0.232054	4.9152	8.86935e-07	8.86935e-07	1.68184e-05	bud_CM_CKvsT_down
TraesCS1B02G145600	240.514	2.31704	0.252956	9.15987	5.19604e-20	5.19604e-20	4.57034e-18	bud_CM_CKvsT_down
TraesCS1B02G157700	572.721	2.00117	0.18463	10.8388	2.25454e-27	2.25454e-27	3.38419e-25	bud_CM_CKvsT_down
TraesCS1B02G158000	26.0395	1.46324	0.534254	2.73886	0.00616534	0.00616534	0.0392098	bud_CM_CKvsT_down
TraesCS1B02G167700	1012.69	3.27318	0.192914	16.9671	1.43847e-64	1.43847e-64	1.37797e-61	bud_CM_CKvsT_down
TraesCS1B02G168100	486.569	1.21821	0.200637	6.07171	1.26553e-09	1.26553e-09	3.84527e-08	bud_CM_CKvsT_down
TraesCS1B02G175600	648.929	2.07338	0.203018	10.2128	1.73839e-24	1.73839e-24	2.15001e-22	bud_CM_CKvsT_down
TraesCS1B02G177500	208.385	1.05809	0.290288	3.64498	0.000267415	0.000267415	0.00278499	bud_CM_CKvsT_down
TraesCS1B02G182200	8.16613	3.87426	1.43328	2.70307	0.00687016	0.00687016	0.0428415	bud_CM_CKvsT_down
TraesCS1B02G183100	292.428	2.06973	0.334259	6.192	5.94058e-10	5.94058e-10	1.88606e-08	bud_CM_CKvsT_down
TraesCS1B02G188300	8819.33	1.29462	0.155911	8.30357	1.01026e-16	1.01026e-16	6.81529e-15	bud_CM_CKvsT_down
TraesCS1B02G190600	727.304	1.62031	0.217931	7.43498	1.0458e-13	1.0458e-13	5.29555e-12	bud_CM_CKvsT_down
TraesCS1B02G191800	524.302	1.85412	0.259053	7.15731	8.22743e-13	8.22743e-13	3.75631e-11	bud_CM_CKvsT_down
TraesCS1B02G192200	67.3537	1.68444	0.481574	3.49778	0.000469151	0.000469151	0.00453378	bud_CM_CKvsT_down
TraesCS1B02G194600	9.5129	4.76779	1.38619	3.43948	0.000582826	0.000582826	0.00548493	bud_CM_CKvsT_down
TraesCS1B02G194900	227.614	1.17677	0.282266	4.16901	3.05928e-05	3.05928e-05	0.000409201	bud_CM_CKvsT_down
TraesCS1B02G197900	123.475	2.22314	0.36083	6.16118	7.22028e-10	7.22028e-10	2.2691e-08	bud_CM_CKvsT_down
TraesCS1B02G198900	391.264	2.18666	0.246057	8.88683	6.28781e-19	6.28781e-19	5.11244e-17	bud_CM_CKvsT_down
TraesCS1B02G199600	4764.9	1.48454	0.276489	5.36923	7.90718e-08	7.90718e-08	1.81353e-06	bud_CM_CKvsT_down
TraesCS1B02G200600	1643.42	1.42077	0.225945	6.28809	3.21391e-10	3.21391e-10	1.05931e-08	bud_CM_CKvsT_down
TraesCS1B02G202900	210.616	1.00006	0.209465	4.77437	1.80274e-06	1.80274e-06	3.21752e-05	bud_CM_CKvsT_down
TraesCS1B02G204900	4.13535	5.46341	2.00754	2.72144	0.00649973	0.00649973	0.0409484	bud_CM_CKvsT_down
TraesCS1B02G207700	717.122	1.24148	0.298612	4.1575	3.21749e-05	3.21749e-05	0.000427691	bud_CM_CKvsT_down
TraesCS1B02G207900	1692.41	1.42403	0.123641	11.5175	1.0774e-30	1.0774e-30	2.09852e-28	bud_CM_CKvsT_down
TraesCS1B02G208400	177.888	1.25953	0.256869	4.90341	9.41859e-07	9.41859e-07	1.77735e-05	bud_CM_CKvsT_down
TraesCS1B02G209200	177.76	1.65129	0.267813	6.16583	7.01151e-10	7.01151e-10	2.20547e-08	bud_CM_CKvsT_down
TraesCS1B02G211700	44.2092	2.2737	0.587356	3.87107	0.000108359	0.000108359	0.00126	bud_CM_CKvsT_down
TraesCS1B02G213400	2143.8	1.12804	0.153112	7.36743	1.73944e-13	1.73944e-13	8.60527e-12	bud_CM_CKvsT_down
TraesCS1B02G216300	374.325	1.69189	0.184839	9.15331	5.5213e-20	5.5213e-20	4.84835e-18	bud_CM_CKvsT_down
TraesCS1B02G216500	578.652	1.19981	0.210435	5.70159	1.18693e-08	1.18693e-08	3.11402e-07	bud_CM_CKvsT_down
TraesCS1B02G217300	60.0072	1.68126	0.39971	4.20621	2.59693e-05	2.59693e-05	0.000353278	bud_CM_CKvsT_down
TraesCS1B02G218700	71.6422	1.56245	0.424036	3.6847	0.00022897	0.00022897	0.00242805	bud_CM_CKvsT_down
TraesCS1B02G219800	128.635	1.73801	0.378628	4.59029	4.42634e-06	4.42634e-06	7.25382e-05	bud_CM_CKvsT_down
TraesCS1B02G223100	58.8596	1.27716	0.40668	3.14046	0.00168681	0.00168681	0.0135168	bud_CM_CKvsT_down
TraesCS1B02G223300	7080.58	1.91256	0.269937	7.08521	1.38837e-12	1.38837e-12	6.1755e-11	bud_CM_CKvsT_down
TraesCS1B02G226500	1551.44	1.03459	0.168796	6.12923	8.83069e-10	8.83069e-10	2.74491e-08	bud_CM_CKvsT_down
TraesCS1B02G232100	165.249	6.58781	0.595131	11.0695	1.76343e-28	1.76343e-28	2.84999e-26	bud_CM_CKvsT_down
TraesCS1B02G233300	79.946	2.68038	0.484303	5.53452	3.12086e-08	3.12086e-08	7.67821e-07	bud_CM_CKvsT_down
TraesCS1B02G234500	109.991	1.19308	0.290076	4.113	3.90555e-05	3.90555e-05	0.000507828	bud_CM_CKvsT_down
TraesCS1B02G242300	853.879	1.90521	0.140194	13.5898	4.60025e-42	4.60025e-42	1.82235e-39	bud_CM_CKvsT_down
TraesCS1B02G242700	354.89	2.41159	0.309954	7.78047	7.22575e-15	7.22575e-15	4.12686e-13	bud_CM_CKvsT_down
TraesCS1B02G242800	23.3237	2.51213	0.938747	2.67605	0.00744963	0.00744963	0.0457023	bud_CM_CKvsT_down
TraesCS1B02G243800	5895.16	2.19308	0.65184	3.36444	0.000766986	0.000766986	0.00695468	bud_CM_CKvsT_down
TraesCS1B02G245400	80.3836	1.62281	0.515213	3.14978	0.00163395	0.00163395	0.0131522	bud_CM_CKvsT_down
TraesCS1B02G245800	16.7674	2.18536	0.794992	2.74891	0.00597936	0.00597936	0.038287	bud_CM_CKvsT_down
TraesCS1B02G247700	2448.56	2.05004	0.197535	10.3781	3.11936e-25	3.11936e-25	4.02819e-23	bud_CM_CKvsT_down
TraesCS1B02G248300	461.321	1.60711	0.191735	8.38196	5.20537e-17	5.20537e-17	3.60862e-15	bud_CM_CKvsT_down
TraesCS1B02G250500	4.00745	5.42077	1.87084	2.89751	0.00376142	0.00376142	0.0262262	bud_CM_CKvsT_down
TraesCS1B02G250600	1543.32	1.19775	0.153343	7.81092	5.6771e-15	5.6771e-15	3.2815e-13	bud_CM_CKvsT_down
TraesCS1B02G251800	6971.94	1.57595	0.163565	9.635	5.68943e-22	5.68943e-22	5.93582e-20	bud_CM_CKvsT_down
TraesCS1B02G251900	1650.67	1.63799	0.161242	10.1586	3.03404e-24	3.03404e-24	3.67482e-22	bud_CM_CKvsT_down
TraesCS1B02G253000	31.8276	5.92495	1.08736	5.44892	5.06766e-08	5.06766e-08	1.2027e-06	bud_CM_CKvsT_down
TraesCS1B02G253600	111.579	1.63561	0.369261	4.42941	9.44894e-06	9.44894e-06	0.000143634	bud_CM_CKvsT_down
TraesCS1B02G257200	518.077	1.43888	0.185187	7.76986	7.85716e-15	7.85716e-15	4.46811e-13	bud_CM_CKvsT_down
TraesCS1B02G260600	15.541	4.44942	1.05632	4.21217	2.52929e-05	2.52929e-05	0.000345056	bud_CM_CKvsT_down
TraesCS1B02G260700	8.23057	5.4673	1.5209	3.59478	0.000324666	0.000324666	0.00330353	bud_CM_CKvsT_down
TraesCS1B02G261000	138.104	1.11656	0.358408	3.11533	0.00183737	0.00183737	0.0145193	bud_CM_CKvsT_down
TraesCS1B02G261300	52.6658	1.22922	0.449082	2.73719	0.00619671	0.00619671	0.0393784	bud_CM_CKvsT_down
TraesCS1B02G262000	1434.02	1.1811	0.18218	6.48315	8.98255e-11	8.98255e-11	3.19018e-09	bud_CM_CKvsT_down
TraesCS1B02G262500	18.7219	1.93773	0.654728	2.95959	0.00308049	0.00308049	0.0222743	bud_CM_CKvsT_down
TraesCS1B02G263100	3535.99	1.57709	0.242051	6.51552	7.2439e-11	7.2439e-11	2.59986e-09	bud_CM_CKvsT_down
TraesCS1B02G263700	1904.57	1.6784	0.153669	10.9222	9.02701e-28	9.02701e-28	1.38459e-25	bud_CM_CKvsT_down
TraesCS1B02G264400	276.712	1.00174	0.188349	5.31851	1.04622e-07	1.04622e-07	2.35263e-06	bud_CM_CKvsT_down
TraesCS1B02G265900	2309.34	1.35453	0.277853	4.87499	1.08815e-06	1.08815e-06	2.0323e-05	bud_CM_CKvsT_down
TraesCS1B02G267600	202.492	3.3509	0.386195	8.67671	4.07386e-18	4.07386e-18	3.11297e-16	bud_CM_CKvsT_down
TraesCS1B02G267700	42.8995	3.00207	0.487642	6.15631	7.44597e-10	7.44597e-10	2.33585e-08	bud_CM_CKvsT_down
TraesCS1B02G267900	411.815	2.26806	0.373536	6.07186	1.26438e-09	1.26438e-09	3.84289e-08	bud_CM_CKvsT_down
TraesCS1B02G268000	818.14	5.07786	0.294449	17.2453	1.21341e-66	1.21341e-66	1.29154e-63	bud_CM_CKvsT_down
TraesCS1B02G268300	28.6683	2.25975	0.605965	3.72918	0.000192102	0.000192102	0.00208966	bud_CM_CKvsT_down
TraesCS1B02G268900	169.115	1.9997	0.343469	5.82209	5.81173e-09	5.81173e-09	1.60232e-07	bud_CM_CKvsT_down
TraesCS1B02G269100	168.3	1.85525	0.41263	4.49616	6.91912e-06	6.91912e-06	0.000108367	bud_CM_CKvsT_down
TraesCS1B02G269500	939.287	1.14378	0.174149	6.56782	5.10584e-11	5.10584e-11	1.87073e-09	bud_CM_CKvsT_down
TraesCS1B02G269600	2403.6	1.14836	0.182385	6.29634	3.04764e-10	3.04764e-10	1.00766e-08	bud_CM_CKvsT_down
TraesCS1B02G272200	600.081	2.03333	0.215888	9.41844	4.57843e-21	4.57843e-21	4.39388e-19	bud_CM_CKvsT_down
TraesCS1B02G273900	1168.54	1.06533	0.13408	7.94548	1.93446e-15	1.93446e-15	1.16728e-13	bud_CM_CKvsT_down
TraesCS1B02G274200	378.481	2.4979	0.297697	8.39073	4.83141e-17	4.83141e-17	3.36265e-15	bud_CM_CKvsT_down
TraesCS1B02G274300	278.378	1.13353	0.260819	4.34605	1.38609e-05	1.38609e-05	0.000202774	bud_CM_CKvsT_down
TraesCS1B02G276000	21.2806	1.66778	0.617634	2.70028	0.00692822	0.00692822	0.0431321	bud_CM_CKvsT_down
TraesCS1B02G276900	1390.87	1.34417	0.201504	6.67068	2.54616e-11	2.54616e-11	9.68239e-10	bud_CM_CKvsT_down
TraesCS1B02G277000	6645.81	3.66748	0.249422	14.7039	6.08435e-49	6.08435e-49	3.33923e-46	bud_CM_CKvsT_down
TraesCS1B02G277100	14.9524	2.8394	1.06612	2.6633	0.00773777	0.00773777	0.0470626	bud_CM_CKvsT_down
TraesCS1B02G279400	974.131	1.30376	0.272313	4.78773	1.68682e-06	1.68682e-06	3.02857e-05	bud_CM_CKvsT_down
TraesCS1B02G281000	1566.79	1.022	0.222558	4.59207	4.38881e-06	4.38881e-06	7.20625e-05	bud_CM_CKvsT_down
TraesCS1B02G281100	104.259	1.66725	0.356905	4.67142	2.99118e-06	2.99118e-06	5.09691e-05	bud_CM_CKvsT_down
TraesCS1B02G281200	617.25	1.89336	0.700116	2.70436	0.00684365	0.00684365	0.0427116	bud_CM_CKvsT_down
TraesCS1B02G281600	507.077	1.68073	0.385081	4.36462	1.27343e-05	1.27343e-05	0.000187752	bud_CM_CKvsT_down
TraesCS1B02G282000	402.555	2.1831	0.292829	7.4552	8.97317e-14	8.97317e-14	4.57445e-12	bud_CM_CKvsT_down
TraesCS1B02G282300	33.1657	2.81636	0.660168	4.26612	1.98899e-05	1.98899e-05	0.000279153	bud_CM_CKvsT_down
TraesCS1B02G283300	735.421	1.9503	0.171289	11.386	4.90789e-30	4.90789e-30	9.12107e-28	bud_CM_CKvsT_down
TraesCS1B02G283700	36.7228	1.57729	0.538804	2.92739	0.00341816	0.00341816	0.0242517	bud_CM_CKvsT_down
TraesCS1B02G283900	1025.5	1.02335	0.173491	5.89857	3.6666e-09	3.6666e-09	1.04085e-07	bud_CM_CKvsT_down
TraesCS1B02G284200	490.36	1.79976	0.393686	4.57156	4.84101e-06	4.84101e-06	7.86853e-05	bud_CM_CKvsT_down
TraesCS1B02G284400	2124.12	1.99025	0.146778	13.5596	6.95453e-42	6.95453e-42	2.72426e-39	bud_CM_CKvsT_down
TraesCS1B02G284500	416.851	1.20599	0.20721	5.82014	5.87986e-09	5.87986e-09	1.61941e-07	bud_CM_CKvsT_down
TraesCS1B02G285900	41.8561	2.84644	0.642768	4.4284	9.49336e-06	9.49336e-06	0.000144226	bud_CM_CKvsT_down
TraesCS1B02G286300	1046.57	3.60305	0.204621	17.6084	2.12255e-69	2.12255e-69	2.40496e-66	bud_CM_CKvsT_down
TraesCS1B02G286700	170.339	1.18341	0.304192	3.89035	0.000100099	0.000100099	0.00117095	bud_CM_CKvsT_down
TraesCS1B02G287500	715.335	1.49151	0.409306	3.644	0.000268433	0.000268433	0.00279422	bud_CM_CKvsT_down
TraesCS1B02G287700	425.738	1.34925	0.235285	5.73453	9.77859e-09	9.77859e-09	2.60731e-07	bud_CM_CKvsT_down
TraesCS1B02G287800	5664.31	2.34368	0.220479	10.63	2.16172e-26	2.16172e-26	3.04531e-24	bud_CM_CKvsT_down
TraesCS1B02G288700	46.0677	1.70485	0.413072	4.12725	3.67132e-05	3.67132e-05	0.000480753	bud_CM_CKvsT_down
TraesCS1B02G288800	841.06	1.58825	0.227318	6.9869	2.81024e-12	2.81024e-12	1.20868e-10	bud_CM_CKvsT_down
TraesCS1B02G289000	131.91	1.22755	0.273951	4.48092	7.43227e-06	7.43227e-06	0.000115682	bud_CM_CKvsT_down
TraesCS1B02G289300	650.634	1.72376	0.188137	9.16222	5.08414e-20	5.08414e-20	4.47566e-18	bud_CM_CKvsT_down
TraesCS1B02G289500	965.384	1.09994	0.135922	8.09247	5.84682e-16	5.84682e-16	3.6981e-14	bud_CM_CKvsT_down
TraesCS1B02G290000	1219.23	1.07362	0.231277	4.64213	3.4484e-06	3.4484e-06	5.79632e-05	bud_CM_CKvsT_down
TraesCS1B02G292200	805.006	2.54788	0.337618	7.54664	4.46628e-14	4.46628e-14	2.3508e-12	bud_CM_CKvsT_down
TraesCS1B02G292300	299.666	1.51454	0.233952	6.47374	9.56088e-11	9.56088e-11	3.38304e-09	bud_CM_CKvsT_down
TraesCS1B02G296100	97.6692	2.30844	0.366266	6.30263	2.92628e-10	2.92628e-10	9.71193e-09	bud_CM_CKvsT_down
TraesCS1B02G296900	516.821	1.26955	0.160907	7.88999	3.02206e-15	3.02206e-15	1.79104e-13	bud_CM_CKvsT_down
TraesCS1B02G298900	3.90593	5.38613	1.99346	2.7019	0.00689441	0.00689441	0.0429572	bud_CM_CKvsT_down
TraesCS1B02G299300	131.934	1.61095	0.263593	6.11152	9.86869e-10	9.86869e-10	3.04421e-08	bud_CM_CKvsT_down
TraesCS1B02G304800	745.255	2.27063	0.199419	11.3862	4.89693e-30	4.89693e-30	9.11677e-28	bud_CM_CKvsT_down
TraesCS1B02G305600	72.2244	2.58999	0.627648	4.12649	3.68335e-05	3.68335e-05	0.000482149	bud_CM_CKvsT_down
TraesCS1B02G307200	841.609	1.19117	0.209749	5.67902	1.3547e-08	1.3547e-08	3.51947e-07	bud_CM_CKvsT_down
TraesCS1B02G307400	272.559	11.5084	1.19909	9.59764	8.17941e-22	8.17941e-22	8.44169e-20	bud_CM_CKvsT_down
TraesCS1B02G308200	105.356	1.55511	0.290277	5.35734	8.44538e-08	8.44538e-08	1.92875e-06	bud_CM_CKvsT_down
TraesCS1B02G309100	18.1911	1.79935	0.673945	2.66988	0.00758781	0.00758781	0.0463646	bud_CM_CKvsT_down
TraesCS1B02G310800	965.297	1.12064	0.138709	8.07905	6.52751e-16	6.52751e-16	4.11628e-14	bud_CM_CKvsT_down
TraesCS1B02G311800	134.084	1.11014	0.338591	3.27871	0.00104281	0.00104281	0.00900699	bud_CM_CKvsT_down
TraesCS1B02G312600	122.827	1.294	0.314726	4.11152	3.93055e-05	3.93055e-05	0.000510763	bud_CM_CKvsT_down
TraesCS1B02G314000	177.666	2.45108	0.303772	8.06883	7.09747e-16	7.09747e-16	4.46768e-14	bud_CM_CKvsT_down
TraesCS1B02G315700	423.002	2.88767	0.311642	9.26598	1.93298e-20	1.93298e-20	1.77118e-18	bud_CM_CKvsT_down
TraesCS1B02G316000	576.927	2.47679	0.217984	11.3622	6.44708e-30	6.44708e-30	1.18355e-27	bud_CM_CKvsT_down
TraesCS1B02G316500	526.6	1.28235	0.174201	7.36133	1.82092e-13	1.82092e-13	8.97882e-12	bud_CM_CKvsT_down
TraesCS1B02G320500	96.692	1.4039	0.351425	3.99488	6.47282e-05	6.47282e-05	0.000795878	bud_CM_CKvsT_down
TraesCS1B02G322400	902.868	2.24547	0.207319	10.831	2.45465e-27	2.45465e-27	3.67409e-25	bud_CM_CKvsT_down
TraesCS1B02G323000	129.297	5.54352	1.42031	3.90302	9.49979e-05	9.49979e-05	0.00111772	bud_CM_CKvsT_down
TraesCS1B02G323800	116.01	1.18376	0.316712	3.73766	0.000185744	0.000185744	0.00203211	bud_CM_CKvsT_down
TraesCS1B02G324000	210.07	1.59682	0.246958	6.46594	1.00674e-10	1.00674e-10	3.54678e-09	bud_CM_CKvsT_down
TraesCS1B02G324300	417.04	1.33185	0.223404	5.96162	2.49749e-09	2.49749e-09	7.27995e-08	bud_CM_CKvsT_down
TraesCS1B02G325800	195.07	1.44758	0.252882	5.7243	1.03859e-08	1.03859e-08	2.75669e-07	bud_CM_CKvsT_down
TraesCS1B02G326800	5.01169	5.74276	1.91871	2.99304	0.00276217	0.00276217	0.0203824	bud_CM_CKvsT_down
TraesCS1B02G333300	677.908	1.027	0.168152	6.10757	1.01163e-09	1.01163e-09	3.11602e-08	bud_CM_CKvsT_down
TraesCS1B02G334100	1276.92	2.06321	0.219934	9.38103	6.53323e-21	6.53323e-21	6.16323e-19	bud_CM_CKvsT_down
TraesCS1B02G345900	88.4986	1.3781	0.472457	2.91687	0.00353566	0.00353566	0.0249609	bud_CM_CKvsT_down
TraesCS1B02G347400	36.1081	2.10297	0.50582	4.15754	3.21689e-05	3.21689e-05	0.000427691	bud_CM_CKvsT_down
TraesCS1B02G348000	64.4564	2.34665	0.473115	4.96001	7.04903e-07	7.04903e-07	1.36141e-05	bud_CM_CKvsT_down
TraesCS1B02G349100	74.7711	1.18149	0.4062	2.90863	0.00363019	0.00363019	0.0254877	bud_CM_CKvsT_down
TraesCS1B02G350300	71.5392	1.66515	0.470455	3.53945	0.000400963	0.000400963	0.00396352	bud_CM_CKvsT_down
TraesCS1B02G353400	4.46505	5.57414	1.9674	2.83325	0.00460768	0.00460768	0.0309669	bud_CM_CKvsT_down
TraesCS1B02G354900	40.5672	2.47658	0.740706	3.34354	0.000827165	0.000827165	0.00740793	bud_CM_CKvsT_down
TraesCS1B02G355000	231.836	1.00793	0.305278	3.30168	0.000961061	0.000961061	0.0084105	bud_CM_CKvsT_down
TraesCS1B02G355700	510.489	2.75748	0.323179	8.53235	1.43398e-17	1.43398e-17	1.03852e-15	bud_CM_CKvsT_down
TraesCS1B02G356200	66.4776	1.86983	0.434821	4.30022	1.70625e-05	1.70625e-05	0.000243525	bud_CM_CKvsT_down
TraesCS1B02G356600	124.329	2.63968	0.367784	7.17727	7.11177e-13	7.11177e-13	3.27533e-11	bud_CM_CKvsT_down
TraesCS1B02G361600	443.831	2.13738	0.201836	10.5897	3.32818e-26	3.32818e-26	4.59638e-24	bud_CM_CKvsT_down
TraesCS1B02G370900	109.768	3.01306	0.368839	8.16904	3.10843e-16	3.10843e-16	2.01444e-14	bud_CM_CKvsT_down
TraesCS1B02G371300	2447.38	2.19009	0.148255	14.7725	2.20536e-49	2.20536e-49	1.22956e-46	bud_CM_CKvsT_down
TraesCS1B02G371900	1003.84	1.70943	0.304026	5.62264	1.88057e-08	1.88057e-08	4.77962e-07	bud_CM_CKvsT_down
TraesCS1B02G372400	138.951	2.6644	0.289002	9.21933	2.9897e-20	2.9897e-20	2.68573e-18	bud_CM_CKvsT_down
TraesCS1B02G375400	185.583	1.24295	0.360511	3.44774	0.000565295	0.000565295	0.00534045	bud_CM_CKvsT_down
TraesCS1B02G379300	1073.71	1.48025	0.226598	6.53248	6.46901e-11	6.46901e-11	2.34169e-09	bud_CM_CKvsT_down
TraesCS1B02G384700	16.0855	2.66187	0.901374	2.95312	0.00314575	0.00314575	0.0226529	bud_CM_CKvsT_down
TraesCS1B02G389600	45.2228	2.21907	0.473773	4.68382	2.81579e-06	2.81579e-06	4.83321e-05	bud_CM_CKvsT_down
TraesCS1B02G392000	186.447	4.77193	0.350379	13.6193	3.07326e-42	3.07326e-42	1.23604e-39	bud_CM_CKvsT_down
TraesCS1B02G392200	85.9894	5.49311	0.537774	10.2145	1.70686e-24	1.70686e-24	2.1135e-22	bud_CM_CKvsT_down
TraesCS1B02G392300	397.047	4.33099	0.305142	14.1934	1.00705e-45	1.00705e-45	4.73737e-43	bud_CM_CKvsT_down
TraesCS1B02G394300	131.613	2.14925	0.357279	6.0156	1.79219e-09	1.79219e-09	5.33474e-08	bud_CM_CKvsT_down
TraesCS1B02G398700	339.387	1.10659	0.241006	4.59156	4.39938e-06	4.39938e-06	7.22087e-05	bud_CM_CKvsT_down
TraesCS1B02G407500	54.061	1.51637	0.423588	3.57983	0.000343821	0.000343821	0.00347162	bud_CM_CKvsT_down
TraesCS1B02G410300	8.71826	3.55925	1.16065	3.06661	0.00216505	0.00216505	0.0166525	bud_CM_CKvsT_down
TraesCS1B02G411100	275.708	5.41987	0.362761	14.9406	1.79325e-50	1.79325e-50	1.04399e-47	bud_CM_CKvsT_down
TraesCS1B02G411900	197.101	1.22009	0.242359	5.03421	4.79812e-07	4.79812e-07	9.57026e-06	bud_CM_CKvsT_down
TraesCS1B02G413900	82.7649	1.59088	0.405703	3.9213	8.8072e-05	8.8072e-05	0.00104699	bud_CM_CKvsT_down
TraesCS1B02G416000	379.673	1.32421	0.260069	5.09174	3.54789e-07	3.54789e-07	7.24666e-06	bud_CM_CKvsT_down
TraesCS1B02G417600	510.655	1.38336	0.182238	7.59098	3.17506e-14	3.17506e-14	1.69832e-12	bud_CM_CKvsT_down
TraesCS1B02G420000	2582.33	5.19029	0.258699	20.063	1.55375e-89	1.55375e-89	3.63834e-86	bud_CM_CKvsT_down
TraesCS1B02G420400	248.783	1.16075	0.317188	3.65949	0.000252717	0.000252717	0.00264789	bud_CM_CKvsT_down
TraesCS1B02G431400	2454.34	1.50394	0.216214	6.95581	3.50545e-12	3.50545e-12	1.48765e-10	bud_CM_CKvsT_down
TraesCS1B02G431500	2050.36	1.20599	0.139495	8.64537	5.36299e-18	5.36299e-18	4.03212e-16	bud_CM_CKvsT_down
TraesCS1B02G431700	5.27384	5.81728	1.82526	3.1871	0.00143707	0.00143707	0.0118028	bud_CM_CKvsT_down
TraesCS1B02G432500	513.287	1.5822	0.29356	5.38968	7.05817e-08	7.05817e-08	1.63031e-06	bud_CM_CKvsT_down
TraesCS1B02G433700	197.321	1.53197	0.267103	5.73551	9.7222e-09	9.7222e-09	2.59425e-07	bud_CM_CKvsT_down
TraesCS1B02G437500	662.108	1.08702	0.149769	7.25802	3.92799e-13	3.92799e-13	1.86613e-11	bud_CM_CKvsT_down
TraesCS1B02G441200	16.2902	4.96548	1.13573	4.37206	1.23081e-05	1.23081e-05	0.000182028	bud_CM_CKvsT_down
TraesCS1B02G443300	62.5007	1.29375	0.432379	2.99217	0.00277003	0.00277003	0.0204276	bud_CM_CKvsT_down
TraesCS1B02G444600	153.669	1.28961	0.293903	4.38787	1.14467e-05	1.14467e-05	0.000170847	bud_CM_CKvsT_down
TraesCS1B02G444700	25.6492	4.11353	1.10011	3.73922	0.000184595	0.000184595	0.00202094	bud_CM_CKvsT_down
TraesCS1B02G447800	233.727	1.52837	0.262104	5.83117	5.50394e-09	5.50394e-09	1.52344e-07	bud_CM_CKvsT_down
TraesCS1B02G448000	62.4882	1.14274	0.374323	3.05282	0.00226701	0.00226701	0.017313	bud_CM_CKvsT_down
TraesCS1B02G452400	99.4361	1.50213	0.364716	4.11862	3.81156e-05	3.81156e-05	0.000497078	bud_CM_CKvsT_down
TraesCS1B02G453300	164	1.14059	0.264083	4.31904	1.56707e-05	1.56707e-05	0.00022639	bud_CM_CKvsT_down
TraesCS1B02G454100	22.8555	3.48986	0.699451	4.98943	6.05587e-07	6.05587e-07	1.18392e-05	bud_CM_CKvsT_down
TraesCS1B02G454200	41.3157	3.47437	0.602422	5.76733	8.05384e-09	8.05384e-09	2.17439e-07	bud_CM_CKvsT_down
TraesCS1B02G454400	37.4466	3.00864	0.654101	4.59966	4.23174e-06	4.23174e-06	6.97179e-05	bud_CM_CKvsT_down
TraesCS1B02G454500	10.5291	3.19992	1.14516	2.79429	0.00520131	0.00520131	0.0341506	bud_CM_CKvsT_down
TraesCS1B02G454600	17.6823	3.37278	0.948819	3.55471	0.000378394	0.000378394	0.00377156	bud_CM_CKvsT_down
TraesCS1B02G455900	3526.57	2.21319	0.287384	7.70116	1.34841e-14	1.34841e-14	7.49404e-13	bud_CM_CKvsT_down
TraesCS1B02G456900	117.651	1.39291	0.343536	4.05462	5.02153e-05	5.02153e-05	0.000635068	bud_CM_CKvsT_down
TraesCS1B02G459100	6776.19	1.49945	0.132325	11.3316	9.15388e-30	9.15388e-30	1.64886e-27	bud_CM_CKvsT_down
TraesCS1B02G460100	137.389	1.65003	0.275951	5.97943	2.23922e-09	2.23922e-09	6.56708e-08	bud_CM_CKvsT_down
TraesCS1B02G464900	87.8317	4.01881	0.433854	9.26306	1.98656e-20	1.98656e-20	1.81712e-18	bud_CM_CKvsT_down
TraesCS1B02G465000	465.144	1.69403	0.261217	6.48516	8.86402e-11	8.86402e-11	3.15021e-09	bud_CM_CKvsT_down
TraesCS1B02G467700	114.551	1.50936	0.293035	5.15076	2.59427e-07	2.59427e-07	5.43044e-06	bud_CM_CKvsT_down
TraesCS1B02G469500	861.09	1.70327	0.191583	8.8905	6.08319e-19	6.08319e-19	4.94988e-17	bud_CM_CKvsT_down
TraesCS1B02G470800	1727.8	2.20579	0.185311	11.9031	1.13989e-32	1.13989e-32	2.59989e-30	bud_CM_CKvsT_down
TraesCS1B02G475800	1162.34	2.47772	0.28565	8.67399	4.17224e-18	4.17224e-18	3.17663e-16	bud_CM_CKvsT_down
TraesCS1B02G476400	371.616	2.56034	0.283848	9.02009	1.87931e-19	1.87931e-19	1.59702e-17	bud_CM_CKvsT_down
TraesCS1B02G478700	250.361	2.54971	0.226077	11.278	1.68463e-29	1.68463e-29	2.97347e-27	bud_CM_CKvsT_down
TraesCS1B02G481300	1563.06	2.85612	1.01831	2.80476	0.00503536	0.00503536	0.0332516	bud_CM_CKvsT_down
TraesCS1B02G481400	839.322	3.74776	0.399466	9.38193	6.47782e-21	6.47782e-21	6.11643e-19	bud_CM_CKvsT_down
TraesCS1B02G481500	3238.19	3.68093	0.213636	17.2299	1.58511e-66	1.58511e-66	1.67029e-63	bud_CM_CKvsT_down
TraesCS1B02G481600	483.396	7.03598	1.0989	6.40276	1.52589e-10	1.52589e-10	5.24426e-09	bud_CM_CKvsT_down
TraesCS1D02G010500	75.6382	2.52612	0.747866	3.37777	0.000730775	0.000730775	0.00667458	bud_CM_CKvsT_down
TraesCS1D02G011700	3162.08	2.09356	0.147221	14.2205	6.83911e-46	6.83911e-46	3.29071e-43	bud_CM_CKvsT_down
TraesCS1D02G012300	453.284	2.36691	0.303447	7.80008	6.1866e-15	6.1866e-15	3.56233e-13	bud_CM_CKvsT_down
TraesCS1D02G012800	24.2665	3.09836	0.650075	4.76616	1.87768e-06	1.87768e-06	3.34051e-05	bud_CM_CKvsT_down
TraesCS1D02G013800	128.297	1.73538	0.326514	5.31489	1.06725e-07	1.06725e-07	2.39582e-06	bud_CM_CKvsT_down
TraesCS1D02G022000	76.0774	4.84841	0.659597	7.35056	1.97374e-13	1.97374e-13	9.71417e-12	bud_CM_CKvsT_down
TraesCS1D02G022900	1192.58	1.3477	0.144926	9.29921	1.41487e-20	1.41487e-20	1.31011e-18	bud_CM_CKvsT_down
TraesCS1D02G027200	73.5561	2.11903	0.430964	4.91696	8.78979e-07	8.78979e-07	1.66795e-05	bud_CM_CKvsT_down
TraesCS1D02G027300	442.665	2.52368	0.264413	9.54444	1.36847e-21	1.36847e-21	1.37859e-19	bud_CM_CKvsT_down
TraesCS1D02G027400	628.368	2.93742	0.249732	11.7623	6.10568e-32	6.10568e-32	1.33759e-29	bud_CM_CKvsT_down
TraesCS1D02G027500	9.08084	4.69916	1.45919	3.2204	0.00128012	0.00128012	0.0107014	bud_CM_CKvsT_down
TraesCS1D02G027700	19.3376	4.4341	0.959721	4.6202	3.83372e-06	3.83372e-06	6.37486e-05	bud_CM_CKvsT_down
TraesCS1D02G027900	235.818	3.27101	0.377968	8.65421	4.96356e-18	4.96356e-18	3.75201e-16	bud_CM_CKvsT_down
TraesCS1D02G028000	20.1545	2.93285	1.0565	2.77601	0.00550298	0.00550298	0.0357901	bud_CM_CKvsT_down
TraesCS1D02G029700	68.127	2.90077	0.642597	4.51413	6.35784e-06	6.35784e-06	0.000100593	bud_CM_CKvsT_down
TraesCS1D02G034300	401.7	2.60604	0.403258	6.46248	1.03e-10	1.03e-10	3.62146e-09	bud_CM_CKvsT_down
TraesCS1D02G034500	521.573	1.13915	0.372885	3.05496	0.00225088	0.00225088	0.0172093	bud_CM_CKvsT_down
TraesCS1D02G036900	403.231	1.8005	0.311915	5.7724	7.8148e-09	7.8148e-09	2.11419e-07	bud_CM_CKvsT_down
TraesCS1D02G037000	189.111	1.0731	0.338905	3.16638	0.00154347	0.00154347	0.0125234	bud_CM_CKvsT_down
TraesCS1D02G038300	93.664	1.4296	0.331448	4.31319	1.60917e-05	1.60917e-05	0.000231456	bud_CM_CKvsT_down
TraesCS1D02G039400	283.033	4.62813	0.490883	9.42817	4.17291e-21	4.17291e-21	4.02302e-19	bud_CM_CKvsT_down
TraesCS1D02G039500	332.965	3.58827	0.318393	11.2699	1.84692e-29	1.84692e-29	3.23284e-27	bud_CM_CKvsT_down
TraesCS1D02G044400	478.534	3.10023	0.174018	17.8156	5.34946e-71	5.34946e-71	6.12711e-68	bud_CM_CKvsT_down
TraesCS1D02G046400	1284.68	1.21033	0.155769	7.77005	7.84544e-15	7.84544e-15	4.46385e-13	bud_CM_CKvsT_down
TraesCS1D02G047200	294.233	1.12026	0.255282	4.38834	1.14222e-05	1.14222e-05	0.00017053	bud_CM_CKvsT_down
TraesCS1D02G049000	514.167	3.72258	0.340441	10.9346	7.87826e-28	7.87826e-28	1.21725e-25	bud_CM_CKvsT_down
TraesCS1D02G049100	56.3537	2.01448	0.753486	2.67355	0.00750525	0.00750525	0.0459854	bud_CM_CKvsT_down
TraesCS1D02G052000	6031.68	1.38891	0.208827	6.651	2.91101e-11	2.91101e-11	1.09905e-09	bud_CM_CKvsT_down
TraesCS1D02G052500	14.9419	3.72882	1.16901	3.18971	0.00142414	0.00142414	0.0117112	bud_CM_CKvsT_down
TraesCS1D02G053700	5468.9	1.09423	0.247074	4.42875	9.47796e-06	9.47796e-06	0.000144055	bud_CM_CKvsT_down
TraesCS1D02G059200	3893.55	1.929	0.117471	16.4211	1.35188e-60	1.35188e-60	1.15816e-57	bud_CM_CKvsT_down
TraesCS1D02G059800	126.667	1.66381	0.321838	5.16973	2.34437e-07	2.34437e-07	4.94665e-06	bud_CM_CKvsT_down
TraesCS1D02G060500	2393.43	3.06598	0.140133	21.8791	4.10712e-106	4.10712e-106	2.16392e-102	bud_CM_CKvsT_down
TraesCS1D02G060600	426.606	3.62782	0.298507	12.1532	5.51525e-34	5.51525e-34	1.38703e-31	bud_CM_CKvsT_down
TraesCS1D02G063000	1615.31	1.67252	0.145442	11.4996	1.32548e-30	1.32548e-30	2.56278e-28	bud_CM_CKvsT_down
TraesCS1D02G066000	232.535	1.1656	0.201645	5.78046	7.44986e-09	7.44986e-09	2.02117e-07	bud_CM_CKvsT_down
TraesCS1D02G069900	23.1412	2.8175	1.03435	2.72392	0.00645116	0.00645116	0.0406959	bud_CM_CKvsT_down
TraesCS1D02G071800	1757.46	1.23292	0.229232	5.37847	7.5121e-08	7.5121e-08	1.72796e-06	bud_CM_CKvsT_down
TraesCS1D02G072700	394.224	4.81929	0.393787	12.2383	1.93985e-34	1.93985e-34	4.97347e-32	bud_CM_CKvsT_down
TraesCS1D02G076200	477.542	1.01823	0.228642	4.4534	8.452e-06	8.452e-06	0.000130037	bud_CM_CKvsT_down
TraesCS1D02G080400	204.739	1.73491	0.308187	5.62941	1.80828e-08	1.80828e-08	4.60589e-07	bud_CM_CKvsT_down
TraesCS1D02G080600	118.539	2.06961	0.374217	5.5305	3.19321e-08	3.19321e-08	7.83425e-07	bud_CM_CKvsT_down
TraesCS1D02G081100	85.3142	2.22513	0.373531	5.957	2.56913e-09	2.56913e-09	7.47431e-08	bud_CM_CKvsT_down
TraesCS1D02G081400	3289.62	1.05138	0.1935	5.43348	5.52662e-08	5.52662e-08	1.30079e-06	bud_CM_CKvsT_down
TraesCS1D02G082500	1348.18	1.03284	0.209624	4.92709	8.34621e-07	8.34621e-07	1.59008e-05	bud_CM_CKvsT_down
TraesCS1D02G083700	717.205	1.37583	0.14578	9.43771	3.81033e-21	3.81033e-21	3.69035e-19	bud_CM_CKvsT_down
TraesCS1D02G083800	113.826	2.4923	0.315674	7.89515	2.89963e-15	2.89963e-15	1.72235e-13	bud_CM_CKvsT_down
TraesCS1D02G084200	503.375	1.17403	0.197047	5.95814	2.5512e-09	2.5512e-09	7.42829e-08	bud_CM_CKvsT_down
TraesCS1D02G085900	864.063	1.18865	0.336822	3.52903	0.000417089	0.000417089	0.00409679	bud_CM_CKvsT_down
TraesCS1D02G086200	32.8709	1.50654	0.542242	2.77835	0.0054636	0.0054636	0.0355809	bud_CM_CKvsT_down
TraesCS1D02G089600	6.72065	6.16691	1.63614	3.76917	0.000163792	0.000163792	0.00181812	bud_CM_CKvsT_down
TraesCS1D02G089900	132.846	2.66485	0.296977	8.97325	2.87883e-19	2.87883e-19	2.39806e-17	bud_CM_CKvsT_down
TraesCS1D02G090800	234.267	2.03068	0.341616	5.94432	2.77604e-09	2.77604e-09	8.02531e-08	bud_CM_CKvsT_down
TraesCS1D02G092900	195.689	1.28598	0.252013	5.10285	3.34575e-07	3.34575e-07	6.87643e-06	bud_CM_CKvsT_down
TraesCS1D02G095000	241.222	3.23426	0.277819	11.6416	2.53233e-31	2.53233e-31	5.21174e-29	bud_CM_CKvsT_down
TraesCS1D02G098300	152.211	1.04576	0.389618	2.68407	0.00727317	0.00727317	0.0448609	bud_CM_CKvsT_down
TraesCS1D02G104500	53.7991	2.30076	0.52426	4.38858	1.14091e-05	1.14091e-05	0.000170383	bud_CM_CKvsT_down
TraesCS1D02G105600	478.368	1.0548	0.194866	5.41294	6.19966e-08	6.19966e-08	1.4482e-06	bud_CM_CKvsT_down
TraesCS1D02G107200	1378.67	1.10651	0.150296	7.36222	1.80871e-13	1.80871e-13	8.927e-12	bud_CM_CKvsT_down
TraesCS1D02G109200	2053.1	1.06126	0.190927	5.55846	2.72169e-08	2.72169e-08	6.77522e-07	bud_CM_CKvsT_down
TraesCS1D02G112900	105.438	1.15802	0.353074	3.27982	0.00103875	0.00103875	0.00897924	bud_CM_CKvsT_down
TraesCS1D02G113200	204.421	1.04098	0.301616	3.45133	0.000557833	0.000557833	0.00527705	bud_CM_CKvsT_down
TraesCS1D02G118600	25.1181	2.16056	0.649866	3.32463	0.000885373	0.000885373	0.00784522	bud_CM_CKvsT_down
TraesCS1D02G119900	178.213	2.17563	0.319133	6.81732	9.27529e-12	9.27529e-12	3.73614e-10	bud_CM_CKvsT_down
TraesCS1D02G120000	696.345	1.96698	0.199927	9.83851	7.68405e-23	7.68405e-23	8.52315e-21	bud_CM_CKvsT_down
TraesCS1D02G120100	395.913	1.11941	0.205687	5.44232	5.25914e-08	5.25914e-08	1.2445e-06	bud_CM_CKvsT_down
TraesCS1D02G123200	466.763	1.278	0.186729	6.84416	7.69256e-12	7.69256e-12	3.12971e-10	bud_CM_CKvsT_down
TraesCS1D02G127000	156.218	1.51328	0.499624	3.02885	0.0024549	0.0024549	0.0184985	bud_CM_CKvsT_down
TraesCS1D02G127600	47.929	2.64229	0.651831	4.05364	5.04266e-05	5.04266e-05	0.000637511	bud_CM_CKvsT_down
TraesCS1D02G130300	276.132	2.3896	0.238591	10.0155	1.30324e-23	1.30324e-23	1.51911e-21	bud_CM_CKvsT_down
TraesCS1D02G140300	471.937	1.83356	0.187997	9.75313	1.78872e-22	1.78872e-22	1.9312e-20	bud_CM_CKvsT_down
TraesCS1D02G140400	994.954	1.71004	0.141077	12.1213	8.1478e-34	8.1478e-34	2.01541e-31	bud_CM_CKvsT_down
TraesCS1D02G140500	13.5355	3.16364	1.00935	3.13434	0.00172243	0.00172243	0.0137546	bud_CM_CKvsT_down
TraesCS1D02G144600	13.3854	3.90484	1.17055	3.3359	0.000850226	0.000850226	0.00758263	bud_CM_CKvsT_down
TraesCS1D02G144900	198.419	2.42461	0.232623	10.4229	1.94921e-25	1.94921e-25	2.5515e-23	bud_CM_CKvsT_down
TraesCS1D02G146900	1053.46	3.67024	0.228793	16.0417	6.52954e-58	6.52954e-58	5.17326e-55	bud_CM_CKvsT_down
TraesCS1D02G147700	22.2741	2.84429	0.742335	3.83155	0.000127337	0.000127337	0.00145232	bud_CM_CKvsT_down
TraesCS1D02G151500	1448.05	1.05288	0.324385	3.24577	0.00117135	0.00117135	0.00993238	bud_CM_CKvsT_down
TraesCS1D02G155300	426.401	1.39405	0.211799	6.58194	4.64346e-11	4.64346e-11	1.71198e-09	bud_CM_CKvsT_down
TraesCS1D02G156600	181.346	1.1168	0.288093	3.87653	0.000105957	0.000105957	0.00123467	bud_CM_CKvsT_down
TraesCS1D02G157700	36.1257	2.42704	0.623386	3.89332	9.88815e-05	9.88815e-05	0.00115747	bud_CM_CKvsT_down
TraesCS1D02G158100	5.29192	5.82187	1.74053	3.34489	0.000823155	0.000823155	0.00737828	bud_CM_CKvsT_down
TraesCS1D02G162800	97.7918	1.34703	0.324074	4.15655	3.23086e-05	3.23086e-05	0.000429101	bud_CM_CKvsT_down
TraesCS1D02G163800	695.789	3.37387	0.314141	10.74	6.60533e-27	6.60533e-27	9.65367e-25	bud_CM_CKvsT_down
TraesCS1D02G164900	39.9701	3.60199	0.650976	5.53322	3.14405e-08	3.14405e-08	7.73165e-07	bud_CM_CKvsT_down
TraesCS1D02G165000	1124.72	4.6605	0.259571	17.9546	4.41744e-72	4.41744e-72	5.47627e-69	bud_CM_CKvsT_down
TraesCS1D02G165700	33.9901	1.52395	0.506643	3.00794	0.00263023	0.00263023	0.0195996	bud_CM_CKvsT_down
TraesCS1D02G166600	6344.39	2.13076	0.169478	12.5725	2.99237e-36	2.99237e-36	8.44985e-34	bud_CM_CKvsT_down
TraesCS1D02G167600	868.258	1.56663	0.320838	4.88295	1.04512e-06	1.04512e-06	1.95854e-05	bud_CM_CKvsT_down
TraesCS1D02G176900	42.697	1.23693	0.463786	2.66702	0.00765276	0.00765276	0.0466695	bud_CM_CKvsT_down
TraesCS1D02G177900	2980.15	1.076	0.300799	3.57714	0.000347374	0.000347374	0.0035028	bud_CM_CKvsT_down
TraesCS1D02G184500	420.797	2.66646	0.360319	7.40028	1.35896e-13	1.35896e-13	6.80603e-12	bud_CM_CKvsT_down
TraesCS1D02G185100	141.143	1.05599	0.260315	4.05657	4.97977e-05	4.97977e-05	0.000630316	bud_CM_CKvsT_down
TraesCS1D02G189600	161.281	1.9148	0.318839	6.00553	1.90706e-09	1.90706e-09	5.64898e-08	bud_CM_CKvsT_down
TraesCS1D02G189700	125.429	3.05068	0.331498	9.20271	3.4904e-20	3.4904e-20	3.12487e-18	bud_CM_CKvsT_down
TraesCS1D02G190200	6.67729	6.15816	1.70409	3.61374	0.000301808	0.000301808	0.00309968	bud_CM_CKvsT_down
TraesCS1D02G191100	685.94	2.18112	0.260177	8.38324	5.14892e-17	5.14892e-17	3.57184e-15	bud_CM_CKvsT_down
TraesCS1D02G191900	1080.25	1.0615	0.29686	3.57575	0.000349223	0.000349223	0.00352009	bud_CM_CKvsT_down
TraesCS1D02G193800	546.779	1.23429	0.209072	5.90364	3.55558e-09	3.55558e-09	1.01206e-07	bud_CM_CKvsT_down
TraesCS1D02G194200	61.9073	1.85013	0.392865	4.70931	2.48556e-06	2.48556e-06	4.31489e-05	bud_CM_CKvsT_down
TraesCS1D02G196800	199.569	1.02202	0.30815	3.31664	0.00091108	0.00091108	0.00804189	bud_CM_CKvsT_down
TraesCS1D02G198200	176.628	1.45227	0.386939	3.75323	0.000174571	0.000174571	0.0019248	bud_CM_CKvsT_down
TraesCS1D02G198300	13.7559	2.12857	0.781967	2.72207	0.00648738	0.00648738	0.0408901	bud_CM_CKvsT_down
TraesCS1D02G200600	75.7783	3.15125	0.62091	5.07521	3.87066e-07	3.87066e-07	7.85114e-06	bud_CM_CKvsT_down
TraesCS1D02G202200	1986.73	1.38564	0.137333	10.0896	6.1402e-24	6.1402e-24	7.3192e-22	bud_CM_CKvsT_down
TraesCS1D02G203700	84.0778	1.68675	0.476127	3.54265	0.000396127	0.000396127	0.00392344	bud_CM_CKvsT_down
TraesCS1D02G204000	240.518	2.65361	0.248134	10.6943	1.08286e-26	1.08286e-26	1.56308e-24	bud_CM_CKvsT_down
TraesCS1D02G205700	1395.14	1.72898	0.168277	10.2746	9.17375e-25	9.17375e-25	1.15769e-22	bud_CM_CKvsT_down
TraesCS1D02G206800	62.0374	1.87889	0.447722	4.19656	2.71003e-05	2.71003e-05	0.000367146	bud_CM_CKvsT_down
TraesCS1D02G207000	368.82	2.90562	0.45164	6.4335	1.247e-10	1.247e-10	4.34098e-09	bud_CM_CKvsT_down
TraesCS1D02G207200	71.0114	1.69312	0.359076	4.71522	2.41455e-06	2.41455e-06	4.20409e-05	bud_CM_CKvsT_down
TraesCS1D02G208400	156.512	1.53532	0.342989	4.47628	7.59554e-06	7.59554e-06	0.000118032	bud_CM_CKvsT_down
TraesCS1D02G209500	140.993	2.35628	0.41081	5.73569	9.71174e-09	9.71174e-09	2.59211e-07	bud_CM_CKvsT_down
TraesCS1D02G211200	52.7717	2.04438	0.568222	3.59786	0.000320852	0.000320852	0.0032682	bud_CM_CKvsT_down
TraesCS1D02G212400	5517.03	1.08522	0.243437	4.4579	8.2765e-06	8.2765e-06	0.000127523	bud_CM_CKvsT_down
TraesCS1D02G218800	292.055	1.80884	0.264956	6.82693	8.67536e-12	8.67536e-12	3.50118e-10	bud_CM_CKvsT_down
TraesCS1D02G220300	180.866	5.90408	1.2341	4.7841	1.71756e-06	1.71756e-06	3.07748e-05	bud_CM_CKvsT_down
TraesCS1D02G221500	118.056	2.01742	0.289012	6.98042	2.94292e-12	2.94292e-12	1.2606e-10	bud_CM_CKvsT_down
TraesCS1D02G221600	55.02	1.58285	0.527526	3.00052	0.00269522	0.00269522	0.0199765	bud_CM_CKvsT_down
TraesCS1D02G221800	453.783	1.05025	0.239917	4.37755	1.20018e-05	1.20018e-05	0.000178149	bud_CM_CKvsT_down
TraesCS1D02G223200	155.338	1.20166	0.301725	3.98263	6.81571e-05	6.81571e-05	0.000832597	bud_CM_CKvsT_down
TraesCS1D02G229700	401.03	1.02732	0.179051	5.73757	9.60428e-09	9.60428e-09	2.56408e-07	bud_CM_CKvsT_down
TraesCS1D02G230300	233.092	3.82262	0.467372	8.17897	2.86289e-16	2.86289e-16	1.85989e-14	bud_CM_CKvsT_down
TraesCS1D02G230600	83.3987	2.92647	0.376209	7.77885	7.31887e-15	7.31887e-15	4.17552e-13	bud_CM_CKvsT_down
TraesCS1D02G231500	47.1145	1.45567	0.476394	3.05559	0.00224615	0.00224615	0.0171822	bud_CM_CKvsT_down
TraesCS1D02G231600	6910.03	2.5142	0.279388	8.99895	2.27877e-19	2.27877e-19	1.91639e-17	bud_CM_CKvsT_down
TraesCS1D02G233400	203.616	1.71881	0.339773	5.05869	4.22156e-07	4.22156e-07	8.50231e-06	bud_CM_CKvsT_down
TraesCS1D02G233900	23.8048	2.59522	0.662431	3.91772	8.93893e-05	8.93893e-05	0.00106097	bud_CM_CKvsT_down
TraesCS1D02G236700	832.649	1.2261	0.267308	4.58683	4.50018e-06	4.50018e-06	7.36128e-05	bud_CM_CKvsT_down
TraesCS1D02G236800	708.721	1.13895	0.212903	5.3496	8.81465e-08	8.81465e-08	2.00742e-06	bud_CM_CKvsT_down
TraesCS1D02G239600	115.249	1.63732	0.288331	5.67862	1.35784e-08	1.35784e-08	3.52589e-07	bud_CM_CKvsT_down
TraesCS1D02G239700	98.1535	2.54195	0.32628	7.79072	6.66296e-15	6.66296e-15	3.82201e-13	bud_CM_CKvsT_down
TraesCS1D02G239800	3661.75	1.7501	0.136756	12.7972	1.69916e-37	1.69916e-37	5.17478e-35	bud_CM_CKvsT_down
TraesCS1D02G239900	1380.7	1.1557	0.167307	6.90768	4.92646e-12	4.92646e-12	2.04943e-10	bud_CM_CKvsT_down
TraesCS1D02G241100	47.1882	3.47361	0.508156	6.8357	8.16048e-12	8.16048e-12	3.30605e-10	bud_CM_CKvsT_down
TraesCS1D02G241900	339.694	3.28042	0.4029	8.14202	3.88752e-16	3.88752e-16	2.50394e-14	bud_CM_CKvsT_down
TraesCS1D02G243000	216.352	1.04036	0.274229	3.79377	0.00014838	0.00014838	0.00166422	bud_CM_CKvsT_down
TraesCS1D02G243500	117.18	2.05269	0.326171	6.2933	3.10778e-10	3.10778e-10	1.02594e-08	bud_CM_CKvsT_down
TraesCS1D02G245700	1465.79	1.24291	0.122058	10.1829	2.36387e-24	2.36387e-24	2.8964e-22	bud_CM_CKvsT_down
TraesCS1D02G245800	723.501	1.1558	0.220845	5.23353	1.66302e-07	1.66302e-07	3.60781e-06	bud_CM_CKvsT_down
TraesCS1D02G247200	388.474	1.51033	0.215172	7.0192	2.23136e-12	2.23136e-12	9.71198e-11	bud_CM_CKvsT_down
TraesCS1D02G248500	226.289	1.25011	0.216925	5.76285	8.2703e-09	8.2703e-09	2.22826e-07	bud_CM_CKvsT_down
TraesCS1D02G249600	97.6856	1.88334	0.441212	4.26855	1.96744e-05	1.96744e-05	0.000276385	bud_CM_CKvsT_down
TraesCS1D02G250000	79.2197	1.43827	0.383218	3.75313	0.000174639	0.000174639	0.00192534	bud_CM_CKvsT_down
TraesCS1D02G251400	79.0525	1.20433	0.406266	2.96438	0.00303289	0.00303289	0.0220122	bud_CM_CKvsT_down
TraesCS1D02G251700	1639.93	1.38307	0.29254	4.7278	2.26968e-06	2.26968e-06	3.97813e-05	bud_CM_CKvsT_down
TraesCS1D02G253400	156.565	1.03758	0.349011	2.97291	0.00294988	0.00294988	0.0215234	bud_CM_CKvsT_down
TraesCS1D02G253900	106.489	1.32054	0.412366	3.20234	0.00136315	0.00136315	0.011281	bud_CM_CKvsT_down
TraesCS1D02G256400	629.754	2.77521	0.407737	6.80636	1.00096e-11	1.00096e-11	4.01656e-10	bud_CM_CKvsT_down
TraesCS1D02G256500	39.9203	2.33186	0.472508	4.93507	8.01219e-07	8.01219e-07	1.53032e-05	bud_CM_CKvsT_down
TraesCS1D02G256700	1081.22	3.12626	0.268495	11.6437	2.47178e-31	2.47178e-31	5.10708e-29	bud_CM_CKvsT_down
TraesCS1D02G256800	5829.15	4.97887	0.306624	16.2377	2.72838e-59	2.72838e-59	2.26378e-56	bud_CM_CKvsT_down
TraesCS1D02G256900	31.3709	2.04399	0.615421	3.32129	0.000896011	0.000896011	0.00792548	bud_CM_CKvsT_down
TraesCS1D02G257200	119.726	1.93712	0.28667	6.75734	1.40553e-11	1.40553e-11	5.55536e-10	bud_CM_CKvsT_down
TraesCS1D02G259100	1566.14	1.03607	0.297153	3.48664	0.000489126	0.000489126	0.0046988	bud_CM_CKvsT_down
TraesCS1D02G263700	247.698	1.67895	0.334525	5.01891	5.19644e-07	5.19644e-07	1.02985e-05	bud_CM_CKvsT_down
TraesCS1D02G263800	195.311	1.00696	0.243945	4.12783	3.66205e-05	3.66205e-05	0.000479599	bud_CM_CKvsT_down
TraesCS1D02G265400	189.561	2.20839	0.291564	7.57429	3.61098e-14	3.61098e-14	1.91979e-12	bud_CM_CKvsT_down
TraesCS1D02G265600	34.3997	4.62072	0.746528	6.18962	6.03097e-10	6.03097e-10	1.9136e-08	bud_CM_CKvsT_down
TraesCS1D02G265800	6406.07	2.02278	0.190945	10.5935	3.19322e-26	3.19322e-26	4.41578e-24	bud_CM_CKvsT_down
TraesCS1D02G266100	620.524	3.21254	0.270732	11.8661	1.77547e-32	1.77547e-32	4.01477e-30	bud_CM_CKvsT_down
TraesCS1D02G266200	8167.32	2.12461	0.211507	10.0451	9.65339e-24	9.65339e-24	1.14038e-21	bud_CM_CKvsT_down
TraesCS1D02G266300	1210.66	3.24331	0.234162	13.8508	1.25875e-43	1.25875e-43	5.48099e-41	bud_CM_CKvsT_down
TraesCS1D02G267500	71.9416	1.26336	0.403818	3.12853	0.00175681	0.00175681	0.0139862	bud_CM_CKvsT_down
TraesCS1D02G268900	1000.08	1.46351	0.241617	6.05713	1.38569e-09	1.38569e-09	4.18263e-08	bud_CM_CKvsT_down
TraesCS1D02G269400	60.4743	1.98289	0.403995	4.90821	9.19132e-07	9.19132e-07	1.73789e-05	bud_CM_CKvsT_down
TraesCS1D02G271000	113.468	1.7934	0.500051	3.58644	0.000335221	0.000335221	0.00339552	bud_CM_CKvsT_down
TraesCS1D02G271100	1351.44	2.9766	0.668011	4.45591	8.35364e-06	8.35364e-06	0.000128561	bud_CM_CKvsT_down
TraesCS1D02G271500	449.127	1.35319	0.172561	7.84185	4.4397e-15	4.4397e-15	2.59473e-13	bud_CM_CKvsT_down
TraesCS1D02G272600	16.0862	4.94794	1.20918	4.09197	4.27722e-05	4.27722e-05	0.000550517	bud_CM_CKvsT_down
TraesCS1D02G273500	1913.09	3.00346	0.311166	9.65225	4.8087e-22	4.8087e-22	5.0369e-20	bud_CM_CKvsT_down
TraesCS1D02G274600	411.721	1.14748	0.313801	3.6567	0.000255485	0.000255485	0.00267317	bud_CM_CKvsT_down
TraesCS1D02G274800	2062.94	2.37291	0.234675	10.1115	4.91321e-24	4.91321e-24	5.88324e-22	bud_CM_CKvsT_down
TraesCS1D02G275200	34.6802	1.67753	0.622456	2.69501	0.00703863	0.00703863	0.0436673	bud_CM_CKvsT_down
TraesCS1D02G275400	62.7107	3.08992	0.475726	6.49517	8.29402e-11	8.29402e-11	2.95361e-09	bud_CM_CKvsT_down
TraesCS1D02G276600	766.398	1.871	0.31224	5.9922	2.07027e-09	2.07027e-09	6.10387e-08	bud_CM_CKvsT_down
TraesCS1D02G277700	43.1311	1.43064	0.519098	2.75601	0.00585108	0.00585108	0.0376153	bud_CM_CKvsT_down
TraesCS1D02G277900	605.154	1.40158	0.396852	3.53174	0.000412828	0.000412828	0.00406326	bud_CM_CKvsT_down
TraesCS1D02G278100	5156.86	2.22848	0.203504	10.9505	6.60768e-28	6.60768e-28	1.02847e-25	bud_CM_CKvsT_down
TraesCS1D02G278200	396.036	1.34566	0.175145	7.68316	1.5521e-14	1.5521e-14	8.57185e-13	bud_CM_CKvsT_down
TraesCS1D02G279000	365.57	1.06888	0.247538	4.31803	1.57428e-05	1.57428e-05	0.000227232	bud_CM_CKvsT_down
TraesCS1D02G279500	617.683	1.86254	0.249422	7.46739	8.1799e-14	8.1799e-14	4.18422e-12	bud_CM_CKvsT_down
TraesCS1D02G279600	384.013	1.16336	0.180837	6.43317	1.24971e-10	1.24971e-10	4.34896e-09	bud_CM_CKvsT_down
TraesCS1D02G281700	14.5149	7.27698	1.42528	5.10565	3.29661e-07	3.29661e-07	6.78339e-06	bud_CM_CKvsT_down
TraesCS1D02G281800	4931.72	1.09385	0.129866	8.42287	3.67381e-17	3.67381e-17	2.58255e-15	bud_CM_CKvsT_down
TraesCS1D02G282300	355.625	1.53703	0.389069	3.95053	7.79784e-05	7.79784e-05	0.000938277	bud_CM_CKvsT_down
TraesCS1D02G282400	630.727	1.08397	0.192635	5.62705	1.83322e-08	1.83322e-08	4.66715e-07	bud_CM_CKvsT_down
TraesCS1D02G284800	8.15696	6.44639	1.59345	4.04555	5.22004e-05	5.22004e-05	0.000657255	bud_CM_CKvsT_down
TraesCS1D02G288800	338.668	1.68281	0.226796	7.41993	1.17179e-13	1.17179e-13	5.91646e-12	bud_CM_CKvsT_down
TraesCS1D02G289100	36.8097	3.54376	0.637904	5.55531	2.77112e-08	2.77112e-08	6.88526e-07	bud_CM_CKvsT_down
TraesCS1D02G292700	159.568	1.11111	0.296466	3.74786	0.000178347	0.000178347	0.00196048	bud_CM_CKvsT_down
TraesCS1D02G293300	430.84	1.11031	0.270947	4.09789	4.16937e-05	4.16937e-05	0.000538345	bud_CM_CKvsT_down
TraesCS1D02G296300	52.753	2.69968	0.518794	5.20376	1.95295e-07	1.95295e-07	4.17593e-06	bud_CM_CKvsT_down
TraesCS1D02G296500	810.665	1.23862	0.210603	5.88129	4.07085e-09	4.07085e-09	1.14665e-07	bud_CM_CKvsT_down
TraesCS1D02G296600	781.199	1.11581	0.221612	5.03495	4.77961e-07	4.77961e-07	9.53776e-06	bud_CM_CKvsT_down
TraesCS1D02G302100	150.034	1.23499	0.254876	4.84543	1.26335e-06	1.26335e-06	2.33075e-05	bud_CM_CKvsT_down
TraesCS1D02G302500	14.0467	2.89376	0.985953	2.93499	0.00333558	0.00333558	0.0237666	bud_CM_CKvsT_down
TraesCS1D02G303100	180.167	2.22818	0.317954	7.00788	2.41959e-12	2.41959e-12	1.0488e-10	bud_CM_CKvsT_down
TraesCS1D02G304700	783.799	1.92574	0.267374	7.20243	5.91474e-13	5.91474e-13	2.74443e-11	bud_CM_CKvsT_down
TraesCS1D02G305000	201.917	1.36719	0.310615	4.40156	1.07476e-05	1.07476e-05	0.00016135	bud_CM_CKvsT_down
TraesCS1D02G307400	135.443	1.99377	0.535914	3.72031	0.000198977	0.000198977	0.00215466	bud_CM_CKvsT_down
TraesCS1D02G309000	131.748	1.23553	0.293537	4.2091	2.56388e-05	2.56388e-05	0.000349143	bud_CM_CKvsT_down
TraesCS1D02G310300	1594.16	1.64704	0.614981	2.67819	0.00740214	0.00740214	0.0454727	bud_CM_CKvsT_down
TraesCS1D02G310900	2139.66	2.50212	0.203938	12.269	1.32834e-34	1.32834e-34	3.4561e-32	bud_CM_CKvsT_down
TraesCS1D02G312500	238.022	2.54736	0.245809	10.3632	3.64642e-25	3.64642e-25	4.68012e-23	bud_CM_CKvsT_down
TraesCS1D02G312600	370.381	2.20906	0.329533	6.70362	2.0332e-11	2.0332e-11	7.85073e-10	bud_CM_CKvsT_down
TraesCS1D02G312800	759.973	2.21303	0.214355	10.3242	5.47968e-25	5.47968e-25	6.96521e-23	bud_CM_CKvsT_down
TraesCS1D02G314300	101.37	1.60647	0.401663	3.99956	6.34615e-05	6.34615e-05	0.000782311	bud_CM_CKvsT_down
TraesCS1D02G316600	30.0106	2.53341	0.541031	4.68256	2.83309e-06	2.83309e-06	4.85738e-05	bud_CM_CKvsT_down
TraesCS1D02G319100	19.9713	1.8901	0.707862	2.67015	0.00758168	0.00758168	0.046334	bud_CM_CKvsT_down
TraesCS1D02G320800	719.034	2.34506	0.199073	11.7799	4.95375e-32	4.95375e-32	1.09204e-29	bud_CM_CKvsT_down
TraesCS1D02G322000	547.605	1.22049	0.238772	5.11152	3.19574e-07	3.19574e-07	6.58869e-06	bud_CM_CKvsT_down
TraesCS1D02G322600	41.3023	1.56712	0.514844	3.04388	0.00233549	0.00233549	0.0177587	bud_CM_CKvsT_down
TraesCS1D02G323300	25.9822	2.6388	0.844646	3.12415	0.00178318	0.00178318	0.0141598	bud_CM_CKvsT_down
TraesCS1D02G327100	338.033	1.39231	0.282388	4.93049	8.20226e-07	8.20226e-07	1.56464e-05	bud_CM_CKvsT_down
TraesCS1D02G327800	119.319	1.3513	0.308905	4.37449	1.21715e-05	1.21715e-05	0.000180185	bud_CM_CKvsT_down
TraesCS1D02G331600	466.844	3.43235	0.34114	10.0614	8.17983e-24	8.17983e-24	9.69563e-22	bud_CM_CKvsT_down
TraesCS1D02G333500	944.626	3.2015	0.290436	11.0231	2.95827e-28	2.95827e-28	4.70173e-26	bud_CM_CKvsT_down
TraesCS1D02G334900	53.5246	1.85281	0.529517	3.49905	0.000466922	0.000466922	0.00451804	bud_CM_CKvsT_down
TraesCS1D02G335500	36.7615	2.50831	0.623495	4.02299	5.74649e-05	5.74649e-05	0.000715757	bud_CM_CKvsT_down
TraesCS1D02G337500	79.6268	1.14498	0.357406	3.20359	0.00135725	0.00135725	0.0112395	bud_CM_CKvsT_down
TraesCS1D02G339800	67.7482	2.10829	0.562527	3.74789	0.000178332	0.000178332	0.00196048	bud_CM_CKvsT_down
TraesCS1D02G343300	121.705	1.82505	0.345914	5.27602	1.32017e-07	1.32017e-07	2.9225e-06	bud_CM_CKvsT_down
TraesCS1D02G344700	1423.32	2.42017	0.273472	8.84979	8.76841e-19	8.76841e-19	7.05854e-17	bud_CM_CKvsT_down
TraesCS1D02G345100	328.386	1.5717	0.196529	7.99731	1.2717e-15	1.2717e-15	7.82276e-14	bud_CM_CKvsT_down
TraesCS1D02G345200	157.685	1.86653	0.385347	4.84377	1.27399e-06	1.27399e-06	2.34798e-05	bud_CM_CKvsT_down
TraesCS1D02G345400	592.878	2.90282	0.24632	11.7847	4.67859e-32	4.67859e-32	1.03572e-29	bud_CM_CKvsT_down
TraesCS1D02G346200	1843.29	1.24373	0.180637	6.88527	5.76796e-12	5.76796e-12	2.38012e-10	bud_CM_CKvsT_down
TraesCS1D02G350000	886.208	1.26135	0.208963	6.03623	1.5776e-09	1.5776e-09	4.72253e-08	bud_CM_CKvsT_down
TraesCS1D02G350400	231.787	2.11092	0.276381	7.6377	2.21133e-14	2.21133e-14	1.20298e-12	bud_CM_CKvsT_down
TraesCS1D02G356600	3.56744	5.25183	1.98021	2.65216	0.0079978	0.0079978	0.0482985	bud_CM_CKvsT_down
TraesCS1D02G358400	174.78	1.02352	0.274572	3.7277	0.000193233	0.000193233	0.00210023	bud_CM_CKvsT_down
TraesCS1D02G358500	2063.89	2.07016	0.172639	11.9913	3.94818e-33	3.94818e-33	9.30727e-31	bud_CM_CKvsT_down
TraesCS1D02G359100	818.113	1.9846	0.619113	3.20555	0.00134805	0.00134805	0.0111768	bud_CM_CKvsT_down
TraesCS1D02G360600	126.125	2.17158	0.319949	6.78729	1.14263e-11	1.14263e-11	4.5573e-10	bud_CM_CKvsT_down
TraesCS1D02G363900	398.016	1.30625	0.193061	6.76596	1.32427e-11	1.32427e-11	5.25392e-10	bud_CM_CKvsT_down
TraesCS1D02G367000	1877.82	1.2372	0.313475	3.94674	7.92219e-05	7.92219e-05	0.000951547	bud_CM_CKvsT_down
TraesCS1D02G367700	548.775	2.48292	0.282254	8.79677	1.40809e-18	1.40809e-18	1.11729e-16	bud_CM_CKvsT_down
TraesCS1D02G371400	309.705	1.99123	0.210347	9.46639	2.89693e-21	2.89693e-21	2.82649e-19	bud_CM_CKvsT_down
TraesCS1D02G371500	113.925	1.48476	0.366337	4.05299	5.05666e-05	5.05666e-05	0.000639051	bud_CM_CKvsT_down
TraesCS1D02G378400	42.593	2.98375	0.561059	5.31807	1.04874e-07	1.04874e-07	2.35729e-06	bud_CM_CKvsT_down
TraesCS1D02G378500	132.156	4.34965	0.501893	8.66649	4.45649e-18	4.45649e-18	3.38816e-16	bud_CM_CKvsT_down
TraesCS1D02G378800	186.59	3.81641	0.312568	12.2099	2.75292e-34	2.75292e-34	7.00692e-32	bud_CM_CKvsT_down
TraesCS1D02G378900	886.742	3.73813	0.185173	20.1872	1.2695e-90	1.2695e-90	3.18506e-87	bud_CM_CKvsT_down
TraesCS1D02G379800	828.71	1.09482	0.173539	6.30879	2.81232e-10	2.81232e-10	9.35728e-09	bud_CM_CKvsT_down
TraesCS1D02G384100	11.1872	2.48611	0.877981	2.83162	0.00463128	0.00463128	0.0310898	bud_CM_CKvsT_down
TraesCS1D02G392500	225.469	6.41262	1.1618	5.51954	3.39893e-08	3.39893e-08	8.29455e-07	bud_CM_CKvsT_down
TraesCS1D02G392600	71.1248	1.02859	0.339627	3.02859	0.00245698	0.00245698	0.0185128	bud_CM_CKvsT_down
TraesCS1D02G392800	18.8848	1.80063	0.672047	2.67932	0.00737724	0.00737724	0.0453674	bud_CM_CKvsT_down
TraesCS1D02G397600	1533.08	1.25272	0.125097	10.014	1.3231e-23	1.3231e-23	1.54055e-21	bud_CM_CKvsT_down
TraesCS1D02G398400	1189.39	1.19124	0.206054	5.78118	7.41764e-09	7.41764e-09	2.01346e-07	bud_CM_CKvsT_down
TraesCS1D02G398700	261.624	1.14194	0.407637	2.80136	0.00508872	0.00508872	0.0335354	bud_CM_CKvsT_down
TraesCS1D02G400000	2535.4	4.03468	0.19796	20.3813	2.45168e-92	2.45168e-92	6.45859e-89	bud_CM_CKvsT_down
TraesCS1D02G409300	65.7443	1.14775	0.37367	3.07158	0.00212933	0.00212933	0.0164281	bud_CM_CKvsT_down
TraesCS1D02G412000	330.567	1.527	0.213176	7.16309	7.88761e-13	7.88761e-13	3.61526e-11	bud_CM_CKvsT_down
TraesCS1D02G418900	792.589	2.59961	0.328377	7.91654	2.44203e-15	2.44203e-15	1.46208e-13	bud_CM_CKvsT_down
TraesCS1D02G419400	696.692	1.36748	0.239023	5.72114	1.05813e-08	1.05813e-08	2.80291e-07	bud_CM_CKvsT_down
TraesCS1D02G422000	136.131	3.32316	0.312073	10.6487	1.76864e-26	1.76864e-26	2.51171e-24	bud_CM_CKvsT_down
TraesCS1D02G425200	248.3	2.49567	0.316713	7.87992	3.27584e-15	3.27584e-15	1.93166e-13	bud_CM_CKvsT_down
TraesCS1D02G429200	294.671	2.20716	0.27854	7.92405	2.29898e-15	2.29898e-15	1.37733e-13	bud_CM_CKvsT_down
TraesCS1D02G429800	105.818	3.1076	0.345436	8.99617	2.33736e-19	2.33736e-19	1.96409e-17	bud_CM_CKvsT_down
TraesCS1D02G429900	159.314	2.42139	0.269792	8.975	2.83363e-19	2.83363e-19	2.36601e-17	bud_CM_CKvsT_down
TraesCS1D02G430000	89.7746	2.25521	0.486618	4.63444	3.57899e-06	3.57899e-06	5.99193e-05	bud_CM_CKvsT_down
TraesCS1D02G430700	1317.51	2.07767	0.256151	8.1111	5.01634e-16	5.01634e-16	3.19584e-14	bud_CM_CKvsT_down
TraesCS1D02G430800	131.224	3.56797	0.3912	9.12056	7.47367e-20	7.47367e-20	6.50314e-18	bud_CM_CKvsT_down
TraesCS1D02G430900	26.7909	3.18864	1.17537	2.71289	0.00666999	0.00666999	0.0418175	bud_CM_CKvsT_down
TraesCS1D02G431000	243.993	1.85106	0.236125	7.83931	4.53042e-15	4.53042e-15	2.64189e-13	bud_CM_CKvsT_down
TraesCS1D02G431100	16.0551	4.18199	1.13752	3.67642	0.000236531	0.000236531	0.00249835	bud_CM_CKvsT_down
TraesCS1D02G431200	555.142	2.1742	0.21432	10.1446	3.50144e-24	3.50144e-24	4.21669e-22	bud_CM_CKvsT_down
TraesCS1D02G431400	112.698	1.96094	0.454485	4.31464	1.59862e-05	1.59862e-05	0.00023019	bud_CM_CKvsT_down
TraesCS1D02G431600	8.33703	3.90553	1.39804	2.79358	0.00521284	0.00521284	0.0342114	bud_CM_CKvsT_down
TraesCS1D02G432400	5416.21	2.08291	0.294922	7.06256	1.63464e-12	1.63464e-12	7.20402e-11	bud_CM_CKvsT_down
TraesCS1D02G434600	424.385	2.26832	0.189451	11.9731	4.91326e-33	4.91326e-33	1.13787e-30	bud_CM_CKvsT_down
TraesCS1D02G436300	196.897	1.05467	0.249537	4.22653	2.37318e-05	2.37318e-05	0.000326635	bud_CM_CKvsT_down
TraesCS1D02G439400	15.5149	3.5706	0.964594	3.70166	0.000214192	0.000214192	0.00229466	bud_CM_CKvsT_down
TraesCS1D02G439500	158.441	1.64242	0.252574	6.50271	7.88834e-11	7.88834e-11	2.81792e-09	bud_CM_CKvsT_down
TraesCS1D02G444100	208.106	1.34619	0.316871	4.24838	2.15323e-05	2.15323e-05	0.000299689	bud_CM_CKvsT_down
TraesCS1D02G449600	151.341	1.21008	0.342445	3.53364	0.00040988	0.00040988	0.00403764	bud_CM_CKvsT_down
TraesCS2A02G000200	1085.03	1.43865	0.155439	9.25536	2.13516e-20	2.13516e-20	1.9446e-18	bud_CM_CKvsT_down
TraesCS2A02G000600	775.297	1.14291	0.236631	4.82994	1.36573e-06	1.36573e-06	2.50283e-05	bud_CM_CKvsT_down
TraesCS2A02G004600	351.887	1.02639	0.193573	5.30235	1.14322e-07	1.14322e-07	2.55658e-06	bud_CM_CKvsT_down
TraesCS2A02G005900	18.1708	4.6594	1.08048	4.31235	1.6153e-05	1.6153e-05	0.000232201	bud_CM_CKvsT_down
TraesCS2A02G009500	378.547	1.00025	0.216109	4.62844	3.68436e-06	3.68436e-06	6.14978e-05	bud_CM_CKvsT_down
TraesCS2A02G013200	80.2497	1.8088	0.660928	2.73675	0.00620489	0.00620489	0.0394137	bud_CM_CKvsT_down
TraesCS2A02G013500	138.383	2.77299	0.309815	8.95048	3.53931e-19	3.53931e-19	2.9297e-17	bud_CM_CKvsT_down
TraesCS2A02G019400	843.262	4.86495	0.779366	6.24218	4.31502e-10	4.31502e-10	1.39348e-08	bud_CM_CKvsT_down
TraesCS2A02G022200	72.9157	1.2217	0.397962	3.06989	0.00214137	0.00214137	0.0165042	bud_CM_CKvsT_down
TraesCS2A02G022500	84.8819	5.16376	1.87669	2.75152	0.00593195	0.00593195	0.0380377	bud_CM_CKvsT_down
TraesCS2A02G024700	9.31963	2.76839	1.0238	2.70403	0.0068505	0.0068505	0.0427442	bud_CM_CKvsT_down
TraesCS2A02G024900	27.4909	2.43783	0.779732	3.12649	0.00176905	0.00176905	0.0140624	bud_CM_CKvsT_down
TraesCS2A02G031400	36.8999	4.0937	0.690584	5.92789	3.06857e-09	3.06857e-09	8.81775e-08	bud_CM_CKvsT_down
TraesCS2A02G034400	439.664	2.86114	0.273384	10.4657	1.24212e-25	1.24212e-25	1.6568e-23	bud_CM_CKvsT_down
TraesCS2A02G034600	56.2296	3.23833	0.562381	5.75826	8.49844e-09	8.49844e-09	2.28681e-07	bud_CM_CKvsT_down
TraesCS2A02G038300	313.756	1.4689	0.347814	4.22323	2.40824e-05	2.40824e-05	0.000330812	bud_CM_CKvsT_down
TraesCS2A02G040300	80.5181	1.37689	0.324132	4.24794	2.15742e-05	2.15742e-05	0.000300121	bud_CM_CKvsT_down
TraesCS2A02G045600	18.3949	2.44048	0.786721	3.10209	0.00192159	0.00192159	0.0150693	bud_CM_CKvsT_down
TraesCS2A02G048600	43.5145	3.54897	0.718506	4.93938	7.83731e-07	7.83731e-07	1.49964e-05	bud_CM_CKvsT_down
TraesCS2A02G057000	42.3158	2.66304	0.655659	4.06163	4.87316e-05	4.87316e-05	0.000618307	bud_CM_CKvsT_down
TraesCS2A02G064900	3581.7	1.8524	0.205788	9.00147	2.22708e-19	2.22708e-19	1.87441e-17	bud_CM_CKvsT_down
TraesCS2A02G066400	40.7287	2.01477	0.510425	3.94725	7.90533e-05	7.90533e-05	0.000949739	bud_CM_CKvsT_down
TraesCS2A02G068500	17.5005	1.96952	0.686668	2.86823	0.00412778	0.00412778	0.0283177	bud_CM_CKvsT_down
TraesCS2A02G070200	47.7763	1.28822	0.421124	3.05901	0.00222072	0.00222072	0.0170162	bud_CM_CKvsT_down
TraesCS2A02G070600	86.8973	1.04385	0.376196	2.77474	0.00552451	0.00552451	0.0358858	bud_CM_CKvsT_down
TraesCS2A02G071800	32.3188	2.62185	0.735571	3.56438	0.00036472	0.00036472	0.00365323	bud_CM_CKvsT_down
TraesCS2A02G076600	10.2905	6.77965	1.54925	4.37608	1.2083e-05	1.2083e-05	0.000179089	bud_CM_CKvsT_down
TraesCS2A02G083600	283.028	1.49282	0.38663	3.86112	0.000112869	0.000112869	0.00130676	bud_CM_CKvsT_down
TraesCS2A02G083700	61.2727	1.84956	0.434493	4.25681	2.07363e-05	2.07363e-05	0.000289184	bud_CM_CKvsT_down
TraesCS2A02G084700	55.954	2.08629	0.420216	4.96479	6.87745e-07	6.87745e-07	1.33218e-05	bud_CM_CKvsT_down
TraesCS2A02G086900	564.423	1.48944	0.204798	7.27272	3.52328e-13	3.52328e-13	1.68832e-11	bud_CM_CKvsT_down
TraesCS2A02G090600	70.7018	2.72194	0.52437	5.19088	2.093e-07	2.093e-07	4.4564e-06	bud_CM_CKvsT_down
TraesCS2A02G091000	8.43757	3.92548	1.37956	2.84545	0.00443488	0.00443488	0.0300275	bud_CM_CKvsT_down
TraesCS2A02G091100	22.5549	4.12339	1.11539	3.6968	0.000218335	0.000218335	0.00233359	bud_CM_CKvsT_down
TraesCS2A02G092200	2936	1.82033	0.14877	12.2358	2.00008e-34	2.00008e-34	5.11544e-32	bud_CM_CKvsT_down
TraesCS2A02G097200	13.3514	4.63227	1.19124	3.8886	0.000100823	0.000100823	0.00117849	bud_CM_CKvsT_down
TraesCS2A02G097400	6771.95	1.33488	0.164821	8.09899	5.54168e-16	5.54168e-16	3.50931e-14	bud_CM_CKvsT_down
TraesCS2A02G098600	40.9912	2.47481	0.47532	5.20661	1.92317e-07	1.92317e-07	4.1156e-06	bud_CM_CKvsT_down
TraesCS2A02G098700	28.3112	2.18444	0.556787	3.9233	8.73425e-05	8.73425e-05	0.00103878	bud_CM_CKvsT_down
TraesCS2A02G098800	277.461	1.99809	0.284622	7.02018	2.21589e-12	2.21589e-12	9.64866e-11	bud_CM_CKvsT_down
TraesCS2A02G101400	628.739	1.07139	0.169407	6.32437	2.54271e-10	2.54271e-10	8.5032e-09	bud_CM_CKvsT_down
TraesCS2A02G104500	760.727	1.32865	0.192797	6.89146	5.52236e-12	5.52236e-12	2.2856e-10	bud_CM_CKvsT_down
TraesCS2A02G106600	20.8227	1.76292	0.640395	2.75286	0.00590771	0.00590771	0.0379145	bud_CM_CKvsT_down
TraesCS2A02G108600	150.494	3.66011	0.30553	11.9795	4.54786e-33	4.54786e-33	1.05914e-30	bud_CM_CKvsT_down
TraesCS2A02G110200	291.189	2.07972	0.264515	7.8624	3.76829e-15	3.76829e-15	2.21585e-13	bud_CM_CKvsT_down
TraesCS2A02G111200	228.513	1.16834	0.205672	5.68058	1.34241e-08	1.34241e-08	3.48927e-07	bud_CM_CKvsT_down
TraesCS2A02G112400	80.7143	1.14871	0.399019	2.87884	0.00399147	0.00399147	0.0275584	bud_CM_CKvsT_down
TraesCS2A02G121900	4.82699	5.68885	1.78833	3.18109	0.00146723	0.00146723	0.0120037	bud_CM_CKvsT_down
TraesCS2A02G122100	91.9047	1.90083	0.591369	3.21429	0.00130765	0.00130765	0.010891	bud_CM_CKvsT_down
TraesCS2A02G128200	53.1671	2.02833	0.513689	3.94855	7.86275e-05	7.86275e-05	0.000945378	bud_CM_CKvsT_down
TraesCS2A02G130800	247.631	1.04701	0.22131	4.73099	2.23432e-06	2.23432e-06	3.92072e-05	bud_CM_CKvsT_down
TraesCS2A02G132300	35.7352	1.50658	0.510193	2.95295	0.00314748	0.00314748	0.0226639	bud_CM_CKvsT_down
TraesCS2A02G135800	1120.43	1.04787	0.129378	8.09924	5.53029e-16	5.53029e-16	3.5042e-14	bud_CM_CKvsT_down
TraesCS2A02G135900	8.62507	4.62276	1.41567	3.26543	0.00109298	0.00109298	0.00937729	bud_CM_CKvsT_down
TraesCS2A02G136700	1119.6	1.56145	0.244455	6.38748	1.68638e-10	1.68638e-10	5.77138e-09	bud_CM_CKvsT_down
TraesCS2A02G137500	5.13526	4.76963	1.70418	2.79878	0.00512963	0.00512963	0.0337599	bud_CM_CKvsT_down
TraesCS2A02G137800	6.14897	6.03601	1.92063	3.14272	0.00167387	0.00167387	0.0134284	bud_CM_CKvsT_down
TraesCS2A02G139600	163.506	1.73366	0.44518	3.89429	9.84859e-05	9.84859e-05	0.00115361	bud_CM_CKvsT_down
TraesCS2A02G143100	668.385	1.56372	0.33499	4.66796	3.04212e-06	3.04212e-06	5.17367e-05	bud_CM_CKvsT_down
TraesCS2A02G143200	469.388	1.5615	0.338815	4.60871	4.0517e-06	4.0517e-06	6.6961e-05	bud_CM_CKvsT_down
TraesCS2A02G143300	670.656	1.65042	0.357333	4.61872	3.86107e-06	3.86107e-06	6.41628e-05	bud_CM_CKvsT_down
TraesCS2A02G143500	508.304	4.74089	1.60994	2.94477	0.00323194	0.00323194	0.0231612	bud_CM_CKvsT_down
TraesCS2A02G144600	25.4138	3.9831	0.917754	4.34005	1.4245e-05	1.4245e-05	0.000207673	bud_CM_CKvsT_down
TraesCS2A02G145800	1687.29	4.94148	0.559344	8.83442	1.00615e-18	1.00615e-18	8.08711e-17	bud_CM_CKvsT_down
TraesCS2A02G151700	35.061	1.42199	0.482767	2.94549	0.00322441	0.00322441	0.0231167	bud_CM_CKvsT_down
TraesCS2A02G152200	32.8561	3.66871	0.67104	5.46721	4.57176e-08	4.57176e-08	1.0939e-06	bud_CM_CKvsT_down
TraesCS2A02G152500	34.8262	2.2589	0.635531	3.55436	0.000378904	0.000378904	0.00377628	bud_CM_CKvsT_down
TraesCS2A02G152900	341.857	1.63187	0.185416	8.80115	1.35424e-18	1.35424e-18	1.07699e-16	bud_CM_CKvsT_down
TraesCS2A02G157300	5.96793	5.99474	1.71418	3.49715	0.000470254	0.000470254	0.00454277	bud_CM_CKvsT_down
TraesCS2A02G157600	982.828	1.75403	0.188378	9.31121	1.26381e-20	1.26381e-20	1.17644e-18	bud_CM_CKvsT_down
TraesCS2A02G158600	872.449	1.26521	0.194008	6.52143	6.96412e-11	6.96412e-11	2.50885e-09	bud_CM_CKvsT_down
TraesCS2A02G158700	358.046	1.75894	0.35951	4.89261	9.95073e-07	9.95073e-07	1.8704e-05	bud_CM_CKvsT_down
TraesCS2A02G159100	50.2582	1.72133	0.539825	3.18867	0.00142928	0.00142928	0.0117473	bud_CM_CKvsT_down
TraesCS2A02G161100	32.2291	2.13176	0.597807	3.56597	0.000362515	0.000362515	0.00363494	bud_CM_CKvsT_down
TraesCS2A02G161300	4542.49	1.8841	0.222786	8.45698	2.74388e-17	2.74388e-17	1.94878e-15	bud_CM_CKvsT_down
TraesCS2A02G163200	385.065	1.23885	0.213336	5.80703	6.35921e-09	6.35921e-09	1.74187e-07	bud_CM_CKvsT_down
TraesCS2A02G163300	49.8075	1.42241	0.423269	3.36053	0.000777918	0.000777918	0.00703979	bud_CM_CKvsT_down
TraesCS2A02G164300	157.263	1.5711	0.309584	5.07487	3.8777e-07	3.8777e-07	7.8624e-06	bud_CM_CKvsT_down
TraesCS2A02G167400	88.1966	1.2405	0.370222	3.35069	0.000806109	0.000806109	0.0072483	bud_CM_CKvsT_down
TraesCS2A02G169300	10616.6	1.91759	0.154078	12.4456	1.47825e-35	1.47825e-35	4.02503e-33	bud_CM_CKvsT_down
TraesCS2A02G170000	626.738	1.14832	0.185287	6.19752	5.73594e-10	5.73594e-10	1.8246e-08	bud_CM_CKvsT_down
TraesCS2A02G170300	3.96481	5.40649	1.8996	2.84612	0.00442557	0.00442557	0.0299763	bud_CM_CKvsT_down
TraesCS2A02G170600	603.816	1.02733	0.253836	4.0472	5.18335e-05	5.18335e-05	0.000653181	bud_CM_CKvsT_down
TraesCS2A02G171400	30.7408	1.65746	0.599034	2.76688	0.00565954	0.00565954	0.0366016	bud_CM_CKvsT_down
TraesCS2A02G173400	206.768	1.30873	0.211187	6.19703	5.7538e-10	5.7538e-10	1.82896e-08	bud_CM_CKvsT_down
TraesCS2A02G175900	156.83	2.106	0.359733	5.85434	4.78902e-09	4.78902e-09	1.33608e-07	bud_CM_CKvsT_down
TraesCS2A02G177500	130.607	1.06431	0.270801	3.93022	8.48678e-05	8.48678e-05	0.00101141	bud_CM_CKvsT_down
TraesCS2A02G182400	530.219	2.18135	0.367553	5.93478	2.94233e-09	2.94233e-09	8.47813e-08	bud_CM_CKvsT_down
TraesCS2A02G183900	101.101	1.39399	0.309231	4.50791	6.54683e-06	6.54683e-06	0.000103273	bud_CM_CKvsT_down
TraesCS2A02G186400	35.3566	2.5675	0.517594	4.96046	7.03278e-07	7.03278e-07	1.35852e-05	bud_CM_CKvsT_down
TraesCS2A02G186500	53.7751	2.06224	0.474318	4.34781	1.37506e-05	1.37506e-05	0.000201328	bud_CM_CKvsT_down
TraesCS2A02G186700	335.951	1.76032	0.224497	7.84116	4.46399e-15	4.46399e-15	2.60747e-13	bud_CM_CKvsT_down
TraesCS2A02G187800	611.215	1.97278	0.201749	9.77839	1.39416e-22	1.39416e-22	1.5114e-20	bud_CM_CKvsT_down
TraesCS2A02G188600	1817.65	4.48082	0.23538	19.0365	8.50105e-81	8.50105e-81	1.35726e-77	bud_CM_CKvsT_down
TraesCS2A02G188700	488.931	2.04377	0.214114	9.54522	1.35814e-21	1.35814e-21	1.37081e-19	bud_CM_CKvsT_down
TraesCS2A02G188900	245.775	2.33891	0.27649	8.4593	2.6898e-17	2.6898e-17	1.91251e-15	bud_CM_CKvsT_down
TraesCS2A02G190200	816.768	1.36247	0.193822	7.0295	2.0728e-12	2.0728e-12	9.03677e-11	bud_CM_CKvsT_down
TraesCS2A02G190800	661.763	1.19066	0.231601	5.141	2.73287e-07	2.73287e-07	5.69455e-06	bud_CM_CKvsT_down
TraesCS2A02G193300	1859.28	1.87891	0.188946	9.94417	2.67394e-23	2.67394e-23	3.05269e-21	bud_CM_CKvsT_down
TraesCS2A02G193600	109.707	1.19634	0.301311	3.97047	7.17315e-05	7.17315e-05	0.000870911	bud_CM_CKvsT_down
TraesCS2A02G195600	63.4903	2.35494	0.689995	3.41299	0.000642549	0.000642549	0.00597599	bud_CM_CKvsT_down
TraesCS2A02G199600	512.141	1.23504	0.218647	5.64856	1.61795e-08	1.61795e-08	4.15258e-07	bud_CM_CKvsT_down
TraesCS2A02G199900	967.953	1.92084	0.172042	11.1649	6.05383e-29	6.05383e-29	1.0223e-26	bud_CM_CKvsT_down
TraesCS2A02G202000	608.434	2.27548	0.174201	13.0624	5.40107e-39	5.40107e-39	1.81252e-36	bud_CM_CKvsT_down
TraesCS2A02G202200	110.41	1.02845	0.335137	3.06875	0.00214959	0.00214959	0.0165581	bud_CM_CKvsT_down
TraesCS2A02G204900	129.99	1.70535	0.392523	4.3446	1.39531e-05	1.39531e-05	0.000203952	bud_CM_CKvsT_down
TraesCS2A02G205500	1479.23	1.43044	0.16201	8.82935	1.05283e-18	1.05283e-18	8.45588e-17	bud_CM_CKvsT_down
TraesCS2A02G206400	76.1059	3.13032	0.428102	7.31208	2.63041e-13	2.63041e-13	1.27967e-11	bud_CM_CKvsT_down
TraesCS2A02G206600	17.8964	3.45325	1.14888	3.00576	0.00264922	0.00264922	0.0196993	bud_CM_CKvsT_down
TraesCS2A02G207500	3918.18	2.44692	0.193395	12.6524	1.08481e-36	1.08481e-36	3.15776e-34	bud_CM_CKvsT_down
TraesCS2A02G209900	61.872	1.2624	0.408666	3.08907	0.00200784	0.00200784	0.0156235	bud_CM_CKvsT_down
TraesCS2A02G210000	31.5056	2.78394	0.846186	3.28999	0.00100192	0.00100192	0.00871017	bud_CM_CKvsT_down
TraesCS2A02G210400	380.959	4.72538	0.299256	15.7905	3.61925e-56	3.61925e-56	2.68574e-53	bud_CM_CKvsT_down
TraesCS2A02G210600	25.832	4.18941	0.800392	5.2342	1.65702e-07	1.65702e-07	3.59569e-06	bud_CM_CKvsT_down
TraesCS2A02G210700	1074.96	4.40576	0.208529	21.1278	4.42059e-99	4.42059e-99	1.45567e-95	bud_CM_CKvsT_down
TraesCS2A02G211200	702.183	1.28492	0.174845	7.34892	1.99809e-13	1.99809e-13	9.82029e-12	bud_CM_CKvsT_down
TraesCS2A02G211300	122.313	4.63685	1.33017	3.48592	0.000490444	0.000490444	0.00470975	bud_CM_CKvsT_down
TraesCS2A02G211900	19.7028	2.89642	1.07426	2.69619	0.00701372	0.00701372	0.0435358	bud_CM_CKvsT_down
TraesCS2A02G212900	451.761	4.49787	0.233981	19.2232	2.36722e-82	2.36722e-82	4.15739e-79	bud_CM_CKvsT_down
TraesCS2A02G214700	359.644	1.19143	0.189914	6.27353	3.52951e-10	3.52951e-10	1.15574e-08	bud_CM_CKvsT_down
TraesCS2A02G216300	26.0281	2.7478	0.629962	4.36185	1.28966e-05	1.28966e-05	0.000190012	bud_CM_CKvsT_down
TraesCS2A02G216400	54.9313	3.32775	0.540872	6.15258	7.62346e-10	7.62346e-10	2.38797e-08	bud_CM_CKvsT_down
TraesCS2A02G216500	122.922	1.54086	0.339033	4.54486	5.49716e-06	5.49716e-06	8.83824e-05	bud_CM_CKvsT_down
TraesCS2A02G217500	35.3552	1.99092	0.478276	4.1627	3.14512e-05	3.14512e-05	0.000419246	bud_CM_CKvsT_down
TraesCS2A02G217600	562.748	2.31216	0.234565	9.85723	6.37828e-23	6.37828e-23	7.1273e-21	bud_CM_CKvsT_down
TraesCS2A02G217700	22.6259	2.41982	0.737393	3.28159	0.00103224	0.00103224	0.00892815	bud_CM_CKvsT_down
TraesCS2A02G218700	685.46	3.03258	0.273782	11.0766	1.62897e-28	1.62897e-28	2.63674e-26	bud_CM_CKvsT_down
TraesCS2A02G219000	3679.73	1.35278	0.189138	7.15233	8.53172e-13	8.53172e-13	3.89018e-11	bud_CM_CKvsT_down
TraesCS2A02G219700	70.7766	2.27626	0.428762	5.30891	1.10281e-07	1.10281e-07	2.47146e-06	bud_CM_CKvsT_down
TraesCS2A02G220400	510.749	1.75459	0.24657	7.116	1.11104e-12	1.11104e-12	4.98617e-11	bud_CM_CKvsT_down
TraesCS2A02G222400	26.3279	4.92046	0.870929	5.64966	1.60765e-08	1.60765e-08	4.12979e-07	bud_CM_CKvsT_down
TraesCS2A02G224900	393.963	1.09178	0.216528	5.04222	4.60152e-07	4.60152e-07	9.20952e-06	bud_CM_CKvsT_down
TraesCS2A02G230800	32.4958	3.90994	0.980328	3.9884	6.65208e-05	6.65208e-05	0.000814687	bud_CM_CKvsT_down
TraesCS2A02G232900	360.242	1.3918	0.230657	6.03405	1.599e-09	1.599e-09	4.78131e-08	bud_CM_CKvsT_down
TraesCS2A02G251100	617.366	1.47422	0.258072	5.71241	1.11385e-08	1.11385e-08	2.94014e-07	bud_CM_CKvsT_down
TraesCS2A02G255300	180.982	1.07235	0.312198	3.43483	0.000592936	0.000592936	0.00557012	bud_CM_CKvsT_down
TraesCS2A02G255600	205.794	1.01186	0.372146	2.71898	0.00654835	0.00654835	0.0411833	bud_CM_CKvsT_down
TraesCS2A02G256100	3459.4	1.84066	0.140319	13.1177	2.60844e-39	2.60844e-39	8.8952e-37	bud_CM_CKvsT_down
TraesCS2A02G256200	124.526	1.11925	0.327137	3.42135	0.000623109	0.000623109	0.00581778	bud_CM_CKvsT_down
TraesCS2A02G258600	164.433	1.44632	0.265052	5.45674	4.84954e-08	4.84954e-08	1.15588e-06	bud_CM_CKvsT_down
TraesCS2A02G259500	1886.09	4.42335	0.20825	21.2406	4.02949e-100	4.02949e-100	1.46415e-96	bud_CM_CKvsT_down
TraesCS2A02G263800	610.725	1.39914	0.306916	4.55871	5.14689e-06	5.14689e-06	8.32461e-05	bud_CM_CKvsT_down
TraesCS2A02G264600	526.877	1.20504	0.26773	4.50093	6.76579e-06	6.76579e-06	0.000106329	bud_CM_CKvsT_down
TraesCS2A02G266800	57.0357	1.58957	0.521499	3.04807	0.00230317	0.00230317	0.0175408	bud_CM_CKvsT_down
TraesCS2A02G269600	362.596	2.30276	0.246618	9.33738	9.87498e-21	9.87498e-21	9.24948e-19	bud_CM_CKvsT_down
TraesCS2A02G271700	2008.76	2.38773	0.644484	3.70487	0.000211503	0.000211503	0.00226885	bud_CM_CKvsT_down
TraesCS2A02G273800	120.993	2.3078	0.354573	6.50866	7.58241e-11	7.58241e-11	2.71396e-09	bud_CM_CKvsT_down
TraesCS2A02G274500	233.505	1.0289	0.22732	4.52623	6.00444e-06	6.00444e-06	9.5547e-05	bud_CM_CKvsT_down
TraesCS2A02G276300	55.4764	1.19011	0.388744	3.06143	0.00220279	0.00220279	0.0169095	bud_CM_CKvsT_down
TraesCS2A02G277600	46.0857	1.73682	0.494347	3.51337	0.000442464	0.000442464	0.00430828	bud_CM_CKvsT_down
TraesCS2A02G282600	167.346	1.01057	0.380639	2.65493	0.00793241	0.00793241	0.0479778	bud_CM_CKvsT_down
TraesCS2A02G283000	26.6019	1.80862	0.604468	2.99208	0.00277087	0.00277087	0.0204294	bud_CM_CKvsT_down
TraesCS2A02G284100	128.736	2.22818	0.402105	5.54131	3.00222e-08	3.00222e-08	7.41228e-07	bud_CM_CKvsT_down
TraesCS2A02G284900	160.636	2.65514	0.309285	8.58479	9.10042e-18	9.10042e-18	6.70593e-16	bud_CM_CKvsT_down
TraesCS2A02G285900	94.339	1.56805	0.490831	3.19469	0.0013998	0.0013998	0.0115372	bud_CM_CKvsT_down
TraesCS2A02G288000	82.5176	2.76929	0.416406	6.65045	2.922e-11	2.922e-11	1.10281e-09	bud_CM_CKvsT_down
TraesCS2A02G289300	592.225	1.49782	0.293605	5.10148	3.37014e-07	3.37014e-07	6.92116e-06	bud_CM_CKvsT_down
TraesCS2A02G290000	921.563	2.38416	0.277324	8.59701	8.18177e-18	8.18177e-18	6.0544e-16	bud_CM_CKvsT_down
TraesCS2A02G290100	692.185	1.74276	0.235421	7.40274	1.33398e-13	1.33398e-13	6.69049e-12	bud_CM_CKvsT_down
TraesCS2A02G290600	52.8518	1.44112	0.469638	3.06857	0.00215086	0.00215086	0.016564	bud_CM_CKvsT_down
TraesCS2A02G291900	261.551	1.9006	0.219886	8.64355	5.44923e-18	5.44923e-18	4.09271e-16	bud_CM_CKvsT_down
TraesCS2A02G292000	1897.92	1.9864	0.249897	7.94888	1.88207e-15	1.88207e-15	1.13782e-13	bud_CM_CKvsT_down
TraesCS2A02G294600	22.5035	1.70501	0.597776	2.85225	0.00434111	0.00434111	0.0295142	bud_CM_CKvsT_down
TraesCS2A02G295400	1822.3	2.23677	0.24511	9.12559	7.13484e-20	7.13484e-20	6.22373e-18	bud_CM_CKvsT_down
TraesCS2A02G296600	139.724	2.56785	0.289639	8.8657	7.60242e-19	7.60242e-19	6.15282e-17	bud_CM_CKvsT_down
TraesCS2A02G298000	957.583	3.12683	0.207894	15.0405	3.98523e-51	3.98523e-51	2.41345e-48	bud_CM_CKvsT_down
TraesCS2A02G298500	104.768	2.02781	0.333193	6.08599	1.15775e-09	1.15775e-09	3.53512e-08	bud_CM_CKvsT_down
TraesCS2A02G301400	629.838	1.17391	0.174991	6.7084	1.96773e-11	1.96773e-11	7.61748e-10	bud_CM_CKvsT_down
TraesCS2A02G302900	536.161	1.13291	0.234259	4.83613	1.32392e-06	1.32392e-06	2.43086e-05	bud_CM_CKvsT_down
TraesCS2A02G303600	156.713	1.40817	0.380426	3.70156	0.000214276	0.000214276	0.00229533	bud_CM_CKvsT_down
TraesCS2A02G303900	1312.55	1.10608	0.170642	6.48185	9.06032e-11	9.06032e-11	3.21672e-09	bud_CM_CKvsT_down
TraesCS2A02G304200	324.603	1.60616	0.27817	5.77404	7.73952e-09	7.73952e-09	2.09436e-07	bud_CM_CKvsT_down
TraesCS2A02G305900	229.421	4.35111	0.311992	13.9462	3.31803e-44	3.31803e-44	1.4878e-41	bud_CM_CKvsT_down
TraesCS2A02G309100	316.671	1.52589	0.323419	4.718	2.38179e-06	2.38179e-06	4.15528e-05	bud_CM_CKvsT_down
TraesCS2A02G309300	3360.28	1.08862	0.104587	10.4087	2.26199e-25	2.26199e-25	2.93541e-23	bud_CM_CKvsT_down
TraesCS2A02G309900	5742.74	1.15503	0.183274	6.30221	2.93438e-10	2.93438e-10	9.73269e-09	bud_CM_CKvsT_down
TraesCS2A02G311100	3298.91	1.22782	0.196164	6.25916	3.87057e-10	3.87057e-10	1.2596e-08	bud_CM_CKvsT_down
TraesCS2A02G312000	184.71	2.04114	0.309561	6.59366	4.29109e-11	4.29109e-11	1.58656e-09	bud_CM_CKvsT_down
TraesCS2A02G313400	97.593	1.08272	0.407146	2.6593	0.00783036	0.00783036	0.0475024	bud_CM_CKvsT_down
TraesCS2A02G315100	3229.32	2.26552	0.291186	7.7803	7.23526e-15	7.23526e-15	4.13006e-13	bud_CM_CKvsT_down
TraesCS2A02G318300	126.492	2.35221	0.371601	6.32994	2.45259e-10	2.45259e-10	8.21486e-09	bud_CM_CKvsT_down
TraesCS2A02G318600	89.896	1.11544	0.329388	3.38641	0.000708139	0.000708139	0.00649826	bud_CM_CKvsT_down
TraesCS2A02G319200	492.902	2.5229	0.322311	7.82754	4.97523e-15	4.97523e-15	2.89487e-13	bud_CM_CKvsT_down
TraesCS2A02G322500	375.925	1.24238	0.219069	5.67116	1.41834e-08	1.41834e-08	3.66945e-07	bud_CM_CKvsT_down
TraesCS2A02G323200	18.45	2.97704	0.935097	3.18367	0.00145421	0.00145421	0.0119097	bud_CM_CKvsT_down
TraesCS2A02G325100	99.9384	5.18446	0.67263	7.70775	1.28056e-14	1.28056e-14	7.13581e-13	bud_CM_CKvsT_down
TraesCS2A02G325300	57.3308	1.92103	0.482483	3.98154	6.84692e-05	6.84692e-05	0.000835925	bud_CM_CKvsT_down
TraesCS2A02G338500	30.1167	3.24636	0.675475	4.80604	1.53948e-06	1.53948e-06	2.78874e-05	bud_CM_CKvsT_down
TraesCS2A02G338800	87.2838	1.14105	0.319948	3.56637	0.000361964	0.000361964	0.00363012	bud_CM_CKvsT_down
TraesCS2A02G340600	43.6252	1.33216	0.451093	2.95319	0.00314507	0.00314507	0.0226496	bud_CM_CKvsT_down
TraesCS2A02G343900	2371.03	2.1653	0.217416	9.95926	2.29775e-23	2.29775e-23	2.62891e-21	bud_CM_CKvsT_down
TraesCS2A02G348300	277.258	2.06905	0.195159	10.6019	2.92132e-26	2.92132e-26	4.05041e-24	bud_CM_CKvsT_down
TraesCS2A02G350800	59.4435	1.95223	0.400886	4.86979	1.11716e-06	1.11716e-06	2.0828e-05	bud_CM_CKvsT_down
TraesCS2A02G352800	7264.56	1.17318	0.269194	4.35814	1.31173e-05	1.31173e-05	0.000192778	bud_CM_CKvsT_down
TraesCS2A02G353700	216.46	1.0379	0.273138	3.79991	0.000144747	0.000144747	0.00162694	bud_CM_CKvsT_down
TraesCS2A02G354500	929.513	1.90188	0.167689	11.3418	8.1494e-30	8.1494e-30	1.47803e-27	bud_CM_CKvsT_down
TraesCS2A02G355300	493.476	2.38591	0.29444	8.1032	5.35322e-16	5.35322e-16	3.39814e-14	bud_CM_CKvsT_down
TraesCS2A02G355700	80.1601	5.2768	0.635022	8.30963	9.5997e-17	9.5997e-17	6.49684e-15	bud_CM_CKvsT_down
TraesCS2A02G356200	234.182	1.44921	0.338618	4.27978	1.87082e-05	1.87082e-05	0.000264683	bud_CM_CKvsT_down
TraesCS2A02G360200	42.4504	4.19875	0.651973	6.44008	1.19414e-10	1.19414e-10	4.1666e-09	bud_CM_CKvsT_down
TraesCS2A02G365000	2977.58	1.11517	0.140456	7.93959	2.02846e-15	2.02846e-15	1.22141e-13	bud_CM_CKvsT_down
TraesCS2A02G365300	74.3035	1.24773	0.421412	2.96084	0.003068	0.003068	0.0222038	bud_CM_CKvsT_down
TraesCS2A02G365800	76.963	1.21933	0.4515	2.70062	0.00692109	0.00692109	0.0430979	bud_CM_CKvsT_down
TraesCS2A02G367300	70.1865	5.20803	0.6124	8.50429	1.82709e-17	1.82709e-17	1.31508e-15	bud_CM_CKvsT_down
TraesCS2A02G367400	19.0031	4.13749	0.882753	4.68703	2.77193e-06	2.77193e-06	4.76881e-05	bud_CM_CKvsT_down
TraesCS2A02G367500	6.13903	4.06582	1.53346	2.65141	0.00801565	0.00801565	0.0483869	bud_CM_CKvsT_down
TraesCS2A02G367700	63.8276	1.19227	0.419132	2.84462	0.00444639	0.00444639	0.0300805	bud_CM_CKvsT_down
TraesCS2A02G367800	975.393	3.14097	0.174196	18.0312	1.10844e-72	1.10844e-72	1.39048e-69	bud_CM_CKvsT_down
TraesCS2A02G370700	24.2497	2.3847	0.652789	3.65309	0.000259104	0.000259104	0.00270781	bud_CM_CKvsT_down
TraesCS2A02G371000	470.534	2.67723	0.280739	9.53638	1.47909e-21	1.47909e-21	1.48577e-19	bud_CM_CKvsT_down
TraesCS2A02G371600	1266.2	2.21283	0.271643	8.14609	3.75877e-16	3.75877e-16	2.42249e-14	bud_CM_CKvsT_down
TraesCS2A02G371700	360.022	1.59303	0.267018	5.96599	2.43151e-09	2.43151e-09	7.0994e-08	bud_CM_CKvsT_down
TraesCS2A02G372000	1410.72	1.61496	0.214906	7.51473	5.70306e-14	5.70306e-14	2.96182e-12	bud_CM_CKvsT_down
TraesCS2A02G374200	37.4559	2.70262	0.672065	4.02137	5.78606e-05	5.78606e-05	0.000719751	bud_CM_CKvsT_down
TraesCS2A02G374700	246.563	2.08218	0.239835	8.68174	3.89766e-18	3.89766e-18	2.98266e-16	bud_CM_CKvsT_down
TraesCS2A02G374800	94.9768	1.15602	0.31867	3.62763	0.000286031	0.000286031	0.0029579	bud_CM_CKvsT_down
TraesCS2A02G375000	617.601	1.72485	0.170093	10.1407	3.64658e-24	3.64658e-24	4.38647e-22	bud_CM_CKvsT_down
TraesCS2A02G376400	88.8455	2.37443	0.400769	5.92467	3.12919e-09	3.12919e-09	8.98215e-08	bud_CM_CKvsT_down
TraesCS2A02G377200	2873.45	3.83857	0.173853	22.0794	4.98821e-108	4.98821e-108	3.09193e-104	bud_CM_CKvsT_down
TraesCS2A02G377400	216.929	6.59865	0.488951	13.4955	1.66201e-41	1.66201e-41	6.36845e-39	bud_CM_CKvsT_down
TraesCS2A02G378200	930.427	1.12802	0.168877	6.67953	2.3971e-11	2.3971e-11	9.14856e-10	bud_CM_CKvsT_down
TraesCS2A02G380800	386.498	2.14483	0.196503	10.915	9.77762e-28	9.77762e-28	1.49736e-25	bud_CM_CKvsT_down
TraesCS2A02G380900	1014.01	1.93029	0.225689	8.55285	1.20082e-17	1.20082e-17	8.75069e-16	bud_CM_CKvsT_down
TraesCS2A02G381000	279.835	1.38397	0.215253	6.42951	1.28017e-10	1.28017e-10	4.45057e-09	bud_CM_CKvsT_down
TraesCS2A02G381100	1035.52	2.21351	0.228786	9.67502	3.85019e-22	3.85019e-22	4.0571e-20	bud_CM_CKvsT_down
TraesCS2A02G381200	100.364	1.16583	0.41337	2.82032	0.00479762	0.00479762	0.031958	bud_CM_CKvsT_down
TraesCS2A02G381900	1921.15	1.44848	0.209779	6.90478	5.02801e-12	5.02801e-12	2.08838e-10	bud_CM_CKvsT_down
TraesCS2A02G382700	1102.22	1.54656	0.166475	9.29006	1.54196e-20	1.54196e-20	1.42404e-18	bud_CM_CKvsT_down
TraesCS2A02G384800	243.063	1.0685	0.281125	3.80082	0.00014422	0.00014422	0.00162223	bud_CM_CKvsT_down
TraesCS2A02G386000	575.977	1.1826	0.222514	5.3147	1.06831e-07	1.06831e-07	2.39771e-06	bud_CM_CKvsT_down
TraesCS2A02G388400	1028.09	1.02751	0.152524	6.73672	1.62002e-11	1.62002e-11	6.3484e-10	bud_CM_CKvsT_down
TraesCS2A02G388500	327.656	2.9826	0.261111	11.4227	3.22011e-30	3.22011e-30	6.05922e-28	bud_CM_CKvsT_down
TraesCS2A02G394900	722.998	8.05363	0.488101	16.4999	3.67407e-61	3.67407e-61	3.17337e-58	bud_CM_CKvsT_down
TraesCS2A02G395000	431.097	1.00766	0.241477	4.17288	3.00776e-05	3.00776e-05	0.000402911	bud_CM_CKvsT_down
TraesCS2A02G396900	17.3772	3.96076	1.16907	3.38797	0.000704117	0.000704117	0.0064681	bud_CM_CKvsT_down
TraesCS2A02G398500	71.7588	1.57473	0.466373	3.37654	0.000734044	0.000734044	0.00669632	bud_CM_CKvsT_down
TraesCS2A02G399100	25.5905	2.22628	0.790022	2.818	0.00483234	0.00483234	0.0321393	bud_CM_CKvsT_down
TraesCS2A02G399200	3553.86	3.26969	0.215707	15.158	6.70723e-52	6.70723e-52	4.28344e-49	bud_CM_CKvsT_down
TraesCS2A02G399700	120.711	1.1934	0.284365	4.19672	2.70803e-05	2.70803e-05	0.00036697	bud_CM_CKvsT_down
TraesCS2A02G399900	764.828	3.39206	0.369197	9.18767	4.01425e-20	4.01425e-20	3.57261e-18	bud_CM_CKvsT_down
TraesCS2A02G404600	233.305	1.7545	0.301533	5.8186	5.93414e-09	5.93414e-09	1.6335e-07	bud_CM_CKvsT_down
TraesCS2A02G406000	24.0618	1.61305	0.564114	2.85943	0.00424398	0.00424398	0.0289847	bud_CM_CKvsT_down
TraesCS2A02G409200	2649.36	1.33633	0.146635	9.11332	7.99005e-20	7.99005e-20	6.94673e-18	bud_CM_CKvsT_down
TraesCS2A02G413800	151.09	1.10952	0.239316	4.63619	3.54884e-06	3.54884e-06	5.94619e-05	bud_CM_CKvsT_down
TraesCS2A02G415300	67.7001	1.8085	0.379446	4.76616	1.87767e-06	1.87767e-06	3.34051e-05	bud_CM_CKvsT_down
TraesCS2A02G416600	126.071	1.61952	0.318537	5.08425	3.69077e-07	3.69077e-07	7.51374e-06	bud_CM_CKvsT_down
TraesCS2A02G416900	709.372	1.29659	0.305886	4.23879	2.24723e-05	2.24723e-05	0.000311537	bud_CM_CKvsT_down
TraesCS2A02G419200	273.486	1.23205	0.199752	6.16791	6.92e-10	6.92e-10	2.17863e-08	bud_CM_CKvsT_down
TraesCS2A02G420900	516.785	1.17128	0.230448	5.08261	3.72277e-07	3.72277e-07	7.57595e-06	bud_CM_CKvsT_down
TraesCS2A02G424861	4240.73	1.18914	0.199254	5.96796	2.40242e-09	2.40242e-09	7.02033e-08	bud_CM_CKvsT_down
TraesCS2A02G425800	453.889	2.28516	0.273405	8.35815	6.37099e-17	6.37099e-17	4.38172e-15	bud_CM_CKvsT_down
TraesCS2A02G428400	457.679	1.53664	0.254163	6.04587	1.48604e-09	1.48604e-09	4.4689e-08	bud_CM_CKvsT_down
TraesCS2A02G431100	453.23	1.09976	0.171708	6.40485	1.50514e-10	1.50514e-10	5.18309e-09	bud_CM_CKvsT_down
TraesCS2A02G433000	2288.77	1.3399	0.223195	6.00328	1.93368e-09	1.93368e-09	5.72518e-08	bud_CM_CKvsT_down
TraesCS2A02G437300	61.9504	1.79052	0.385633	4.64308	3.43251e-06	3.43251e-06	5.77238e-05	bud_CM_CKvsT_down
TraesCS2A02G440000	204.068	1.01963	0.291253	3.50083	0.000463806	0.000463806	0.00449367	bud_CM_CKvsT_down
TraesCS2A02G443300	3139.53	1.50288	0.300997	4.99301	5.9444e-07	5.9444e-07	1.1645e-05	bud_CM_CKvsT_down
TraesCS2A02G453300	79.4233	2.19439	0.676411	3.24417	0.00117792	0.00117792	0.00998009	bud_CM_CKvsT_down
TraesCS2A02G454300	32.3624	1.4118	0.494431	2.8554	0.00429832	0.00429832	0.0292894	bud_CM_CKvsT_down
TraesCS2A02G455400	512.582	1.12105	0.316491	3.54213	0.000396908	0.000396908	0.00392896	bud_CM_CKvsT_down
TraesCS2A02G459300	288.443	3.04227	0.316519	9.61166	7.13904e-22	7.13904e-22	7.41151e-20	bud_CM_CKvsT_down
TraesCS2A02G459500	477.492	2.40656	0.247401	9.72735	2.30509e-22	2.30509e-22	2.48107e-20	bud_CM_CKvsT_down
TraesCS2A02G460400	2110.46	1.73325	0.120082	14.4339	3.16697e-47	3.16697e-47	1.61998e-44	bud_CM_CKvsT_down
TraesCS2A02G460700	7.81285	6.38445	1.6047	3.9786	6.93213e-05	6.93213e-05	0.000844763	bud_CM_CKvsT_down
TraesCS2A02G461800	744.08	5.136	1.67179	3.07216	0.00212514	0.00212514	0.0164018	bud_CM_CKvsT_down
TraesCS2A02G461900	69.5626	3.82902	0.44025	8.69738	3.39637e-18	3.39637e-18	2.61615e-16	bud_CM_CKvsT_down
TraesCS2A02G466800	6536.63	1.38611	0.15397	9.00248	2.20678e-19	2.20678e-19	1.85881e-17	bud_CM_CKvsT_down
TraesCS2A02G467000	58.6569	1.27856	0.382123	3.34593	0.000820083	0.000820083	0.0073545	bud_CM_CKvsT_down
TraesCS2A02G467300	5254.98	1.23534	0.198131	6.23495	4.51934e-10	4.51934e-10	1.45633e-08	bud_CM_CKvsT_down
TraesCS2A02G468000	21.5581	2.01917	0.68321	2.95542	0.00312244	0.00312244	0.0225174	bud_CM_CKvsT_down
TraesCS2A02G468500	605.654	1.74147	0.202882	8.58363	9.1928e-18	9.1928e-18	6.76927e-16	bud_CM_CKvsT_down
TraesCS2A02G473800	260.822	1.48803	0.467725	3.18141	0.00146558	0.00146558	0.0119921	bud_CM_CKvsT_down
TraesCS2A02G474700	33.3974	1.69906	0.581706	2.92083	0.003491	0.003491	0.0246965	bud_CM_CKvsT_down
TraesCS2A02G476000	68.9839	1.70468	0.519636	3.28053	0.00103613	0.00103613	0.00895951	bud_CM_CKvsT_down
TraesCS2A02G476500	22.0226	7.87873	1.33607	5.89696	3.70254e-09	3.70254e-09	1.05049e-07	bud_CM_CKvsT_down
TraesCS2A02G476600	32.3615	8.43487	1.2939	6.51893	7.08086e-11	7.08086e-11	2.54655e-09	bud_CM_CKvsT_down
TraesCS2A02G476700	19.7614	7.72319	1.41678	5.45122	5.00246e-08	5.00246e-08	1.18776e-06	bud_CM_CKvsT_down
TraesCS2A02G476800	78.5347	4.78814	0.629254	7.60925	2.75702e-14	2.75702e-14	1.48299e-12	bud_CM_CKvsT_down
TraesCS2A02G476900	37.8308	8.6596	1.27619	6.7855	1.15689e-11	1.15689e-11	4.61066e-10	bud_CM_CKvsT_down
TraesCS2A02G477000	62.5224	5.68574	0.696503	8.16327	3.26081e-16	3.26081e-16	2.11059e-14	bud_CM_CKvsT_down
TraesCS2A02G482600	18.9323	1.93352	0.668083	2.89412	0.0038022	0.0038022	0.0264614	bud_CM_CKvsT_down
TraesCS2A02G484700	118.307	2.88424	0.397407	7.25765	3.93863e-13	3.93863e-13	1.87034e-11	bud_CM_CKvsT_down
TraesCS2A02G487400	462.763	3.24335	0.329849	9.83285	8.12836e-23	8.12836e-23	9.0065e-21	bud_CM_CKvsT_down
TraesCS2A02G487700	98.9604	2.15019	0.484011	4.44243	8.8948e-06	8.8948e-06	0.000136193	bud_CM_CKvsT_down
TraesCS2A02G487800	107.803	1.81153	0.382989	4.72998	2.24538e-06	2.24538e-06	3.93947e-05	bud_CM_CKvsT_down
TraesCS2A02G488500	79.637	1.07322	0.335525	3.19864	0.00138078	0.00138078	0.0114045	bud_CM_CKvsT_down
TraesCS2A02G490000	30.1782	5.87407	1.0016	5.8647	4.49956e-09	4.49956e-09	1.26e-07	bud_CM_CKvsT_down
TraesCS2A02G490100	84.7727	4.74605	0.596313	7.95898	1.73458e-15	1.73458e-15	1.05167e-13	bud_CM_CKvsT_down
TraesCS2A02G491300	130.704	2.775	0.358535	7.73983	9.95491e-15	9.95491e-15	5.60657e-13	bud_CM_CKvsT_down
TraesCS2A02G491500	4.80061	5.68153	1.86149	3.05215	0.00227211	0.00227211	0.0173421	bud_CM_CKvsT_down
TraesCS2A02G491600	26.2741	4.62925	0.846672	5.46758	4.56209e-08	4.56209e-08	1.09256e-06	bud_CM_CKvsT_down
TraesCS2A02G494200	38.7924	2.30165	0.571221	4.02935	5.59313e-05	5.59313e-05	0.000698517	bud_CM_CKvsT_down
TraesCS2A02G495700	53.9915	1.14877	0.376383	3.05214	0.00227214	0.00227214	0.0173421	bud_CM_CKvsT_down
TraesCS2A02G504200	27.9348	1.93576	0.725602	2.66781	0.00763485	0.00763485	0.0465845	bud_CM_CKvsT_down
TraesCS2A02G504800	13.5079	4.68822	1.26944	3.69314	0.000221506	0.000221506	0.00236125	bud_CM_CKvsT_down
TraesCS2A02G506200	825.831	1.06755	0.163271	6.5385	6.21394e-11	6.21394e-11	2.25633e-09	bud_CM_CKvsT_down
TraesCS2A02G506500	3859.99	1.53984	0.140713	10.9431	7.17044e-28	7.17044e-28	1.11278e-25	bud_CM_CKvsT_down
TraesCS2A02G507500	1988.93	1.25239	0.112263	11.1558	6.70992e-29	6.70992e-29	1.12588e-26	bud_CM_CKvsT_down
TraesCS2A02G510200	9.55821	2.3957	0.902919	2.65328	0.00797138	0.00797138	0.0481721	bud_CM_CKvsT_down
TraesCS2A02G510400	30.0667	3.05566	0.594625	5.13879	2.76506e-07	2.76506e-07	5.75822e-06	bud_CM_CKvsT_down
TraesCS2A02G510700	17.742	1.83832	0.688504	2.67003	0.00758452	0.00758452	0.0463472	bud_CM_CKvsT_down
TraesCS2A02G510800	45.2692	3.32978	0.528002	6.30638	2.85637e-10	2.85637e-10	9.48889e-09	bud_CM_CKvsT_down
TraesCS2A02G511000	768.984	2.68766	0.193701	13.8753	8.94409e-44	8.94409e-44	3.94341e-41	bud_CM_CKvsT_down
TraesCS2A02G511300	141.558	1.52777	0.315132	4.84804	1.2469e-06	1.2469e-06	2.30309e-05	bud_CM_CKvsT_down
TraesCS2A02G521300	245.831	1.54718	0.240398	6.43591	1.22732e-10	1.22732e-10	4.27529e-09	bud_CM_CKvsT_down
TraesCS2A02G522100	411.43	2.07702	0.421702	4.92532	8.42226e-07	8.42226e-07	1.60341e-05	bud_CM_CKvsT_down
TraesCS2A02G523700	43.6583	2.97696	0.522804	5.69422	1.23938e-08	1.23938e-08	3.23985e-07	bud_CM_CKvsT_down
TraesCS2A02G524000	16.8484	3.53814	1.2751	2.77479	0.00552371	0.00552371	0.0358844	bud_CM_CKvsT_down
TraesCS2A02G524100	84.3781	3.4306	0.444403	7.71956	1.16736e-14	1.16736e-14	6.5326e-13	bud_CM_CKvsT_down
TraesCS2A02G524200	44.6795	2.85787	0.488735	5.8475	4.99028e-09	4.99028e-09	1.38782e-07	bud_CM_CKvsT_down
TraesCS2A02G525300	259.728	1.31976	0.261205	5.05259	4.35849e-07	4.35849e-07	8.75136e-06	bud_CM_CKvsT_down
TraesCS2A02G526400	35.6666	2.6705	0.96448	2.76884	0.00562554	0.00562554	0.0364209	bud_CM_CKvsT_down
TraesCS2A02G530000	5.42714	5.85876	1.73133	3.38397	0.000714448	0.000714448	0.00654759	bud_CM_CKvsT_down
TraesCS2A02G532800	1245.66	1.04528	0.147005	7.11047	1.15646e-12	1.15646e-12	5.18116e-11	bud_CM_CKvsT_down
TraesCS2A02G533100	22.929	2.29303	0.598982	3.8282	0.000129081	0.000129081	0.00146999	bud_CM_CKvsT_down
TraesCS2A02G534300	61.3803	3.72191	0.772048	4.82082	1.4297e-06	1.4297e-06	2.60917e-05	bud_CM_CKvsT_down
TraesCS2A02G534400	39.1026	1.70146	0.462258	3.68075	0.000232549	0.000232549	0.00246179	bud_CM_CKvsT_down
TraesCS2A02G538000	65.7824	1.64233	0.358478	4.58141	4.61848e-06	4.61848e-06	7.5429e-05	bud_CM_CKvsT_down
TraesCS2A02G538500	165.479	1.98876	0.319108	6.23223	4.59839e-10	4.59839e-10	1.48051e-08	bud_CM_CKvsT_down
TraesCS2A02G539300	98.4614	1.81235	0.333484	5.4346	5.49208e-08	5.49208e-08	1.29381e-06	bud_CM_CKvsT_down
TraesCS2A02G541800	33.5418	6.00572	1.03894	5.78062	7.4427e-09	7.4427e-09	2.01975e-07	bud_CM_CKvsT_down
TraesCS2A02G541900	74.2931	6.43611	0.742222	8.67141	4.26814e-18	4.26814e-18	3.2473e-16	bud_CM_CKvsT_down
TraesCS2A02G542100	29.764	3.51377	0.670034	5.24417	1.56986e-07	1.56986e-07	3.42206e-06	bud_CM_CKvsT_down
TraesCS2A02G542400	251.043	4.42409	0.902266	4.90331	9.42333e-07	9.42333e-07	1.77793e-05	bud_CM_CKvsT_down
TraesCS2A02G546400	405.956	3.58517	0.264095	13.5753	5.61358e-42	5.61358e-42	2.20719e-39	bud_CM_CKvsT_down
TraesCS2A02G546600	882.484	2.9344	0.199588	14.7023	6.23062e-49	6.23062e-49	3.40179e-46	bud_CM_CKvsT_down
TraesCS2A02G548200	813.037	1.08746	0.131253	8.28521	1.17905e-16	1.17905e-16	7.9034e-15	bud_CM_CKvsT_down
TraesCS2A02G552300	6.27136	6.06833	1.92954	3.14497	0.00166105	0.00166105	0.0133368	bud_CM_CKvsT_down
TraesCS2A02G554500	6.81459	6.18548	1.64751	3.75444	0.000173729	0.000173729	0.00191611	bud_CM_CKvsT_down
TraesCS2A02G556900	1332.64	2.04201	0.182954	11.1613	6.30511e-29	6.30511e-29	1.06195e-26	bud_CM_CKvsT_down
TraesCS2A02G563900	21.3943	4.61232	0.931763	4.9501	7.41752e-07	7.41752e-07	1.42689e-05	bud_CM_CKvsT_down
TraesCS2A02G564400	85.7747	1.20081	0.371095	3.23586	0.00121279	0.00121279	0.0102294	bud_CM_CKvsT_down
TraesCS2A02G567400	126.668	1.33632	0.306498	4.35998	1.30076e-05	1.30076e-05	0.0001914	bud_CM_CKvsT_down
TraesCS2A02G568300	211.57	1.36796	0.373123	3.66624	0.000246147	0.000246147	0.00258677	bud_CM_CKvsT_down
TraesCS2A02G573900	1002.73	3.15581	0.261378	12.0737	1.45357e-33	1.45357e-33	3.53738e-31	bud_CM_CKvsT_down
TraesCS2A02G583700	206.34	1.09912	0.228764	4.80459	1.55066e-06	1.55066e-06	2.80706e-05	bud_CM_CKvsT_down
TraesCS2A02G589300	65.9932	6.58627	0.870325	7.5676	3.80197e-14	3.80197e-14	2.01523e-12	bud_CM_CKvsT_down
TraesCS2A02G590000	106.879	1.16999	0.331153	3.53307	0.00041076	0.00041076	0.0040448	bud_CM_CKvsT_down
TraesCS2B02G002800	308.443	1.65139	0.283008	5.83514	5.37458e-09	5.37458e-09	1.48959e-07	bud_CM_CKvsT_down
TraesCS2B02G004500	68.3946	1.9689	0.377391	5.21714	1.81704e-07	1.81704e-07	3.90513e-06	bud_CM_CKvsT_down
TraesCS2B02G012000	1056.86	1.45127	0.225982	6.42207	1.34433e-10	1.34433e-10	4.65672e-09	bud_CM_CKvsT_down
TraesCS2B02G014700	896.333	1.7343	0.28363	6.11465	9.67704e-10	9.67704e-10	2.98947e-08	bud_CM_CKvsT_down
TraesCS2B02G017400	13.5085	4.64304	1.31168	3.53977	0.000400482	0.000400482	0.00395988	bud_CM_CKvsT_down
TraesCS2B02G017900	25.5445	1.88031	0.618246	3.04137	0.00235508	0.00235508	0.0178632	bud_CM_CKvsT_down
TraesCS2B02G021700	70.3369	1.5649	0.365727	4.27889	1.87831e-05	1.87831e-05	0.000265493	bud_CM_CKvsT_down
TraesCS2B02G023800	766.894	1.30072	0.247338	5.25885	1.44959e-07	1.44959e-07	3.17829e-06	bud_CM_CKvsT_down
TraesCS2B02G030600	66.1219	1.75295	0.513157	3.41601	0.000635452	0.000635452	0.00591661	bud_CM_CKvsT_down
TraesCS2B02G031100	18.7094	4.07544	1.14526	3.55852	0.000372953	0.000372953	0.00372331	bud_CM_CKvsT_down
TraesCS2B02G031200	289.746	4.4009	0.305373	14.4115	4.37952e-47	4.37952e-47	2.20807e-44	bud_CM_CKvsT_down
TraesCS2B02G031300	8.36915	6.48278	1.56312	4.14733	3.36373e-05	3.36373e-05	0.000444953	bud_CM_CKvsT_down
TraesCS2B02G031400	8.12545	6.43917	1.5913	4.04649	5.19904e-05	5.19904e-05	0.000655016	bud_CM_CKvsT_down
TraesCS2B02G031500	25.0365	8.06285	1.35182	5.96445	2.4546e-09	2.4546e-09	7.16286e-08	bud_CM_CKvsT_down
TraesCS2B02G031900	15.8185	7.40139	1.70217	4.34821	1.37251e-05	1.37251e-05	0.000200982	bud_CM_CKvsT_down
TraesCS2B02G034200	28.3351	1.62548	0.569403	2.85471	0.00430768	0.00430768	0.0293361	bud_CM_CKvsT_down
TraesCS2B02G034300	101.988	1.76796	0.316542	5.58522	2.33399e-08	2.33399e-08	5.87114e-07	bud_CM_CKvsT_down
TraesCS2B02G035200	536.675	1.51358	0.276205	5.47994	4.25479e-08	4.25479e-08	1.02352e-06	bud_CM_CKvsT_down
TraesCS2B02G035300	65.9201	2.53499	0.408761	6.20165	5.58735e-10	5.58735e-10	1.78035e-08	bud_CM_CKvsT_down
TraesCS2B02G036100	71.9841	1.39234	0.424527	3.27974	0.00103901	0.00103901	0.0089808	bud_CM_CKvsT_down
TraesCS2B02G040000	3128.78	1.12693	0.134871	8.35558	6.51106e-17	6.51106e-17	4.4726e-15	bud_CM_CKvsT_down
TraesCS2B02G040100	151.795	1.48475	0.438834	3.3834	0.000715953	0.000715953	0.00655911	bud_CM_CKvsT_down
TraesCS2B02G040600	71.4262	2.85241	0.505144	5.64672	1.63535e-08	1.63535e-08	4.19381e-07	bud_CM_CKvsT_down
TraesCS2B02G045600	263.717	1.25608	0.30356	4.13783	3.50604e-05	3.50604e-05	0.000460885	bud_CM_CKvsT_down
TraesCS2B02G045800	102.419	1.2196	0.315186	3.86945	0.00010908	0.00010908	0.00126672	bud_CM_CKvsT_down
TraesCS2B02G046900	36.7329	3.29	0.587474	5.60026	2.14032e-08	2.14032e-08	5.40848e-07	bud_CM_CKvsT_down
TraesCS2B02G051600	1258.34	1.56462	0.212152	7.37496	1.64392e-13	1.64392e-13	8.15184e-12	bud_CM_CKvsT_down
TraesCS2B02G054800	127.363	3.17	0.546656	5.79888	6.67576e-09	6.67576e-09	1.8243e-07	bud_CM_CKvsT_down
TraesCS2B02G057800	20.5461	4.88661	1.0414	4.69235	2.70089e-06	2.70089e-06	4.65723e-05	bud_CM_CKvsT_down
TraesCS2B02G059200	11.7772	6.97534	1.45756	4.78562	1.70464e-06	1.70464e-06	3.05692e-05	bud_CM_CKvsT_down
TraesCS2B02G062500	251.406	1.69936	0.272248	6.24195	4.32138e-10	4.32138e-10	1.3951e-08	bud_CM_CKvsT_down
TraesCS2B02G073100	107.513	1.66417	0.349057	4.76763	1.86409e-06	1.86409e-06	3.31858e-05	bud_CM_CKvsT_down
TraesCS2B02G073600	14.074	2.87213	0.987898	2.90732	0.00364541	0.00364541	0.0255614	bud_CM_CKvsT_down
TraesCS2B02G077100	1774.48	1.85285	0.219973	8.42309	3.66693e-17	3.66693e-17	2.57944e-15	bud_CM_CKvsT_down
TraesCS2B02G078700	147.084	1.22796	0.349416	3.51432	0.000440883	0.000440883	0.00429408	bud_CM_CKvsT_down
TraesCS2B02G082600	3.95724	5.40379	1.94126	2.78365	0.00537506	0.00537506	0.0351033	bud_CM_CKvsT_down
TraesCS2B02G085300	33.9796	2.03142	0.701162	2.89722	0.00376491	0.00376491	0.0262437	bud_CM_CKvsT_down
TraesCS2B02G085500	31.0714	2.00524	0.691998	2.89776	0.00375835	0.00375835	0.02621	bud_CM_CKvsT_down
TraesCS2B02G093100	44.9856	1.66338	0.439408	3.78551	0.000153396	0.000153396	0.00171428	bud_CM_CKvsT_down
TraesCS2B02G097800	37.6553	3.10106	0.586711	5.2855	1.2536e-07	1.2536e-07	2.78451e-06	bud_CM_CKvsT_down
TraesCS2B02G097900	64.6362	3.80284	0.6454	5.89222	3.81036e-09	3.81036e-09	1.07933e-07	bud_CM_CKvsT_down
TraesCS2B02G101600	242.268	1.08797	0.251087	4.33303	1.47072e-05	1.47072e-05	0.000213554	bud_CM_CKvsT_down
TraesCS2B02G103000	940.807	6.09311	0.716267	8.50676	1.78855e-17	1.78855e-17	1.28822e-15	bud_CM_CKvsT_down
TraesCS2B02G103300	8.30331	6.47026	1.5947	4.05735	4.96324e-05	4.96324e-05	0.000628451	bud_CM_CKvsT_down
TraesCS2B02G105900	4.65671	5.63732	1.90782	2.95485	0.00312817	0.00312817	0.0225526	bud_CM_CKvsT_down
TraesCS2B02G106500	8.56545	6.51577	1.56399	4.16613	3.09818e-05	3.09818e-05	0.000413669	bud_CM_CKvsT_down
TraesCS2B02G108900	40.2079	1.90501	0.473659	4.02191	5.7729e-05	5.7729e-05	0.000718367	bud_CM_CKvsT_down
TraesCS2B02G110300	64.6726	1.08031	0.356851	3.02734	0.00246716	0.00246716	0.0185855	bud_CM_CKvsT_down
TraesCS2B02G110400	333.39	1.66853	0.279138	5.97744	2.26675e-09	2.26675e-09	6.64412e-08	bud_CM_CKvsT_down
TraesCS2B02G111900	97.9308	2.03751	0.561188	3.6307	0.000282653	0.000282653	0.00292662	bud_CM_CKvsT_down
TraesCS2B02G112800	7517.99	1.6316	0.142967	11.4124	3.62567e-30	3.62567e-30	6.79808e-28	bud_CM_CKvsT_down
TraesCS2B02G115100	90.5746	1.13102	0.399512	2.83099	0.00464041	0.00464041	0.0311431	bud_CM_CKvsT_down
TraesCS2B02G118500	612.43	1.52949	0.200289	7.63643	2.23325e-14	2.23325e-14	1.21427e-12	bud_CM_CKvsT_down
TraesCS2B02G119000	33.563	1.52037	0.561381	2.70826	0.00676361	0.00676361	0.0422997	bud_CM_CKvsT_down
TraesCS2B02G119100	116.723	1.15172	0.31573	3.64781	0.000264486	0.000264486	0.00275831	bud_CM_CKvsT_down
TraesCS2B02G119200	609.877	1.05502	0.16542	6.37781	1.79637e-10	1.79637e-10	6.13186e-09	bud_CM_CKvsT_down
TraesCS2B02G123400	17.4771	3.97313	1.10257	3.60351	0.000313948	0.000313948	0.00320779	bud_CM_CKvsT_down
TraesCS2B02G123700	1199.45	1.85403	0.136504	13.5822	5.10438e-42	5.10438e-42	2.01449e-39	bud_CM_CKvsT_down
TraesCS2B02G124600	73.7349	3.26271	0.42088	7.75211	9.03789e-15	9.03789e-15	5.10374e-13	bud_CM_CKvsT_down
TraesCS2B02G124800	151.75	1.29951	0.290934	4.46667	7.94472e-06	7.94472e-06	0.000122806	bud_CM_CKvsT_down
TraesCS2B02G125500	250.424	2.32629	0.348988	6.66582	2.63192e-11	2.63192e-11	9.9833e-10	bud_CM_CKvsT_down
TraesCS2B02G125600	337.112	2.51677	0.240672	10.4572	1.35745e-25	1.35745e-25	1.80151e-23	bud_CM_CKvsT_down
TraesCS2B02G125800	674.344	1.06248	0.205691	5.16544	2.39874e-07	2.39874e-07	5.05125e-06	bud_CM_CKvsT_down
TraesCS2B02G126400	73.3899	2.00445	0.369399	5.42624	5.75521e-08	5.75521e-08	1.35067e-06	bud_CM_CKvsT_down
TraesCS2B02G128400	647.151	1.81368	0.209057	8.67551	4.11706e-18	4.11706e-18	3.13915e-16	bud_CM_CKvsT_down
TraesCS2B02G130000	31.1543	1.80289	0.526218	3.42613	0.000612253	0.000612253	0.00572454	bud_CM_CKvsT_down
TraesCS2B02G131200	211.525	1.37049	0.290325	4.72053	2.35226e-06	2.35226e-06	4.10988e-05	bud_CM_CKvsT_down
TraesCS2B02G143200	6.94115	6.21253	1.62389	3.82572	0.000130392	0.000130392	0.00148203	bud_CM_CKvsT_down
TraesCS2B02G145500	337.869	1.7778	0.241038	7.37561	1.63591e-13	1.63591e-13	8.11976e-12	bud_CM_CKvsT_down
TraesCS2B02G154500	1084.4	2.02854	0.179409	11.3068	1.21418e-29	1.21418e-29	2.15392e-27	bud_CM_CKvsT_down
TraesCS2B02G159700	1607.14	1.01594	0.142189	7.14502	8.99848e-13	8.99848e-13	4.09239e-11	bud_CM_CKvsT_down
TraesCS2B02G161500	5.27457	5.81748	1.76362	3.29861	0.000971641	0.000971641	0.0084904	bud_CM_CKvsT_down
TraesCS2B02G162300	326.67	4.46975	0.453645	9.85295	6.65586e-23	6.65586e-23	7.42174e-21	bud_CM_CKvsT_down
TraesCS2B02G165500	178.139	1.39801	0.281386	4.96831	6.75374e-07	6.75374e-07	1.3099e-05	bud_CM_CKvsT_down
TraesCS2B02G168300	1910.11	1.09455	0.241605	4.53034	5.88881e-06	5.88881e-06	9.38912e-05	bud_CM_CKvsT_down
TraesCS2B02G168500	246.492	4.16286	0.437042	9.52508	1.64912e-21	1.64912e-21	1.64715e-19	bud_CM_CKvsT_down
TraesCS2B02G169600	4.37111	5.54504	1.8387	3.01574	0.0025635	0.0025635	0.0191905	bud_CM_CKvsT_down
TraesCS2B02G170900	210.615	1.38087	0.370057	3.73152	0.000190329	0.000190329	0.00207359	bud_CM_CKvsT_down
TraesCS2B02G171200	766.692	5.19078	0.344249	15.0786	2.24008e-51	2.24008e-51	1.38851e-48	bud_CM_CKvsT_down
TraesCS2B02G177300	155.766	2.90129	0.547673	5.29749	1.17403e-07	1.17403e-07	2.62046e-06	bud_CM_CKvsT_down
TraesCS2B02G177600	61.5405	4.63614	0.554983	8.35366	6.61799e-17	6.61799e-17	4.54013e-15	bud_CM_CKvsT_down
TraesCS2B02G178000	631.565	1.31276	0.157985	8.30943	9.61652e-17	9.61652e-17	6.50405e-15	bud_CM_CKvsT_down
TraesCS2B02G180600	28.9552	1.91904	0.579973	3.30884	0.000936824	0.000936824	0.00822504	bud_CM_CKvsT_down
TraesCS2B02G180700	26.1742	2.06681	0.60062	3.44113	0.000579284	0.000579284	0.005455	bud_CM_CKvsT_down
TraesCS2B02G182500	9.37669	6.64628	1.52718	4.35199	1.34907e-05	1.34907e-05	0.000197742	bud_CM_CKvsT_down
TraesCS2B02G183100	981.9	1.95081	0.232822	8.379	5.33803e-17	5.33803e-17	3.6933e-15	bud_CM_CKvsT_down
TraesCS2B02G184300	213.63	1.77308	0.377087	4.70203	2.57586e-06	2.57586e-06	4.45916e-05	bud_CM_CKvsT_down
TraesCS2B02G184700	18.0717	1.86315	0.643176	2.89679	0.00377	0.00377	0.0262738	bud_CM_CKvsT_down
TraesCS2B02G187300	6050.15	2.13101	0.21965	9.70187	2.96032e-22	2.96032e-22	3.1541e-20	bud_CM_CKvsT_down
TraesCS2B02G189000	494.364	1.73337	0.229277	7.56015	4.02599e-14	4.02599e-14	2.12649e-12	bud_CM_CKvsT_down
TraesCS2B02G189300	4615.8	1.38221	0.127353	10.8534	1.922e-27	1.922e-27	2.89741e-25	bud_CM_CKvsT_down
TraesCS2B02G190200	207.049	1.17017	0.259725	4.50543	6.62383e-06	6.62383e-06	0.000104316	bud_CM_CKvsT_down
TraesCS2B02G195600	12210.3	1.96459	0.161767	12.1446	6.12852e-34	6.12852e-34	1.5303e-31	bud_CM_CKvsT_down
TraesCS2B02G196500	1227.45	1.07962	0.196475	5.49497	3.9077e-08	3.9077e-08	9.45512e-07	bud_CM_CKvsT_down
TraesCS2B02G197000	379.908	1.04952	0.315015	3.33164	0.000863356	0.000863356	0.00768112	bud_CM_CKvsT_down
TraesCS2B02G200100	148.906	2.30651	0.299178	7.70952	1.26294e-14	1.26294e-14	7.04504e-13	bud_CM_CKvsT_down
TraesCS2B02G201000	6.70539	6.16154	1.69643	3.63207	0.000281158	0.000281158	0.00291401	bud_CM_CKvsT_down
TraesCS2B02G202000	59.8857	3.84444	0.497759	7.72351	1.13171e-14	1.13171e-14	6.33986e-13	bud_CM_CKvsT_down
TraesCS2B02G208900	126.523	2.86202	0.311889	9.1764	4.45763e-20	4.45763e-20	3.94722e-18	bud_CM_CKvsT_down
TraesCS2B02G210900	9.51702	4.16405	1.30514	3.1905	0.00142026	0.00142026	0.011681	bud_CM_CKvsT_down
TraesCS2B02G213400	1570.13	2.02393	0.219163	9.23485	2.58651e-20	2.58651e-20	2.3395e-18	bud_CM_CKvsT_down
TraesCS2B02G214300	120.192	1.34057	0.487065	2.75234	0.00591702	0.00591702	0.0379604	bud_CM_CKvsT_down
TraesCS2B02G215800	6109.39	1.05975	0.316032	3.35329	0.000798565	0.000798565	0.00719459	bud_CM_CKvsT_down
TraesCS2B02G216800	531.292	2.4783	0.422317	5.86835	4.40159e-09	4.40159e-09	1.23289e-07	bud_CM_CKvsT_down
TraesCS2B02G218600	921.044	3.13382	0.203833	15.3744	2.43011e-53	2.43011e-53	1.67366e-50	bud_CM_CKvsT_down
TraesCS2B02G218700	894.371	4.07456	0.236514	17.2275	1.65023e-66	1.65023e-66	1.7217e-63	bud_CM_CKvsT_down
TraesCS2B02G219300	420.05	2.12395	0.275505	7.70932	1.26492e-14	1.26492e-14	7.05235e-13	bud_CM_CKvsT_down
TraesCS2B02G220500	216.423	1.86764	0.27264	6.85023	7.37305e-12	7.37305e-12	3.00552e-10	bud_CM_CKvsT_down
TraesCS2B02G220900	26.5436	1.78712	0.660256	2.7067	0.00679547	0.00679547	0.0424613	bud_CM_CKvsT_down
TraesCS2B02G222900	441.22	1.10587	0.254324	4.34826	1.37225e-05	1.37225e-05	0.000200972	bud_CM_CKvsT_down
TraesCS2B02G224000	279.521	2.02583	0.407015	4.97729	6.44819e-07	6.44819e-07	1.25433e-05	bud_CM_CKvsT_down
TraesCS2B02G225000	310.972	1.46567	0.178672	8.20314	2.34184e-16	2.34184e-16	1.53273e-14	bud_CM_CKvsT_down
TraesCS2B02G227500	999.039	2.11445	0.16342	12.9387	2.72033e-38	2.72033e-38	8.73939e-36	bud_CM_CKvsT_down
TraesCS2B02G228600	7.53214	6.32965	1.76517	3.58585	0.00033598	0.00033598	0.00340223	bud_CM_CKvsT_down
TraesCS2B02G229100	582.515	1.52867	0.170582	8.96145	3.20439e-19	3.20439e-19	2.66083e-17	bud_CM_CKvsT_down
TraesCS2B02G230700	481.459	1.39483	0.199939	6.97631	3.03025e-12	3.03025e-12	1.29643e-10	bud_CM_CKvsT_down
TraesCS2B02G230800	56.5935	1.31772	0.386304	3.41111	0.000646992	0.000646992	0.00601201	bud_CM_CKvsT_down
TraesCS2B02G231700	99.0389	1.69706	0.394411	4.30277	1.68674e-05	1.68674e-05	0.000240969	bud_CM_CKvsT_down
TraesCS2B02G232000	28.6984	1.73844	0.530461	3.27722	0.00104836	0.00104836	0.00904827	bud_CM_CKvsT_down
TraesCS2B02G232900	1835.87	1.97438	0.247197	7.98707	1.38184e-15	1.38184e-15	8.46547e-14	bud_CM_CKvsT_down
TraesCS2B02G233800	80.8149	2.59463	0.438711	5.91421	3.33469e-09	3.33469e-09	9.5305e-08	bud_CM_CKvsT_down
TraesCS2B02G234300	823.985	2.81987	0.219741	12.8327	1.07516e-37	1.07516e-37	3.33218e-35	bud_CM_CKvsT_down
TraesCS2B02G235500	27.8822	3.41544	0.946002	3.6104	0.000305729	0.000305729	0.00313414	bud_CM_CKvsT_down
TraesCS2B02G236100	38.1453	1.8204	0.532786	3.41675	0.000633729	0.000633729	0.00590334	bud_CM_CKvsT_down
TraesCS2B02G236200	418.696	3.93307	0.312055	12.6038	2.01256e-36	2.01256e-36	5.76281e-34	bud_CM_CKvsT_down
TraesCS2B02G236500	834.736	4.10413	0.204225	20.0962	7.97032e-90	7.97032e-90	1.95317e-86	bud_CM_CKvsT_down
TraesCS2B02G236600	2349.8	4.60401	0.164498	27.9881	2.26606e-172	2.26606e-172	4.77568e-168	bud_CM_CKvsT_down
TraesCS2B02G236900	99.6693	2.37549	0.718169	3.3077	0.000940663	0.000940663	0.00825393	bud_CM_CKvsT_down
TraesCS2B02G239700	249.606	1.29029	0.284517	4.53503	5.75953e-06	5.75953e-06	9.20599e-05	bud_CM_CKvsT_down
TraesCS2B02G240200	393.223	1.02377	0.261426	3.91608	9.00007e-05	9.00007e-05	0.00106727	bud_CM_CKvsT_down
TraesCS2B02G241400	627.149	1.69068	0.223711	7.55743	4.11106e-14	4.11106e-14	2.16816e-12	bud_CM_CKvsT_down
TraesCS2B02G241500	336.094	3.316	0.263907	12.5651	3.28609e-36	3.28609e-36	9.23383e-34	bud_CM_CKvsT_down
TraesCS2B02G241800	41.2488	4.71752	0.725534	6.50214	7.91873e-11	7.91873e-11	2.8257e-09	bud_CM_CKvsT_down
TraesCS2B02G241900	13.4394	2.82116	0.992645	2.84206	0.00448225	0.00448225	0.0302726	bud_CM_CKvsT_down
TraesCS2B02G244000	744.081	1.23848	0.210937	5.87134	4.3229e-09	4.3229e-09	1.21268e-07	bud_CM_CKvsT_down
TraesCS2B02G244100	946.161	3.36339	0.654728	5.13708	2.79039e-07	2.79039e-07	5.80751e-06	bud_CM_CKvsT_down
TraesCS2B02G244400	5302.78	1.14753	0.193305	5.93638	2.91391e-09	2.91391e-09	8.40082e-08	bud_CM_CKvsT_down
TraesCS2B02G245300	88.3059	3.18546	0.608066	5.23868	1.61731e-07	1.61731e-07	3.51748e-06	bud_CM_CKvsT_down
TraesCS2B02G246100	240.093	2.40668	0.266816	9.02	1.88084e-19	1.88084e-19	1.59703e-17	bud_CM_CKvsT_down
TraesCS2B02G247900	385.36	3.05989	0.363028	8.42881	3.49191e-17	3.49191e-17	2.46289e-15	bud_CM_CKvsT_down
TraesCS2B02G261000	44.9912	1.41335	0.452395	3.12416	0.00178316	0.00178316	0.0141598	bud_CM_CKvsT_down
TraesCS2B02G264000	39.934	4.48766	0.725618	6.1846	6.22592e-10	6.22592e-10	1.97368e-08	bud_CM_CKvsT_down
TraesCS2B02G265800	513.566	1.08647	0.18708	5.80749	6.34157e-09	6.34157e-09	1.73749e-07	bud_CM_CKvsT_down
TraesCS2B02G266900	407.89	1.32633	0.214729	6.17674	6.54392e-10	6.54392e-10	2.06578e-08	bud_CM_CKvsT_down
TraesCS2B02G270700	1282.71	1.24103	0.228311	5.4357	5.4581e-08	5.4581e-08	1.28696e-06	bud_CM_CKvsT_down
TraesCS2B02G271000	213.491	1.01181	0.249117	4.06158	4.87412e-05	4.87412e-05	0.000618355	bud_CM_CKvsT_down
TraesCS2B02G271400	52.3504	2.24279	0.404972	5.53812	3.05733e-08	3.05733e-08	7.53774e-07	bud_CM_CKvsT_down
TraesCS2B02G274400	1297.02	1.13239	0.161382	7.01683	2.26964e-12	2.26964e-12	9.86639e-11	bud_CM_CKvsT_down
TraesCS2B02G276000	26.0014	2.92313	0.892499	3.27522	0.0010558	0.0010558	0.00910351	bud_CM_CKvsT_down
TraesCS2B02G278400	806.255	2.75939	0.289795	9.52186	1.70114e-21	1.70114e-21	1.69589e-19	bud_CM_CKvsT_down
TraesCS2B02G279200	76.1804	5.2165	1.78928	2.91542	0.00355209	0.00355209	0.0250498	bud_CM_CKvsT_down
TraesCS2B02G282400	1841.95	3.83873	0.228892	16.771	3.97976e-63	3.97976e-63	3.64664e-60	bud_CM_CKvsT_down
TraesCS2B02G284700	106.416	2.03509	0.374073	5.44034	5.318e-08	5.318e-08	1.25702e-06	bud_CM_CKvsT_down
TraesCS2B02G286400	2187.86	2.15304	0.165527	13.0072	1.11345e-38	1.11345e-38	3.68959e-36	bud_CM_CKvsT_down
TraesCS2B02G286900	174.47	1.13893	0.227596	5.00417	5.61039e-07	5.61039e-07	1.10457e-05	bud_CM_CKvsT_down
TraesCS2B02G288100	12296.8	1.34335	0.145328	9.24352	2.38524e-20	2.38524e-20	2.16861e-18	bud_CM_CKvsT_down
TraesCS2B02G289000	1516.31	1.1073	0.220942	5.01171	5.3948e-07	5.3948e-07	1.06535e-05	bud_CM_CKvsT_down
TraesCS2B02G289900	2171.87	2.79406	0.773579	3.61187	0.000304003	0.000304003	0.00311979	bud_CM_CKvsT_down
TraesCS2B02G290000	213.111	1.00327	0.252158	3.97875	6.92791e-05	6.92791e-05	0.000844444	bud_CM_CKvsT_down
TraesCS2B02G291800	794.425	1.14101	0.138488	8.239	1.73655e-16	1.73655e-16	1.14653e-14	bud_CM_CKvsT_down
TraesCS2B02G293400	461.44	1.12612	0.20264	5.55723	2.74095e-08	2.74095e-08	6.81672e-07	bud_CM_CKvsT_down
TraesCS2B02G295000	66.9757	1.33571	0.450342	2.96598	0.00301718	0.00301718	0.0219203	bud_CM_CKvsT_down
TraesCS2B02G301000	149.388	3.42975	0.384219	8.92656	4.39449e-19	4.39449e-19	3.60923e-17	bud_CM_CKvsT_down
TraesCS2B02G303000	63.4577	1.39038	0.401452	3.46337	0.000533445	0.000533445	0.00507597	bud_CM_CKvsT_down
TraesCS2B02G303200	42.9425	1.78227	0.519107	3.43333	0.000596206	0.000596206	0.00559386	bud_CM_CKvsT_down
TraesCS2B02G304800	141.015	2.45946	0.328139	7.49517	6.62103e-14	6.62103e-14	3.41835e-12	bud_CM_CKvsT_down
TraesCS2B02G305400	29.5668	2.16325	0.706251	3.06301	0.00219125	0.00219125	0.0168332	bud_CM_CKvsT_down
TraesCS2B02G305900	828.957	2.48095	0.287991	8.61467	7.01414e-18	7.01414e-18	5.21601e-16	bud_CM_CKvsT_down
TraesCS2B02G306500	585.249	2.07591	0.258564	8.0286	9.85882e-16	9.85882e-16	6.14349e-14	bud_CM_CKvsT_down
TraesCS2B02G306600	196.127	1.83128	0.282717	6.47741	9.33076e-11	9.33076e-11	3.30939e-09	bud_CM_CKvsT_down
TraesCS2B02G307700	17.9655	7.58391	1.45251	5.22123	1.77738e-07	1.77738e-07	3.82457e-06	bud_CM_CKvsT_down
TraesCS2B02G311900	799.538	1.50039	0.25872	5.7993	6.65928e-09	6.65928e-09	1.82052e-07	bud_CM_CKvsT_down
TraesCS2B02G314500	1059.29	2.46451	0.214947	11.4657	1.96239e-30	1.96239e-30	3.75972e-28	bud_CM_CKvsT_down
TraesCS2B02G315100	917.309	1.20467	0.282117	4.27009	1.95391e-05	1.95391e-05	0.000274815	bud_CM_CKvsT_down
TraesCS2B02G320900	294.951	1.60614	0.347558	4.6212	3.81522e-06	3.81522e-06	6.34508e-05	bud_CM_CKvsT_down
TraesCS2B02G325800	224.763	1.21312	0.266862	4.54587	5.47088e-06	5.47088e-06	8.80539e-05	bud_CM_CKvsT_down
TraesCS2B02G326200	158.791	2.55661	0.266576	9.59052	8.76408e-22	8.76408e-22	8.99227e-20	bud_CM_CKvsT_down
TraesCS2B02G326400	4375.35	1.15043	0.108244	10.6281	2.20615e-26	2.20615e-26	3.09961e-24	bud_CM_CKvsT_down
TraesCS2B02G328100	156.878	1.39397	0.323311	4.31155	1.62115e-05	1.62115e-05	0.000232798	bud_CM_CKvsT_down
TraesCS2B02G329400	122.266	1.60036	0.319067	5.01574	5.28291e-07	5.28291e-07	1.04521e-05	bud_CM_CKvsT_down
TraesCS2B02G332100	136.084	1.73652	0.273432	6.35084	2.14142e-10	2.14142e-10	7.22541e-09	bud_CM_CKvsT_down
TraesCS2B02G332200	124.909	1.25631	0.277915	4.5205	6.16944e-06	6.16944e-06	9.78769e-05	bud_CM_CKvsT_down
TraesCS2B02G333500	28.2348	2.66307	0.685639	3.88406	0.000102726	0.000102726	0.00119927	bud_CM_CKvsT_down
TraesCS2B02G333600	2188.77	1.48307	0.307493	4.82309	1.41351e-06	1.41351e-06	2.5823e-05	bud_CM_CKvsT_down
TraesCS2B02G335000	205.844	1.2064	0.228389	5.2822	1.27644e-07	1.27644e-07	2.83225e-06	bud_CM_CKvsT_down
TraesCS2B02G336400	370.556	1.91021	0.310719	6.1477	7.8617e-10	7.8617e-10	2.45968e-08	bud_CM_CKvsT_down
TraesCS2B02G336700	167.487	1.66233	0.272303	6.1047	1.02991e-09	1.02991e-09	3.16864e-08	bud_CM_CKvsT_down
TraesCS2B02G336800	4902.13	1.74057	0.164075	10.6084	2.72396e-26	2.72396e-26	3.79174e-24	bud_CM_CKvsT_down
TraesCS2B02G338400	50.2726	1.62762	0.484953	3.35624	0.000790093	0.000790093	0.00713352	bud_CM_CKvsT_down
TraesCS2B02G338600	41.9973	3.03799	0.661716	4.59108	4.40963e-06	4.40963e-06	7.2332e-05	bud_CM_CKvsT_down
TraesCS2B02G341400	1437.83	1.77383	0.233011	7.61262	2.68605e-14	2.68605e-14	1.45e-12	bud_CM_CKvsT_down
TraesCS2B02G343400	63.0615	2.88132	0.511686	5.63103	1.79133e-08	1.79133e-08	4.56491e-07	bud_CM_CKvsT_down
TraesCS2B02G345400	958.359	1.80035	0.168513	10.6838	1.21253e-26	1.21253e-26	1.74072e-24	bud_CM_CKvsT_down
TraesCS2B02G346000	167.587	1.26438	0.25991	4.8647	1.14629e-06	1.14629e-06	2.13371e-05	bud_CM_CKvsT_down
TraesCS2B02G351100	1692.77	1.01431	0.122804	8.25961	1.46145e-16	1.46145e-16	9.69763e-15	bud_CM_CKvsT_down
TraesCS2B02G357200	61.8926	2.28124	0.564585	4.04056	5.33243e-05	5.33243e-05	0.000669726	bud_CM_CKvsT_down
TraesCS2B02G369000	960.203	1.70331	0.223799	7.61089	2.72211e-14	2.72211e-14	1.46721e-12	bud_CM_CKvsT_down
TraesCS2B02G369100	544.744	2.24433	0.255091	8.79813	1.3911e-18	1.3911e-18	1.10464e-16	bud_CM_CKvsT_down
TraesCS2B02G370200	1645.05	1.06741	0.157625	6.77185	1.27146e-11	1.27146e-11	5.04664e-10	bud_CM_CKvsT_down
TraesCS2B02G372600	26.7031	5.6955	1.05372	5.40512	6.47637e-08	6.47637e-08	1.50682e-06	bud_CM_CKvsT_down
TraesCS2B02G373000	224.621	1.52263	0.335488	4.53856	5.66388e-06	5.66388e-06	9.07996e-05	bud_CM_CKvsT_down
TraesCS2B02G376600	493.123	1.78435	0.260094	6.86039	6.86735e-12	6.86735e-12	2.80589e-10	bud_CM_CKvsT_down
TraesCS2B02G377100	1532.84	1.29534	0.212547	6.09435	1.0988e-09	1.0988e-09	3.36682e-08	bud_CM_CKvsT_down
TraesCS2B02G382300	172.025	1.10491	0.242923	4.54841	5.40535e-06	5.40535e-06	8.70946e-05	bud_CM_CKvsT_down
TraesCS2B02G383600	1733.72	1.85726	0.159614	11.6359	2.70657e-31	2.70657e-31	5.54869e-29	bud_CM_CKvsT_down
TraesCS2B02G383700	94.1835	1.22766	0.342186	3.58771	0.000333601	0.000333601	0.0033821	bud_CM_CKvsT_down
TraesCS2B02G384700	76.1405	2.17892	0.418059	5.212	1.86817e-07	1.86817e-07	4.00359e-06	bud_CM_CKvsT_down
TraesCS2B02G384900	12.0091	2.95031	1.10834	2.66193	0.00776948	0.00776948	0.0472255	bud_CM_CKvsT_down
TraesCS2B02G385100	73.7772	9.62258	1.23867	7.76845	7.94507e-15	7.94507e-15	4.5108e-13	bud_CM_CKvsT_down
TraesCS2B02G388800	1517.68	2.01795	0.182086	11.0824	1.52646e-28	1.52646e-28	2.48224e-26	bud_CM_CKvsT_down
TraesCS2B02G391700	120.106	1.51518	0.290764	5.21105	1.87776e-07	1.87776e-07	4.02169e-06	bud_CM_CKvsT_down
TraesCS2B02G392100	689.412	1.57148	0.324434	4.84375	1.2741e-06	1.2741e-06	2.34798e-05	bud_CM_CKvsT_down
TraesCS2B02G392300	782.102	1.42358	0.227939	6.24544	4.22615e-10	4.22615e-10	1.36603e-08	bud_CM_CKvsT_down
TraesCS2B02G393900	94.9412	4.77708	0.64476	7.40909	1.27165e-13	1.27165e-13	6.40224e-12	bud_CM_CKvsT_down
TraesCS2B02G394400	3018.92	2.81841	0.163628	17.2245	1.74038e-66	1.74038e-66	1.78165e-63	bud_CM_CKvsT_down
TraesCS2B02G394500	411.47	4.35711	0.335139	13.0009	1.20912e-38	1.20912e-38	3.98156e-36	bud_CM_CKvsT_down
TraesCS2B02G395000	401.469	3.28327	0.779412	4.2125	2.52564e-05	2.52564e-05	0.000344693	bud_CM_CKvsT_down
TraesCS2B02G395100	1439.82	1.09145	0.189794	5.7507	8.88759e-09	8.88759e-09	2.38361e-07	bud_CM_CKvsT_down
TraesCS2B02G395900	98.7597	1.45157	0.307836	4.7154	2.41235e-06	2.41235e-06	4.20094e-05	bud_CM_CKvsT_down
TraesCS2B02G396000	28.9787	1.81981	0.615988	2.9543	0.00313375	0.00313375	0.0225773	bud_CM_CKvsT_down
TraesCS2B02G398200	708.9	1.64182	0.33778	4.86062	1.17019e-06	1.17019e-06	2.17397e-05	bud_CM_CKvsT_down
TraesCS2B02G398300	155.072	2.18554	0.463759	4.71266	2.44507e-06	2.44507e-06	4.25019e-05	bud_CM_CKvsT_down
TraesCS2B02G398400	1025.39	2.33801	0.221982	10.5324	6.12325e-26	6.12325e-26	8.29346e-24	bud_CM_CKvsT_down
TraesCS2B02G399200	2138.07	1.4792	0.297987	4.96396	6.90708e-07	6.90708e-07	1.33715e-05	bud_CM_CKvsT_down
TraesCS2B02G400000	739.707	1.4021	0.211798	6.61999	3.59227e-11	3.59227e-11	1.33851e-09	bud_CM_CKvsT_down
TraesCS2B02G400400	58.4749	1.16913	0.435164	2.68665	0.00721725	0.00721725	0.0445969	bud_CM_CKvsT_down
TraesCS2B02G401800	343.072	1.3255	0.267923	4.94731	7.52471e-07	7.52471e-07	1.44507e-05	bud_CM_CKvsT_down
TraesCS2B02G401900	27.9455	1.75996	0.62765	2.80404	0.00504664	0.00504664	0.0333136	bud_CM_CKvsT_down
TraesCS2B02G402900	216.789	2.11519	0.462296	4.57539	4.75322e-06	4.75322e-06	7.74376e-05	bud_CM_CKvsT_down
TraesCS2B02G406600	765.444	3.15614	0.259774	12.1496	5.76815e-34	5.76815e-34	1.44717e-31	bud_CM_CKvsT_down
TraesCS2B02G408700	32.9114	1.86884	0.572711	3.26315	0.00110179	0.00110179	0.00944136	bud_CM_CKvsT_down
TraesCS2B02G412500	32.374	2.42192	0.53323	4.54199	5.57267e-06	5.57267e-06	8.94462e-05	bud_CM_CKvsT_down
TraesCS2B02G412900	59.7105	9.31703	1.29342	7.20341	5.87244e-13	5.87244e-13	2.7272e-11	bud_CM_CKvsT_down
TraesCS2B02G413000	28.1527	1.65152	0.569291	2.901	0.00371971	0.00371971	0.0260024	bud_CM_CKvsT_down
TraesCS2B02G414100	452.327	1.05735	0.276923	3.8182	0.00013443	0.00013443	0.00152317	bud_CM_CKvsT_down
TraesCS2B02G417200	580.814	1.52615	0.165542	9.21915	2.99452e-20	2.99452e-20	2.68777e-18	bud_CM_CKvsT_down
TraesCS2B02G417900	682.663	2.48584	0.330879	7.51283	5.78606e-14	5.78606e-14	2.99902e-12	bud_CM_CKvsT_down
TraesCS2B02G419100	905.125	1.24947	0.235817	5.29848	1.1677e-07	1.1677e-07	2.60745e-06	bud_CM_CKvsT_down
TraesCS2B02G420000	58.5366	2.41519	0.490954	4.91938	8.68207e-07	8.68207e-07	1.649e-05	bud_CM_CKvsT_down
TraesCS2B02G423700	43.7862	6.4013	0.953265	6.71513	1.87894e-11	1.87894e-11	7.29518e-10	bud_CM_CKvsT_down
TraesCS2B02G428300	56.5589	1.66033	0.387104	4.2891	1.79399e-05	1.79399e-05	0.000254996	bud_CM_CKvsT_down
TraesCS2B02G428700	43.0978	1.67119	0.56393	2.96346	0.00304198	0.00304198	0.0220533	bud_CM_CKvsT_down
TraesCS2B02G429100	4461.15	1.26324	0.138948	9.09142	9.77516e-20	9.77516e-20	8.46383e-18	bud_CM_CKvsT_down
TraesCS2B02G430900	151.815	2.32276	0.433654	5.35625	8.49687e-08	8.49687e-08	1.94009e-06	bud_CM_CKvsT_down
TraesCS2B02G435900	1006.89	1.0488	0.359112	2.92053	0.0034944	0.0034944	0.0247093	bud_CM_CKvsT_down
TraesCS2B02G439700	6.12734	6.03293	1.79969	3.35221	0.000801681	0.000801681	0.00721589	bud_CM_CKvsT_down
TraesCS2B02G439800	13.2665	5.23556	1.30277	4.01878	5.85e-05	5.85e-05	0.000726931	bud_CM_CKvsT_down
TraesCS2B02G445200	19.3107	4.75332	1.04628	4.54304	5.54476e-06	5.54476e-06	8.90526e-05	bud_CM_CKvsT_down
TraesCS2B02G445300	108.913	6.31766	0.652016	9.68943	3.34401e-22	3.34401e-22	3.53432e-20	bud_CM_CKvsT_down
TraesCS2B02G445600	29.4399	1.56545	0.585435	2.674	0.00749527	0.00749527	0.045943	bud_CM_CKvsT_down
TraesCS2B02G445800	621.493	2.19263	0.167061	13.1247	2.37636e-39	2.37636e-39	8.15657e-37	bud_CM_CKvsT_down
TraesCS2B02G446100	69.3392	1.71421	0.469898	3.64805	0.000264236	0.000264236	0.00275625	bud_CM_CKvsT_down
TraesCS2B02G446235	175.949	1.46655	0.240888	6.08809	1.14262e-09	1.14262e-09	3.49195e-08	bud_CM_CKvsT_down
TraesCS2B02G449100	427.368	1.74799	0.263451	6.63496	3.24583e-11	3.24583e-11	1.21501e-09	bud_CM_CKvsT_down
TraesCS2B02G449200	2737.18	1.50331	0.174713	8.60447	7.66691e-18	7.66691e-18	5.68939e-16	bud_CM_CKvsT_down
TraesCS2B02G454100	690.59	1.87663	0.161165	11.6442	2.45753e-31	2.45753e-31	5.08762e-29	bud_CM_CKvsT_down
TraesCS2B02G454300	2473.05	1.58728	0.232954	6.81373	9.51026e-12	9.51026e-12	3.82348e-10	bud_CM_CKvsT_down
TraesCS2B02G455600	43.5052	1.26959	0.459539	2.76274	0.00573176	0.00573176	0.0369881	bud_CM_CKvsT_down
TraesCS2B02G456000	172.982	1.90615	0.272447	6.99639	2.62636e-12	2.62636e-12	1.13379e-10	bud_CM_CKvsT_down
TraesCS2B02G459300	430.44	1.06815	0.213533	5.0023	5.66514e-07	5.66514e-07	1.11435e-05	bud_CM_CKvsT_down
TraesCS2B02G460700	13.6637	2.67315	0.807527	3.31029	0.000931988	0.000931988	0.00819145	bud_CM_CKvsT_down
TraesCS2B02G461217	9.50349	4.14453	1.17242	3.53503	0.000407729	0.000407729	0.00402134	bud_CM_CKvsT_down
TraesCS2B02G464500	241.323	1.04632	0.236956	4.41568	1.00692e-05	1.00692e-05	0.000152119	bud_CM_CKvsT_down
TraesCS2B02G466400	204.499	2.87397	0.384117	7.48203	7.3184e-14	7.3184e-14	3.75996e-12	bud_CM_CKvsT_down
TraesCS2B02G466500	132.506	3.39792	0.369775	9.18916	3.95935e-20	3.95935e-20	3.52972e-18	bud_CM_CKvsT_down
TraesCS2B02G473800	68.846	1.9528	0.425258	4.59205	4.3891e-06	4.3891e-06	7.20625e-05	bud_CM_CKvsT_down
TraesCS2B02G474000	35.9233	1.93866	0.50958	3.80443	0.000142129	0.000142129	0.00160195	bud_CM_CKvsT_down
TraesCS2B02G474800	79.4485	1.47519	0.364058	4.05207	5.07674e-05	5.07674e-05	0.00064113	bud_CM_CKvsT_down
TraesCS2B02G475600	133.974	1.35641	0.403211	3.36403	0.000768121	0.000768121	0.00696318	bud_CM_CKvsT_down
TraesCS2B02G476000	114.833	1.5017	0.320817	4.68086	2.85677e-06	2.85677e-06	4.8924e-05	bud_CM_CKvsT_down
TraesCS2B02G476700	204.428	1.44306	0.255773	5.64198	1.6811e-08	1.6811e-08	4.3059e-07	bud_CM_CKvsT_down
TraesCS2B02G477600	42.3908	3.04688	0.527004	5.78152	7.403e-09	7.403e-09	2.01052e-07	bud_CM_CKvsT_down
TraesCS2B02G480800	421.206	2.50893	0.213419	11.7559	6.58623e-32	6.58623e-32	1.43689e-29	bud_CM_CKvsT_down
TraesCS2B02G481300	40.446	3.18883	0.732111	4.35566	1.32664e-05	1.32664e-05	0.000194725	bud_CM_CKvsT_down
TraesCS2B02G482000	1545.3	1.67062	0.151668	11.015	3.2362e-28	3.2362e-28	5.11262e-26	bud_CM_CKvsT_down
TraesCS2B02G483400	73.1275	4.13317	0.538204	7.67957	1.59629e-14	1.59629e-14	8.80669e-13	bud_CM_CKvsT_down
TraesCS2B02G483500	80.7354	3.77825	0.548994	6.88212	5.89671e-12	5.89671e-12	2.43099e-10	bud_CM_CKvsT_down
TraesCS2B02G490100	13254	1.68633	0.211201	7.98445	1.41145e-15	1.41145e-15	8.63207e-14	bud_CM_CKvsT_down
TraesCS2B02G490200	353.408	1.5185	0.18908	8.03099	9.66894e-16	9.66894e-16	6.02873e-14	bud_CM_CKvsT_down
TraesCS2B02G491400	273.599	1.4784	0.235696	6.27251	3.55273e-10	3.55273e-10	1.16262e-08	bud_CM_CKvsT_down
TraesCS2B02G499300	124.721	1.8582	0.278662	6.66828	2.58818e-11	2.58818e-11	9.83154e-10	bud_CM_CKvsT_down
TraesCS2B02G499700	127.552	1.74718	0.524118	3.33357	0.000857383	0.000857383	0.00763702	bud_CM_CKvsT_down
TraesCS2B02G500100	13.5187	7.1758	1.43155	5.01261	5.36961e-07	5.36961e-07	1.06097e-05	bud_CM_CKvsT_down
TraesCS2B02G500200	16.3027	3.21792	1.20774	2.66442	0.00771202	0.00771202	0.0469443	bud_CM_CKvsT_down
TraesCS2B02G503900	256.711	1.62281	0.227811	7.12351	1.05213e-12	1.05213e-12	4.73793e-11	bud_CM_CKvsT_down
TraesCS2B02G507500	6.57675	6.13543	1.65153	3.715	0.000203208	0.000203208	0.00219438	bud_CM_CKvsT_down
TraesCS2B02G510800	217.75	2.92316	0.318775	9.16997	4.73129e-20	4.73129e-20	4.18251e-18	bud_CM_CKvsT_down
TraesCS2B02G511400	5.55431	5.89004	1.8074	3.25885	0.00111865	0.00111865	0.00956092	bud_CM_CKvsT_down
TraesCS2B02G512400	63.9738	1.68719	0.426094	3.95967	7.5052e-05	7.5052e-05	0.000906526	bud_CM_CKvsT_down
TraesCS2B02G512700	6.12918	6.03315	1.67694	3.59771	0.000321025	0.000321025	0.00326933	bud_CM_CKvsT_down
TraesCS2B02G514400	415.066	3.44999	0.337425	10.2245	1.54084e-24	1.54084e-24	1.9192e-22	bud_CM_CKvsT_down
TraesCS2B02G516100	139.78	2.00678	0.642114	3.12527	0.00177641	0.00177641	0.0141114	bud_CM_CKvsT_down
TraesCS2B02G516300	221.642	1.31601	0.246759	5.33319	9.65043e-08	9.65043e-08	2.18454e-06	bud_CM_CKvsT_down
TraesCS2B02G517500	886.147	1.03943	0.171658	6.05525	1.40197e-09	1.40197e-09	4.22815e-08	bud_CM_CKvsT_down
TraesCS2B02G518300	39.457	3.48225	0.577531	6.02955	1.64421e-09	1.64421e-09	4.91092e-08	bud_CM_CKvsT_down
TraesCS2B02G518400	43.8914	4.98741	0.903034	5.52294	3.33372e-08	3.33372e-08	8.14863e-07	bud_CM_CKvsT_down
TraesCS2B02G519100	87.3675	1.82575	0.436027	4.18725	2.82359e-05	2.82359e-05	0.000380575	bud_CM_CKvsT_down
TraesCS2B02G520700	109.167	1.42439	0.312188	4.56261	5.05211e-06	5.05211e-06	8.18639e-05	bud_CM_CKvsT_down
TraesCS2B02G526100	175.686	1.5895	0.283994	5.59697	2.18134e-08	2.18134e-08	5.50555e-07	bud_CM_CKvsT_down
TraesCS2B02G530600	12.9225	7.11031	1.53766	4.62411	3.76202e-06	3.76202e-06	6.26651e-05	bud_CM_CKvsT_down
TraesCS2B02G532300	50.2443	1.27616	0.433247	2.94557	0.00322358	0.00322358	0.0231167	bud_CM_CKvsT_down
TraesCS2B02G534800	2039	1.71905	0.155908	11.0261	2.86046e-28	2.86046e-28	4.55314e-26	bud_CM_CKvsT_down
TraesCS2B02G535400	397.728	1.66745	0.195006	8.55076	1.22284e-17	1.22284e-17	8.90504e-16	bud_CM_CKvsT_down
TraesCS2B02G535500	1226.33	1.78332	0.143777	12.4034	2.50475e-35	2.50475e-35	6.75027e-33	bud_CM_CKvsT_down
TraesCS2B02G538600	36.0436	3.44024	0.784572	4.38486	1.16062e-05	1.16062e-05	0.000173032	bud_CM_CKvsT_down
TraesCS2B02G538700	17.6603	5.08844	1.14598	4.44024	8.98575e-06	8.98575e-06	0.000137426	bud_CM_CKvsT_down
TraesCS2B02G539100	27.5666	3.23418	1.17398	2.75487	0.00587147	0.00587147	0.0377119	bud_CM_CKvsT_down
TraesCS2B02G539600	768.507	1.30429	0.354273	3.68159	0.000231782	0.000231782	0.00245539	bud_CM_CKvsT_down
TraesCS2B02G540300	1024.82	1.2066	0.21103	5.71766	1.08001e-08	1.08001e-08	2.85512e-07	bud_CM_CKvsT_down
TraesCS2B02G543900	31.5864	1.95834	0.516374	3.79249	0.000149143	0.000149143	0.00167189	bud_CM_CKvsT_down
TraesCS2B02G547600	1040.04	1.20231	0.168475	7.13643	9.57874e-13	9.57874e-13	4.33942e-11	bud_CM_CKvsT_down
TraesCS2B02G550500	79.9644	1.30769	0.35647	3.66843	0.000244043	0.000244043	0.00256722	bud_CM_CKvsT_down
TraesCS2B02G551700	3605.28	4.69478	0.204295	22.9804	7.32621e-117	7.32621e-117	5.51423e-113	bud_CM_CKvsT_down
TraesCS2B02G553600	3058.35	1.05372	0.252796	4.16825	3.06945e-05	3.06945e-05	0.000410405	bud_CM_CKvsT_down
TraesCS2B02G553800	51.8705	1.88257	0.633466	2.97186	0.00296005	0.00296005	0.0215931	bud_CM_CKvsT_down
TraesCS2B02G554300	8.18177	6.44973	2.11292	3.05252	0.00226931	0.00226931	0.0173267	bud_CM_CKvsT_down
TraesCS2B02G554900	1111.45	1.63365	0.177	9.22963	2.71561e-20	2.71561e-20	2.44996e-18	bud_CM_CKvsT_down
TraesCS2B02G560500	5.91076	5.97928	1.77466	3.36926	0.000753697	0.000753697	0.00684774	bud_CM_CKvsT_down
TraesCS2B02G563900	75.1923	2.57335	0.358471	7.1787	7.03772e-13	7.03772e-13	3.24264e-11	bud_CM_CKvsT_down
TraesCS2B02G565400	13.7604	2.68187	1.01155	2.65125	0.00801938	0.00801938	0.0483955	bud_CM_CKvsT_down
TraesCS2B02G568700	51.5463	1.52495	0.571036	2.6705	0.00757378	0.00757378	0.0462944	bud_CM_CKvsT_down
TraesCS2B02G572100	102.518	6.22829	0.623271	9.99291	1.6371e-23	1.6371e-23	1.8936e-21	bud_CM_CKvsT_down
TraesCS2B02G577100	38.0242	4.77209	0.810474	5.88802	3.90847e-09	3.90847e-09	1.1043e-07	bud_CM_CKvsT_down
TraesCS2B02G577200	121.187	3.14625	0.515772	6.10008	1.06014e-09	1.06014e-09	3.25215e-08	bud_CM_CKvsT_down
TraesCS2B02G577400	156.477	1.77404	0.356228	4.98008	6.35564e-07	6.35564e-07	1.23747e-05	bud_CM_CKvsT_down
TraesCS2B02G579100	150.393	1.24386	0.344751	3.60801	0.00030856	0.00030856	0.00316163	bud_CM_CKvsT_down
TraesCS2B02G579200	181.323	1.48928	0.296766	5.01837	5.21113e-07	5.21113e-07	1.03179e-05	bud_CM_CKvsT_down
TraesCS2B02G582300	51.3135	1.48517	0.517724	2.86865	0.00412229	0.00412229	0.0282893	bud_CM_CKvsT_down
TraesCS2B02G586300	48.3383	2.34173	0.474218	4.93808	7.88964e-07	7.88964e-07	1.50855e-05	bud_CM_CKvsT_down
TraesCS2B02G587100	1055.77	2.21774	0.195893	11.3212	1.0311e-29	1.0311e-29	1.84154e-27	bud_CM_CKvsT_down
TraesCS2B02G587900	1227.49	1.21794	0.142346	8.55617	1.1668e-17	1.1668e-17	8.52638e-16	bud_CM_CKvsT_down
TraesCS2B02G591000	18.1947	2.22169	0.691441	3.21312	0.001313	0.001313	0.0109278	bud_CM_CKvsT_down
TraesCS2B02G592700	181.968	1.35259	0.312124	4.3335	1.46758e-05	1.46758e-05	0.000213171	bud_CM_CKvsT_down
TraesCS2B02G593300	298.352	1.80642	0.398914	4.52835	5.94452e-06	5.94452e-06	9.46987e-05	bud_CM_CKvsT_down
TraesCS2B02G593500	34.2353	2.83928	0.636484	4.46088	8.16221e-06	8.16221e-06	0.000125927	bud_CM_CKvsT_down
TraesCS2B02G594400	53.8839	9.16887	1.30749	7.01256	2.3399e-12	2.3399e-12	1.01551e-10	bud_CM_CKvsT_down
TraesCS2B02G602900	131.289	1.18074	0.313141	3.77062	0.000162841	0.000162841	0.0018089	bud_CM_CKvsT_down
TraesCS2B02G603500	603.6	1.30162	0.308688	4.21661	2.47999e-05	2.47999e-05	0.000339297	bud_CM_CKvsT_down
TraesCS2B02G608900	480.369	1.1553	0.299476	3.85773	0.000114445	0.000114445	0.00132232	bud_CM_CKvsT_down
TraesCS2B02G613900	3013.71	1.98034	0.300719	6.58536	4.53782e-11	4.53782e-11	1.67543e-09	bud_CM_CKvsT_down
TraesCS2B02G614100	39.2845	3.08089	0.885191	3.48048	0.000500517	0.000500517	0.00479382	bud_CM_CKvsT_down
TraesCS2B02G630000	371.89	1.48996	0.213316	6.98474	2.85392e-12	2.85392e-12	1.22596e-10	bud_CM_CKvsT_down
TraesCS2D02G000200	375.342	1.95102	0.329763	5.91643	3.29001e-09	3.29001e-09	9.41301e-08	bud_CM_CKvsT_down
TraesCS2D02G000500	1962.66	1.75022	0.141743	12.3478	5.00446e-35	5.00446e-35	1.31835e-32	bud_CM_CKvsT_down
TraesCS2D02G003600	42.6614	1.23736	0.423594	2.92109	0.00348811	0.00348811	0.0246848	bud_CM_CKvsT_down
TraesCS2D02G005500	11.532	6.94441	1.49177	4.65514	3.23761e-06	3.23761e-06	5.47608e-05	bud_CM_CKvsT_down
TraesCS2D02G008400	45.2035	2.04687	0.427664	4.78616	1.7e-06	1.7e-06	3.04913e-05	bud_CM_CKvsT_down
TraesCS2D02G014200	114.435	1.89533	0.355689	5.3286	9.89728e-08	9.89728e-08	2.23466e-06	bud_CM_CKvsT_down
TraesCS2D02G014700	116.048	1.02148	0.29683	3.44132	0.000578894	0.000578894	0.0054523	bud_CM_CKvsT_down
TraesCS2D02G016600	486.855	1.63201	0.340622	4.79126	1.65738e-06	1.65738e-06	2.98057e-05	bud_CM_CKvsT_down
TraesCS2D02G019800	51.2221	2.77018	0.522975	5.29696	1.17747e-07	1.17747e-07	2.62703e-06	bud_CM_CKvsT_down
TraesCS2D02G023400	32.4227	5.95285	1.0716	5.55513	2.77408e-08	2.77408e-08	6.89099e-07	bud_CM_CKvsT_down
TraesCS2D02G023600	5.23292	5.80403	1.86241	3.11641	0.00183068	0.00183068	0.014477	bud_CM_CKvsT_down
TraesCS2D02G023700	190.636	4.4698	0.474236	9.42526	4.29026e-21	4.29026e-21	4.1286e-19	bud_CM_CKvsT_down
TraesCS2D02G024200	11.4377	6.93334	1.47806	4.69083	2.72094e-06	2.72094e-06	4.6872e-05	bud_CM_CKvsT_down
TraesCS2D02G025100	28.5848	1.76912	0.555445	3.18505	0.0014473	0.0014473	0.0118661	bud_CM_CKvsT_down
TraesCS2D02G025400	1265.96	1.65933	0.309061	5.36896	7.91929e-08	7.91929e-08	1.81529e-06	bud_CM_CKvsT_down
TraesCS2D02G025500	218.683	1.68518	0.221314	7.61441	2.64891e-14	2.64891e-14	1.43068e-12	bud_CM_CKvsT_down
TraesCS2D02G026300	73.0795	1.79192	0.379729	4.71894	2.37075e-06	2.37075e-06	4.13944e-05	bud_CM_CKvsT_down
TraesCS2D02G028500	84.4897	6.35537	0.693271	9.16723	4.85347e-20	4.85347e-20	4.28692e-18	bud_CM_CKvsT_down
TraesCS2D02G028600	2658.06	1.21809	0.134186	9.07764	1.10957e-19	1.10957e-19	9.55228e-18	bud_CM_CKvsT_down
TraesCS2D02G028700	24.054	3.54908	0.953319	3.72287	0.000196973	0.000196973	0.00213582	bud_CM_CKvsT_down
TraesCS2D02G028900	51.4733	2.09367	0.509228	4.11146	3.93166e-05	3.93166e-05	0.000510845	bud_CM_CKvsT_down
TraesCS2D02G029800	86.3021	2.76909	0.514823	5.37872	7.50159e-08	7.50159e-08	1.72592e-06	bud_CM_CKvsT_down
TraesCS2D02G031000	546.641	2.16815	0.236287	9.17595	4.4762e-20	4.4762e-20	3.96033e-18	bud_CM_CKvsT_down
TraesCS2D02G032800	205.894	2.98025	0.257217	11.5865	4.82527e-31	4.82527e-31	9.57547e-29	bud_CM_CKvsT_down
TraesCS2D02G033800	1406.08	2.60854	0.22957	11.3627	6.41156e-30	6.41156e-30	1.17908e-27	bud_CM_CKvsT_down
TraesCS2D02G033900	879.525	1.71676	0.335647	5.11478	3.14112e-07	3.14112e-07	6.4853e-06	bud_CM_CKvsT_down
TraesCS2D02G035200	247.064	1.17924	0.349504	3.37403	0.000740769	0.000740769	0.00674365	bud_CM_CKvsT_down
TraesCS2D02G037300	482.064	1.85538	0.200828	9.23866	2.49601e-20	2.49601e-20	2.26541e-18	bud_CM_CKvsT_down
TraesCS2D02G038300	190.143	1.28695	0.238022	5.40683	6.41486e-08	6.41486e-08	1.49416e-06	bud_CM_CKvsT_down
TraesCS2D02G041000	455.579	1.64125	0.230068	7.13374	9.76751e-13	9.76751e-13	4.42114e-11	bud_CM_CKvsT_down
TraesCS2D02G047500	234.521	2.26592	0.21227	10.6747	1.33651e-26	1.33651e-26	1.9135e-24	bud_CM_CKvsT_down
TraesCS2D02G048700	5.03124	5.74772	1.79062	3.2099	0.00132782	0.00132782	0.0110319	bud_CM_CKvsT_down
TraesCS2D02G055600	477.708	1.08624	0.179486	6.05199	1.43067e-09	1.43067e-09	4.30976e-08	bud_CM_CKvsT_down
TraesCS2D02G063000	2470.3	1.96889	0.203138	9.69236	3.24946e-22	3.24946e-22	3.44476e-20	bud_CM_CKvsT_down
TraesCS2D02G064900	459.185	1.06915	0.177769	6.01426	1.80708e-09	1.80708e-09	5.37301e-08	bud_CM_CKvsT_down
TraesCS2D02G067400	147.054	1.56514	0.256894	6.09255	1.11124e-09	1.11124e-09	3.40295e-08	bud_CM_CKvsT_down
TraesCS2D02G067600	771.418	3.96433	0.219069	18.0963	3.40887e-73	3.40887e-73	4.32778e-70	bud_CM_CKvsT_down
TraesCS2D02G069000	618.003	1.2679	0.170181	7.45031	9.31218e-14	9.31218e-14	4.73811e-12	bud_CM_CKvsT_down
TraesCS2D02G069100	465.306	1.2277	0.155231	7.90891	2.5965e-15	2.5965e-15	1.54753e-13	bud_CM_CKvsT_down
TraesCS2D02G070600	20.865	1.98862	0.697383	2.85155	0.00435071	0.00435071	0.0295622	bud_CM_CKvsT_down
TraesCS2D02G071800	87.7834	1.28966	0.381918	3.37681	0.000733316	0.000733316	0.00669083	bud_CM_CKvsT_down
TraesCS2D02G073400	1596.51	1.51788	0.150152	10.109	5.04105e-24	5.04105e-24	6.02946e-22	bud_CM_CKvsT_down
TraesCS2D02G076900	221.935	1.1778	0.216494	5.44035	5.31761e-08	5.31761e-08	1.25702e-06	bud_CM_CKvsT_down
TraesCS2D02G078700	50.9011	1.8919	0.448339	4.21979	2.44532e-05	2.44532e-05	0.000335206	bud_CM_CKvsT_down
TraesCS2D02G081500	133.608	2.29005	0.336033	6.81495	9.42938e-12	9.42938e-12	3.79386e-10	bud_CM_CKvsT_down
TraesCS2D02G083600	8.76054	6.54695	1.70502	3.83982	0.000123126	0.000123126	0.00141055	bud_CM_CKvsT_down
TraesCS2D02G089000	42.2037	3.41691	0.671234	5.09048	3.57154e-07	3.57154e-07	7.28649e-06	bud_CM_CKvsT_down
TraesCS2D02G090200	17.4673	4.59974	1.09148	4.21424	2.50618e-05	2.50618e-05	0.000342318	bud_CM_CKvsT_down
TraesCS2D02G091300	343.337	1.82606	0.212416	8.59663	8.20909e-18	8.20909e-18	6.06609e-16	bud_CM_CKvsT_down
TraesCS2D02G093600	710.98	1.87929	0.187749	10.0096	1.38348e-23	1.38348e-23	1.6073e-21	bud_CM_CKvsT_down
TraesCS2D02G095800	3159.76	1.11893	0.178989	6.25138	4.06844e-10	4.06844e-10	1.32032e-08	bud_CM_CKvsT_down
TraesCS2D02G097000	101.508	1.34142	0.394718	3.39843	0.000677747	0.000677747	0.00625734	bud_CM_CKvsT_down
TraesCS2D02G098200	73.0707	1.58604	0.395661	4.00858	6.10859e-05	6.10859e-05	0.000755324	bud_CM_CKvsT_down
TraesCS2D02G100700	51.9923	1.26526	0.384248	3.29282	0.000991894	0.000991894	0.00863586	bud_CM_CKvsT_down
TraesCS2D02G101400	130.838	1.08657	0.331336	3.27937	0.00104037	0.00104037	0.00898962	bud_CM_CKvsT_down
TraesCS2D02G106400	84.7508	3.50591	0.495169	7.08022	1.43925e-12	1.43925e-12	6.38567e-11	bud_CM_CKvsT_down
TraesCS2D02G106600	1331.02	1.14429	0.160879	7.11274	1.1376e-12	1.1376e-12	5.10319e-11	bud_CM_CKvsT_down
TraesCS2D02G107600	2914.01	1.58059	0.189109	8.35808	6.37461e-17	6.37461e-17	4.38172e-15	bud_CM_CKvsT_down
TraesCS2D02G107800	32.6354	4.16545	0.87154	4.77941	1.75807e-06	1.75807e-06	3.14471e-05	bud_CM_CKvsT_down
TraesCS2D02G107900	416.642	2.21103	0.246441	8.97184	2.91612e-19	2.91612e-19	2.4272e-17	bud_CM_CKvsT_down
TraesCS2D02G108500	702.663	1.09437	0.205624	5.32219	1.02528e-07	1.02528e-07	2.30801e-06	bud_CM_CKvsT_down
TraesCS2D02G108900	31.2984	2.41452	0.720103	3.35302	0.000799335	0.000799335	0.0072003	bud_CM_CKvsT_down
TraesCS2D02G110700	238.228	1.56231	0.332601	4.69724	2.63705e-06	2.63705e-06	4.5561e-05	bud_CM_CKvsT_down
TraesCS2D02G111400	3014.94	1.30019	0.262676	4.9498	7.42916e-07	7.42916e-07	1.4288e-05	bud_CM_CKvsT_down
TraesCS2D02G111500	521.683	1.22799	0.206917	5.93468	2.94422e-09	2.94422e-09	8.48125e-08	bud_CM_CKvsT_down
TraesCS2D02G111700	433.921	1.17882	0.183795	6.4138	1.41939e-10	1.41939e-10	4.90706e-09	bud_CM_CKvsT_down
TraesCS2D02G112900	382.031	1.20902	0.310091	3.89893	9.6619e-05	9.6619e-05	0.00113464	bud_CM_CKvsT_down
TraesCS2D02G124500	66.2323	1.38768	0.421818	3.28975	0.00100277	0.00100277	0.00871489	bud_CM_CKvsT_down
TraesCS2D02G126400	275.949	1.85627	0.25528	7.27149	3.5554e-13	3.5554e-13	1.70217e-11	bud_CM_CKvsT_down
TraesCS2D02G129500	10802.4	1.08537	0.167645	6.47421	9.53073e-11	9.53073e-11	3.37463e-09	bud_CM_CKvsT_down
TraesCS2D02G131500	23.0123	1.75286	0.5799	3.0227	0.00250534	0.00250534	0.0188368	bud_CM_CKvsT_down
TraesCS2D02G134200	63.5863	1.68387	0.508952	3.30852	0.000937919	0.000937919	0.00823359	bud_CM_CKvsT_down
TraesCS2D02G137400	45.0843	1.39431	0.423224	3.29449	0.000985996	0.000985996	0.0085909	bud_CM_CKvsT_down
TraesCS2D02G138300	1481.88	1.22118	0.15331	7.96544	1.6464e-15	1.6464e-15	9.99352e-14	bud_CM_CKvsT_down
TraesCS2D02G139400	1902.03	1.1918	0.191879	6.21121	5.25779e-10	5.25779e-10	1.68297e-08	bud_CM_CKvsT_down
TraesCS2D02G142400	235.381	1.8011	0.448013	4.02019	5.81514e-05	5.81514e-05	0.000723026	bud_CM_CKvsT_down
TraesCS2D02G144500	129.201	1.10872	0.326118	3.39975	0.000674467	0.000674467	0.00623091	bud_CM_CKvsT_down
TraesCS2D02G146400	886.696	1.42277	0.398556	3.56982	0.00035723	0.00035723	0.00358912	bud_CM_CKvsT_down
TraesCS2D02G146500	2075.74	1.38076	0.286719	4.81572	1.46671e-06	1.46671e-06	2.66977e-05	bud_CM_CKvsT_down
TraesCS2D02G147100	1163.27	3.74587	0.78207	4.78968	1.67045e-06	1.67045e-06	3.00173e-05	bud_CM_CKvsT_down
TraesCS2D02G148500	74.0966	1.43777	0.415648	3.45911	0.000541959	0.000541959	0.00514444	bud_CM_CKvsT_down
TraesCS2D02G148600	39.8815	2.72764	0.650281	4.19455	2.73411e-05	2.73411e-05	0.000370076	bud_CM_CKvsT_down
TraesCS2D02G150400	663.793	4.31124	0.255918	16.8462	1.11913e-63	1.11913e-63	1.05292e-60	bud_CM_CKvsT_down
TraesCS2D02G151700	262.226	2.42562	0.234519	10.343	4.50407e-25	4.50407e-25	5.74591e-23	bud_CM_CKvsT_down
TraesCS2D02G154500	270.223	1.01392	0.230746	4.3941	1.11232e-05	1.11232e-05	0.000166514	bud_CM_CKvsT_down
TraesCS2D02G157300	48.9644	1.33961	0.464134	2.88626	0.00389854	0.00389854	0.0270107	bud_CM_CKvsT_down
TraesCS2D02G157500	26.402	3.11651	0.799885	3.8962	9.77131e-05	9.77131e-05	0.00114506	bud_CM_CKvsT_down
TraesCS2D02G157800	679.1	1.9631	0.358179	5.48077	4.23469e-08	4.23469e-08	1.01925e-06	bud_CM_CKvsT_down
TraesCS2D02G157900	99.6691	2.42478	0.645509	3.75639	0.000172384	0.000172384	0.00190267	bud_CM_CKvsT_down
TraesCS2D02G158300	372.635	1.08854	0.199316	5.46138	4.72453e-08	4.72453e-08	1.12838e-06	bud_CM_CKvsT_down
TraesCS2D02G163700	1347.54	2.88412	0.216168	13.342	1.31811e-40	1.31811e-40	4.80603e-38	bud_CM_CKvsT_down
TraesCS2D02G163800	6.45887	6.10863	1.65949	3.68104	0.000232289	0.000232289	0.00245978	bud_CM_CKvsT_down
TraesCS2D02G165600	94.1454	1.8604	0.637005	2.92055	0.00349413	0.00349413	0.0247091	bud_CM_CKvsT_down
TraesCS2D02G165800	679.735	1.69588	0.322166	5.26398	1.40972e-07	1.40972e-07	3.09345e-06	bud_CM_CKvsT_down
TraesCS2D02G168400	3213.5	1.73565	0.236713	7.33232	2.26207e-13	2.26207e-13	1.10815e-11	bud_CM_CKvsT_down
TraesCS2D02G170400	5454.16	1.10589	0.11704	9.44885	3.42569e-21	3.42569e-21	3.33006e-19	bud_CM_CKvsT_down
TraesCS2D02G170900	47.4598	1.73416	0.482793	3.59193	0.000328234	0.000328234	0.00333565	bud_CM_CKvsT_down
TraesCS2D02G171300	262.053	1.70715	0.268804	6.35092	2.14033e-10	2.14033e-10	7.22406e-09	bud_CM_CKvsT_down
TraesCS2D02G176000	972.031	1.09108	0.164795	6.62082	3.57216e-11	3.57216e-11	1.33149e-09	bud_CM_CKvsT_down
TraesCS2D02G176800	12448.8	1.93954	0.148538	13.0575	5.75602e-39	5.75602e-39	1.92551e-36	bud_CM_CKvsT_down
TraesCS2D02G177900	602.287	3.47391	0.742072	4.68136	2.84974e-06	2.84974e-06	4.88195e-05	bud_CM_CKvsT_down
TraesCS2D02G180100	44.7331	1.48948	0.454842	3.27471	0.00105771	0.00105771	0.00911846	bud_CM_CKvsT_down
TraesCS2D02G181000	117.362	2.07374	0.374124	5.54293	2.97447e-08	2.97447e-08	7.34894e-07	bud_CM_CKvsT_down
TraesCS2D02G183300	41.0542	4.69869	0.666287	7.05205	1.76301e-12	1.76301e-12	7.72777e-11	bud_CM_CKvsT_down
TraesCS2D02G190200	922.038	2.47718	0.329939	7.50798	6.00476e-14	6.00476e-14	3.10931e-12	bud_CM_CKvsT_down
TraesCS2D02G190600	839.432	1.61675	0.167779	9.63615	5.626e-22	5.626e-22	5.87546e-20	bud_CM_CKvsT_down
TraesCS2D02G191800	169.442	1.72492	0.296908	5.8096	6.2621e-09	6.2621e-09	1.71794e-07	bud_CM_CKvsT_down
TraesCS2D02G192100	23.7137	2.75568	0.860494	3.20244	0.00136271	0.00136271	0.0112782	bud_CM_CKvsT_down
TraesCS2D02G192800	87.0642	1.81379	0.526286	3.4464	0.000568113	0.000568113	0.00536227	bud_CM_CKvsT_down
TraesCS2D02G193900	19.1816	2.28514	0.775861	2.94529	0.0032265	0.0032265	0.023127	bud_CM_CKvsT_down
TraesCS2D02G194200	1551.45	1.611	0.19994	8.05742	7.79209e-16	7.79209e-16	4.89323e-14	bud_CM_CKvsT_down
TraesCS2D02G194300	64.346	1.28175	0.370297	3.46142	0.000537332	0.000537332	0.00510764	bud_CM_CKvsT_down
TraesCS2D02G196800	8824.4	1.31238	0.322853	4.06496	4.80413e-05	4.80413e-05	0.000610358	bud_CM_CKvsT_down
TraesCS2D02G197600	163.953	2.99912	0.369106	8.12537	4.46005e-16	4.46005e-16	2.85351e-14	bud_CM_CKvsT_down
TraesCS2D02G198600	468.455	1.58724	0.211535	7.50345	6.21615e-14	6.21615e-14	3.21561e-12	bud_CM_CKvsT_down
TraesCS2D02G198800	232.856	3.81491	0.34134	11.1763	5.32661e-29	5.32661e-29	9.03843e-27	bud_CM_CKvsT_down
TraesCS2D02G198900	675.712	2.07891	0.178256	11.6625	1.9803e-31	1.9803e-31	4.13212e-29	bud_CM_CKvsT_down
TraesCS2D02G199100	2370.05	4.78488	0.287427	16.6473	3.16668e-62	3.16668e-62	2.78072e-59	bud_CM_CKvsT_down
TraesCS2D02G199900	554.56	1.99375	0.281517	7.08215	1.41934e-12	1.41934e-12	6.29999e-11	bud_CM_CKvsT_down
TraesCS2D02G201400	116.848	1.33073	0.299705	4.44014	8.98986e-06	8.98986e-06	0.000137469	bud_CM_CKvsT_down
TraesCS2D02G201700	138.758	1.24176	0.346317	3.58561	0.000336286	0.000336286	0.00340434	bud_CM_CKvsT_down
TraesCS2D02G204400	621.948	1.29138	0.263681	4.8975	9.70658e-07	9.70658e-07	1.8281e-05	bud_CM_CKvsT_down
TraesCS2D02G205500	276.184	1.21086	0.209442	5.78139	7.40849e-09	7.40849e-09	2.0115e-07	bud_CM_CKvsT_down
TraesCS2D02G207200	958.48	1.2253	0.263111	4.65697	3.20904e-06	3.20904e-06	5.43387e-05	bud_CM_CKvsT_down
TraesCS2D02G207300	138.485	1.08139	0.369348	2.92784	0.00341326	0.00341326	0.0242266	bud_CM_CKvsT_down
TraesCS2D02G207800	864.898	1.78307	0.14376	12.4031	2.51524e-35	2.51524e-35	6.76126e-33	bud_CM_CKvsT_down
TraesCS2D02G209300	95.3137	2.77318	0.355826	7.79364	6.51058e-15	6.51058e-15	3.74071e-13	bud_CM_CKvsT_down
TraesCS2D02G209600	32.5306	2.21619	0.596004	3.71841	0.000200484	0.000200484	0.00216964	bud_CM_CKvsT_down
TraesCS2D02G211100	200.064	1.325	0.277636	4.77246	1.81989e-06	1.81989e-06	3.24593e-05	bud_CM_CKvsT_down
TraesCS2D02G211400	81.4012	1.99329	0.527559	3.77833	0.000157882	0.000157882	0.0017605	bud_CM_CKvsT_down
TraesCS2D02G212200	42.0385	2.50805	0.493066	5.08664	3.64464e-07	3.64464e-07	7.42844e-06	bud_CM_CKvsT_down
TraesCS2D02G212300	390.88	1.43706	0.181087	7.93573	2.09264e-15	2.09264e-15	1.25934e-13	bud_CM_CKvsT_down
TraesCS2D02G214300	707.61	2.1467	0.148955	14.4118	4.36221e-47	4.36221e-47	2.20807e-44	bud_CM_CKvsT_down
TraesCS2D02G214500	1640.39	2.55074	0.169393	15.0581	3.05321e-51	3.05321e-51	1.88146e-48	bud_CM_CKvsT_down
TraesCS2D02G216700	32.1585	1.52649	0.48687	3.13532	0.00171669	0.00171669	0.0137174	bud_CM_CKvsT_down
TraesCS2D02G216800	168.103	4.03548	0.364988	11.0565	2.03914e-28	2.03914e-28	3.27051e-26	bud_CM_CKvsT_down
TraesCS2D02G217100	1336.87	4.64482	0.239964	19.3563	1.80481e-83	1.80481e-83	3.27896e-80	bud_CM_CKvsT_down
TraesCS2D02G217200	1354.93	4.5222	0.230567	19.6134	1.18747e-85	1.18747e-85	2.3172e-82	bud_CM_CKvsT_down
TraesCS2D02G217400	601.819	1.12806	0.182769	6.17204	6.74158e-10	6.74158e-10	2.12563e-08	bud_CM_CKvsT_down
TraesCS2D02G217500	81.6269	4.8615	0.506383	9.60046	7.95909e-22	7.95909e-22	8.22237e-20	bud_CM_CKvsT_down
TraesCS2D02G218700	859.492	3.93567	0.338039	11.6426	2.50128e-31	2.50128e-31	5.15793e-29	bud_CM_CKvsT_down
TraesCS2D02G220500	487.795	1.67244	0.171004	9.78012	1.37049e-22	1.37049e-22	1.48881e-20	bud_CM_CKvsT_down
TraesCS2D02G222100	20.1259	3.04887	0.849928	3.58721	0.000334239	0.000334239	0.00338753	bud_CM_CKvsT_down
TraesCS2D02G222300	57.9961	1.19434	0.359643	3.32089	0.000897314	0.000897314	0.00793501	bud_CM_CKvsT_down
TraesCS2D02G223100	21.2803	1.94925	0.640107	3.04519	0.00232533	0.00232533	0.0176916	bud_CM_CKvsT_down
TraesCS2D02G223300	42.3667	3.58699	0.709355	5.0567	4.26578e-07	4.26578e-07	8.5832e-06	bud_CM_CKvsT_down
TraesCS2D02G224700	397.932	3.03516	0.324441	9.35504	8.35646e-21	8.35646e-21	7.84808e-19	bud_CM_CKvsT_down
TraesCS2D02G224900	242.537	1.44136	0.214344	6.72451	1.76183e-11	1.76183e-11	6.87341e-10	bud_CM_CKvsT_down
TraesCS2D02G225500	118.264	3.02734	0.319148	9.48568	2.40808e-21	2.40808e-21	2.37148e-19	bud_CM_CKvsT_down
TraesCS2D02G226000	764.528	1.95196	0.292428	6.67501	2.47209e-11	2.47209e-11	9.41093e-10	bud_CM_CKvsT_down
TraesCS2D02G226300	172.82	1.12748	0.373175	3.02132	0.00251673	0.00251673	0.0189036	bud_CM_CKvsT_down
TraesCS2D02G227300	56.8522	2.76044	0.479764	5.75373	8.72934e-09	8.72934e-09	2.34475e-07	bud_CM_CKvsT_down
TraesCS2D02G227800	362.55	1.51895	0.192677	7.88336	3.18695e-15	3.18695e-15	1.88136e-13	bud_CM_CKvsT_down
TraesCS2D02G228500	251.538	1.40274	0.339966	4.12613	3.68923e-05	3.68923e-05	0.000482798	bud_CM_CKvsT_down
TraesCS2D02G250500	2466.84	1.0636	0.227964	4.66563	3.07668e-06	3.07668e-06	5.22906e-05	bud_CM_CKvsT_down
TraesCS2D02G251700	16.5866	5.59098	1.2595	4.43905	9.03566e-06	9.03566e-06	0.000138049	bud_CM_CKvsT_down
TraesCS2D02G252100	338.076	1.33019	0.235185	5.65594	1.54997e-08	1.54997e-08	3.98552e-07	bud_CM_CKvsT_down
TraesCS2D02G255700	315.921	1.10265	0.350434	3.14652	0.00165226	0.00165226	0.0132773	bud_CM_CKvsT_down
TraesCS2D02G257300	144.979	1.8236	0.387391	4.7074	2.50891e-06	2.50891e-06	4.35184e-05	bud_CM_CKvsT_down
TraesCS2D02G257700	27.1001	3.26322	0.662105	4.92856	8.28389e-07	8.28389e-07	1.57964e-05	bud_CM_CKvsT_down
TraesCS2D02G257800	146.495	1.85688	0.292666	6.3447	2.22862e-10	2.22862e-10	7.50042e-09	bud_CM_CKvsT_down
TraesCS2D02G259300	316.571	1.57725	0.269088	5.86146	4.58825e-09	4.58825e-09	1.28313e-07	bud_CM_CKvsT_down
TraesCS2D02G260200	739.592	1.27212	0.307332	4.13923	3.48473e-05	3.48473e-05	0.00045837	bud_CM_CKvsT_down
TraesCS2D02G261100	65.3781	2.0597	0.447665	4.60097	4.20519e-06	4.20519e-06	6.93022e-05	bud_CM_CKvsT_down
TraesCS2D02G264200	2650.74	4.04447	0.28159	14.363	8.83524e-47	8.83524e-47	4.43336e-44	bud_CM_CKvsT_down
TraesCS2D02G264400	5.4528	5.86505	1.71923	3.41144	0.0006462	0.0006462	0.00600729	bud_CM_CKvsT_down
TraesCS2D02G264900	103.933	1.76827	0.50549	3.49814	0.000468518	0.000468518	0.00452933	bud_CM_CKvsT_down
TraesCS2D02G266600	1137.84	2.76684	0.148972	18.5729	5.32702e-77	5.32702e-77	7.38591e-74	bud_CM_CKvsT_down
TraesCS2D02G269200	1510.45	1.08405	0.201046	5.39206	6.96561e-08	6.96561e-08	1.61034e-06	bud_CM_CKvsT_down
TraesCS2D02G273600	48.9772	2.19983	0.495554	4.43913	9.03224e-06	9.03224e-06	0.00013803	bud_CM_CKvsT_down
TraesCS2D02G273700	233.89	1.03557	0.273262	3.78965	0.000150857	0.000150857	0.00168877	bud_CM_CKvsT_down
TraesCS2D02G275700	115.812	1.32805	0.27968	4.74847	2.04963e-06	2.04963e-06	3.61954e-05	bud_CM_CKvsT_down
TraesCS2D02G281100	458.599	1.08126	0.320743	3.37112	0.000748623	0.000748623	0.00680575	bud_CM_CKvsT_down
TraesCS2D02G281300	217.486	1.41667	0.468726	3.02239	0.00250787	0.00250787	0.0188502	bud_CM_CKvsT_down
TraesCS2D02G281700	87.9569	1.30924	0.342801	3.81924	0.000133863	0.000133863	0.00151723	bud_CM_CKvsT_down
TraesCS2D02G283000	59.7186	2.92464	0.454056	6.44114	1.18577e-10	1.18577e-10	4.14013e-09	bud_CM_CKvsT_down
TraesCS2D02G283600	96.3293	1.11987	0.31116	3.59903	0.000319408	0.000319408	0.00325506	bud_CM_CKvsT_down
TraesCS2D02G284700	105.924	1.82402	0.615201	2.96491	0.00302768	0.00302768	0.0219845	bud_CM_CKvsT_down
TraesCS2D02G286300	120.158	2.08338	0.327235	6.36662	1.93236e-10	1.93236e-10	6.56628e-09	bud_CM_CKvsT_down
TraesCS2D02G287300	435.598	1.69857	0.315675	5.38077	7.41666e-08	7.41666e-08	1.70787e-06	bud_CM_CKvsT_down
TraesCS2D02G287900	756.587	2.49631	0.22107	11.292	1.43755e-29	1.43755e-29	2.54319e-27	bud_CM_CKvsT_down
TraesCS2D02G288000	265.75	1.40158	0.224736	6.23656	4.47284e-10	4.47284e-10	1.44223e-08	bud_CM_CKvsT_down
TraesCS2D02G289900	332.886	1.89724	0.380125	4.99109	6.00398e-07	6.00398e-07	1.17508e-05	bud_CM_CKvsT_down
TraesCS2D02G290000	1121.64	1.52853	0.247239	6.18239	6.31396e-10	6.31396e-10	1.99849e-08	bud_CM_CKvsT_down
TraesCS2D02G291900	4.52405	5.59487	1.85242	3.02031	0.00252517	0.00252517	0.0189561	bud_CM_CKvsT_down
TraesCS2D02G293200	782.211	1.90944	0.259824	7.34897	1.99734e-13	1.99734e-13	9.82029e-12	bud_CM_CKvsT_down
TraesCS2D02G294200	86.4976	1.39313	0.456449	3.05211	0.00227242	0.00227242	0.0173429	bud_CM_CKvsT_down
TraesCS2D02G294500	126.855	2.07638	0.282258	7.3563	1.89075e-13	1.89075e-13	9.31444e-12	bud_CM_CKvsT_down
TraesCS2D02G294600	33.0274	2.04801	0.583017	3.51279	0.000443434	0.000443434	0.00431573	bud_CM_CKvsT_down
TraesCS2D02G296100	1165.21	3.66425	0.209298	17.5074	1.25896e-68	1.25896e-68	1.41129e-65	bud_CM_CKvsT_down
TraesCS2D02G296600	24.4723	2.32279	0.622838	3.72937	0.000191956	0.000191956	0.0020885	bud_CM_CKvsT_down
TraesCS2D02G297300	103.423	1.02638	0.322223	3.1853	0.00144605	0.00144605	0.0118592	bud_CM_CKvsT_down
TraesCS2D02G302200	28.3889	1.63849	0.568745	2.88088	0.00396564	0.00396564	0.0274053	bud_CM_CKvsT_down
TraesCS2D02G302800	589.817	1.53788	0.179956	8.54586	1.27583e-17	1.27583e-17	9.27805e-16	bud_CM_CKvsT_down
TraesCS2D02G303300	73.265	1.8033	0.463669	3.88919	0.000100578	0.000100578	0.00117603	bud_CM_CKvsT_down
TraesCS2D02G304300	179.656	3.29508	0.287031	11.4799	1.66533e-30	1.66533e-30	3.20809e-28	bud_CM_CKvsT_down
TraesCS2D02G304500	388.498	1.05203	0.331691	3.17171	0.00151546	0.00151546	0.0123461	bud_CM_CKvsT_down
TraesCS2D02G305400	8.14895	4.51742	1.42284	3.17494	0.00149868	0.00149868	0.0122268	bud_CM_CKvsT_down
TraesCS2D02G307400	619.306	1.77155	0.224572	7.88858	3.05646e-15	3.05646e-15	1.80939e-13	bud_CM_CKvsT_down
TraesCS2D02G308000	76.253	1.16348	0.381509	3.04967	0.00229096	0.00229096	0.017463	bud_CM_CKvsT_down
TraesCS2D02G308100	7711.83	1.39394	0.163293	8.53643	1.38432e-17	1.38432e-17	1.00393e-15	bud_CM_CKvsT_down
TraesCS2D02G309500	47.4046	1.38806	0.50505	2.74837	0.00598924	0.00598924	0.0383304	bud_CM_CKvsT_down
TraesCS2D02G309700	72.0313	1.8293	0.48915	3.73974	0.000184208	0.000184208	0.00201733	bud_CM_CKvsT_down
TraesCS2D02G311900	97.4674	1.58567	0.302451	5.24273	1.58217e-07	1.58217e-07	3.44747e-06	bud_CM_CKvsT_down
TraesCS2D02G313400	3066.34	2.33881	0.301895	7.7471	9.40121e-15	9.40121e-15	5.30039e-13	bud_CM_CKvsT_down
TraesCS2D02G313500	10.1575	3.79328	1.17641	3.22446	0.00126209	0.00126209	0.0105716	bud_CM_CKvsT_down
TraesCS2D02G315100	312.155	1.20978	0.206021	5.87211	4.30283e-09	4.30283e-09	1.20747e-07	bud_CM_CKvsT_down
TraesCS2D02G315600	1846.03	1.23529	0.146442	8.43538	3.30135e-17	3.30135e-17	2.33161e-15	bud_CM_CKvsT_down
TraesCS2D02G315800	57.027	1.51812	0.491636	3.0879	0.00201576	0.00201576	0.0156731	bud_CM_CKvsT_down
TraesCS2D02G315900	347.386	1.76593	0.357183	4.94405	7.65176e-07	7.65176e-07	1.46786e-05	bud_CM_CKvsT_down
TraesCS2D02G316200	4105.85	1.52222	0.176074	8.64534	5.36473e-18	5.36473e-18	4.03212e-16	bud_CM_CKvsT_down
TraesCS2D02G317000	365.746	2.26881	0.314662	7.21031	5.58227e-13	5.58227e-13	2.60047e-11	bud_CM_CKvsT_down
TraesCS2D02G317600	72.5869	1.62468	0.405276	4.00883	6.10196e-05	6.10196e-05	0.000754592	bud_CM_CKvsT_down
TraesCS2D02G317800	455.112	1.76635	0.206356	8.5597	1.1316e-17	1.1316e-17	8.28066e-16	bud_CM_CKvsT_down
TraesCS2D02G320200	422.592	1.26724	0.17338	7.30904	2.69061e-13	2.69061e-13	1.30654e-11	bud_CM_CKvsT_down
TraesCS2D02G320500	10.763	4.34785	1.29558	3.3559	0.000791071	0.000791071	0.00713989	bud_CM_CKvsT_down
TraesCS2D02G324400	172.558	1.44287	0.290139	4.97303	6.59152e-07	6.59152e-07	1.28032e-05	bud_CM_CKvsT_down
TraesCS2D02G324500	99.7496	2.13891	0.324328	6.59489	4.25565e-11	4.25565e-11	1.57456e-09	bud_CM_CKvsT_down
TraesCS2D02G324800	100.143	1.35371	0.302626	4.4732	7.7059e-06	7.7059e-06	0.0001195	bud_CM_CKvsT_down
TraesCS2D02G326400	458.895	2.2611	0.197477	11.45	2.35263e-30	2.35263e-30	4.46678e-28	bud_CM_CKvsT_down
TraesCS2D02G335300	638.011	1.1556	0.153285	7.53886	4.7408e-14	4.7408e-14	2.48412e-12	bud_CM_CKvsT_down
TraesCS2D02G337800	25.7448	3.32683	0.923693	3.60166	0.000316195	0.000316195	0.00322637	bud_CM_CKvsT_down
TraesCS2D02G344600	48.3419	2.49338	0.442478	5.63503	1.75028e-08	1.75028e-08	4.47004e-07	bud_CM_CKvsT_down
TraesCS2D02G346300	63.7431	1.08498	0.375732	2.88766	0.0038812	0.0038812	0.0269188	bud_CM_CKvsT_down
TraesCS2D02G346700	167.697	1.12259	0.259704	4.32259	1.5421e-05	1.5421e-05	0.000223118	bud_CM_CKvsT_down
TraesCS2D02G347000	115.412	4.47188	0.507781	8.80671	1.2887e-18	1.2887e-18	1.02564e-16	bud_CM_CKvsT_down
TraesCS2D02G348900	479.118	1.48607	0.210821	7.04895	1.80275e-12	1.80275e-12	7.89538e-11	bud_CM_CKvsT_down
TraesCS2D02G349000	436.716	1.8043	0.219319	8.22686	1.9219e-16	1.9219e-16	1.26495e-14	bud_CM_CKvsT_down
TraesCS2D02G349400	44.4043	4.03923	0.666623	6.05925	1.36759e-09	1.36759e-09	4.13274e-08	bud_CM_CKvsT_down
TraesCS2D02G349500	34.0732	1.52195	0.550846	2.76294	0.00572833	0.00572833	0.0369682	bud_CM_CKvsT_down
TraesCS2D02G350600	195.028	1.86517	0.295807	6.30535	2.87543e-10	2.87543e-10	9.54616e-09	bud_CM_CKvsT_down
TraesCS2D02G352600	55.7682	5.13609	0.678248	7.57258	3.65898e-14	3.65898e-14	1.94335e-12	bud_CM_CKvsT_down
TraesCS2D02G353000	345.444	2.46293	0.379381	6.49196	8.47242e-11	8.47242e-11	3.0151e-09	bud_CM_CKvsT_down
TraesCS2D02G354300	1090.71	1.95092	0.188034	10.3753	3.21053e-25	3.21053e-25	4.13577e-23	bud_CM_CKvsT_down
TraesCS2D02G356100	238.867	2.00504	0.229609	8.7324	2.49321e-18	2.49321e-18	1.94032e-16	bud_CM_CKvsT_down
TraesCS2D02G356200	1278.46	1.00135	0.208101	4.81188	1.49516e-06	1.49516e-06	2.71453e-05	bud_CM_CKvsT_down
TraesCS2D02G356600	1296.27	1.07383	0.208773	5.14352	2.69643e-07	2.69643e-07	5.62641e-06	bud_CM_CKvsT_down
TraesCS2D02G361900	497.405	1.08895	0.211461	5.14967	2.60946e-07	2.60946e-07	5.46008e-06	bud_CM_CKvsT_down
TraesCS2D02G362900	3136.39	1.35814	0.198249	6.85065	7.35127e-12	7.35127e-12	2.9978e-10	bud_CM_CKvsT_down
TraesCS2D02G364200	64.1573	3.1006	0.739274	4.19411	2.73943e-05	2.73943e-05	0.000370654	bud_CM_CKvsT_down
TraesCS2D02G364300	19.9243	3.60594	1.07633	3.3502	0.000807519	0.000807519	0.00725975	bud_CM_CKvsT_down
TraesCS2D02G365600	112.218	1.34791	0.349839	3.85296	0.000116701	0.000116701	0.00134455	bud_CM_CKvsT_down
TraesCS2D02G366900	20.3527	2.42168	0.689718	3.51112	0.000446224	0.000446224	0.00433852	bud_CM_CKvsT_down
TraesCS2D02G367400	737.292	2.48882	0.207024	12.0218	2.72815e-33	2.72815e-33	6.56337e-31	bud_CM_CKvsT_down
TraesCS2D02G367900	582.847	2.7506	0.247292	11.1229	9.70667e-29	9.70667e-29	1.60318e-26	bud_CM_CKvsT_down
TraesCS2D02G368000	374.833	2.58173	0.233391	11.0618	1.92103e-28	1.92103e-28	3.0952e-26	bud_CM_CKvsT_down
TraesCS2D02G371100	312.551	1.39176	0.201514	6.90653	4.96655e-12	4.96655e-12	2.06381e-10	bud_CM_CKvsT_down
TraesCS2D02G371300	1200.62	1.35781	0.20882	6.50229	7.91051e-11	7.91051e-11	2.82468e-09	bud_CM_CKvsT_down
TraesCS2D02G371400	719.89	2.65671	0.253546	10.4782	1.08765e-25	1.08765e-25	1.45629e-23	bud_CM_CKvsT_down
TraesCS2D02G371900	130.09	1.05701	0.368822	2.8659	0.00415821	0.00415821	0.0284968	bud_CM_CKvsT_down
TraesCS2D02G372000	1198.82	1.39282	0.185851	7.49427	6.66668e-14	6.66668e-14	3.44023e-12	bud_CM_CKvsT_down
TraesCS2D02G372800	204.255	2.29263	0.275025	8.33608	7.67947e-17	7.67947e-17	5.24104e-15	bud_CM_CKvsT_down
TraesCS2D02G373800	1685.45	4.09099	0.198181	20.6427	1.1358e-94	1.1358e-94	3.23471e-91	bud_CM_CKvsT_down
TraesCS2D02G373900	43.0042	4.77734	0.688211	6.94167	3.87484e-12	3.87484e-12	1.63257e-10	bud_CM_CKvsT_down
TraesCS2D02G374400	48.8522	3.45919	0.55095	6.2786	3.4163e-10	3.4163e-10	1.12076e-08	bud_CM_CKvsT_down
TraesCS2D02G375300	44.9066	3.0299	0.558504	5.42502	5.79492e-08	5.79492e-08	1.35968e-06	bud_CM_CKvsT_down
TraesCS2D02G375400	56.9115	2.51782	0.630131	3.9957	6.45025e-05	6.45025e-05	0.000793658	bud_CM_CKvsT_down
TraesCS2D02G377400	379.921	3.77885	0.281361	13.4306	4.00091e-41	4.00091e-41	1.48972e-38	bud_CM_CKvsT_down
TraesCS2D02G377500	698.194	1.38799	0.200969	6.90652	4.96689e-12	4.96689e-12	2.06381e-10	bud_CM_CKvsT_down
TraesCS2D02G377700	104.933	1.19703	0.334388	3.57978	0.000343887	0.000343887	0.00347195	bud_CM_CKvsT_down
TraesCS2D02G380800	114.88	1.55474	0.360105	4.31746	1.57833e-05	1.57833e-05	0.000227642	bud_CM_CKvsT_down
TraesCS2D02G382500	360.832	1.56566	0.179952	8.70041	3.30677e-18	3.30677e-18	2.549e-16	bud_CM_CKvsT_down
TraesCS2D02G386300	558.001	1.35031	0.250648	5.38728	7.15308e-08	7.15308e-08	1.65151e-06	bud_CM_CKvsT_down
TraesCS2D02G388500	174.811	2.36145	0.337438	6.99818	2.59306e-12	2.59306e-12	1.1203e-10	bud_CM_CKvsT_down
TraesCS2D02G392900	219.685	5.68666	1.34896	4.21559	2.49124e-05	2.49124e-05	0.000340614	bud_CM_CKvsT_down
TraesCS2D02G394600	7.74532	4.46291	1.45212	3.07338	0.00211649	0.00211649	0.016348	bud_CM_CKvsT_down
TraesCS2D02G396000	61.3335	1.14682	0.398294	2.87934	0.00398503	0.00398503	0.0275212	bud_CM_CKvsT_down
TraesCS2D02G396300	373.049	1.01459	0.262151	3.87023	0.000108732	0.000108732	0.00126351	bud_CM_CKvsT_down
TraesCS2D02G396700	809.613	2.61701	0.161351	16.2194	3.68014e-59	3.68014e-59	3.02962e-56	bud_CM_CKvsT_down
TraesCS2D02G397200	151.123	1.60613	0.28559	5.6239	1.86697e-08	1.86697e-08	4.7462e-07	bud_CM_CKvsT_down
TraesCS2D02G397400	81.9799	1.30204	0.334447	3.89311	9.89677e-05	9.89677e-05	0.00115835	bud_CM_CKvsT_down
TraesCS2D02G397500	409.727	2.49778	0.378425	6.60046	4.09881e-11	4.09881e-11	1.5192e-09	bud_CM_CKvsT_down
TraesCS2D02G400300	1394.37	1.2052	0.14298	8.42915	3.48176e-17	3.48176e-17	2.45738e-15	bud_CM_CKvsT_down
TraesCS2D02G401500	278.412	2.19762	0.470334	4.67246	2.97612e-06	2.97612e-06	5.07288e-05	bud_CM_CKvsT_down
TraesCS2D02G402900	30.7519	2.52693	0.65902	3.83438	0.000125883	0.000125883	0.00143699	bud_CM_CKvsT_down
TraesCS2D02G405600	3139.15	1.75008	0.159987	10.9388	7.51501e-28	7.51501e-28	1.16283e-25	bud_CM_CKvsT_down
TraesCS2D02G409800	514.23	2.7677	0.23511	11.772	5.44475e-32	5.44475e-32	1.19528e-29	bud_CM_CKvsT_down
TraesCS2D02G412200	62.812	1.71857	0.419701	4.09475	4.22625e-05	4.22625e-05	0.000544622	bud_CM_CKvsT_down
TraesCS2D02G412400	48.0573	2.16782	0.5995	3.61604	0.000299145	0.000299145	0.00307563	bud_CM_CKvsT_down
TraesCS2D02G420900	15.9116	6.43416	1.91331	3.36284	0.000771449	0.000771449	0.00698854	bud_CM_CKvsT_down
TraesCS2D02G423400	1144.87	1.97471	0.166589	11.8538	2.05733e-32	2.05733e-32	4.64216e-30	bud_CM_CKvsT_down
TraesCS2D02G423700	706.288	1.88923	0.282497	6.68761	2.26845e-11	2.26845e-11	8.69536e-10	bud_CM_CKvsT_down
TraesCS2D02G426500	498.171	1.36656	0.239365	5.70912	1.1356e-08	1.1356e-08	2.99157e-07	bud_CM_CKvsT_down
TraesCS2D02G426600	2149.89	1.09128	0.173393	6.29365	3.10086e-10	3.10086e-10	1.02397e-08	bud_CM_CKvsT_down
TraesCS2D02G428200	4.24357	5.50525	1.928	2.85542	0.00429806	0.00429806	0.0292894	bud_CM_CKvsT_down
TraesCS2D02G428500	138.37	1.4257	0.325649	4.37802	1.19763e-05	1.19763e-05	0.000177821	bud_CM_CKvsT_down
TraesCS2D02G429700	125.954	1.34234	0.282593	4.75007	2.03349e-06	2.03349e-06	3.59525e-05	bud_CM_CKvsT_down
TraesCS2D02G430100	11.6695	3.11431	1.06625	2.92079	0.00349141	0.00349141	0.0246965	bud_CM_CKvsT_down
TraesCS2D02G430300	64.2996	2.27017	0.560693	4.04886	5.14681e-05	5.14681e-05	0.000648965	bud_CM_CKvsT_down
TraesCS2D02G430800	173.388	1.36794	0.232525	5.88299	4.02924e-09	4.02924e-09	1.13584e-07	bud_CM_CKvsT_down
TraesCS2D02G431000	2260.42	1.21815	0.232623	5.23659	1.63567e-07	1.63567e-07	3.55375e-06	bud_CM_CKvsT_down
TraesCS2D02G432700	269.769	2.5477	0.263676	9.66225	4.36189e-22	4.36189e-22	4.57798e-20	bud_CM_CKvsT_down
TraesCS2D02G442500	5528.63	1.25141	0.242751	5.15514	2.53446e-07	2.53446e-07	5.3158e-06	bud_CM_CKvsT_down
TraesCS2D02G443400	203.119	1.48292	0.219574	6.75363	1.44188e-11	1.44188e-11	5.68839e-10	bud_CM_CKvsT_down
TraesCS2D02G452900	319.395	1.53287	0.418734	3.66073	0.000251497	0.000251497	0.00263616	bud_CM_CKvsT_down
TraesCS2D02G453200	95.5009	1.27195	0.344237	3.69497	0.00021991	0.00021991	0.00234685	bud_CM_CKvsT_down
TraesCS2D02G453400	29.5069	2.53546	0.749288	3.38382	0.00071484	0.00071484	0.00655005	bud_CM_CKvsT_down
TraesCS2D02G453600	152.671	1.14354	0.2731	4.18727	2.82329e-05	2.82329e-05	0.000380575	bud_CM_CKvsT_down
TraesCS2D02G454600	61.9172	1.59126	0.385787	4.1247	3.71222e-05	3.71222e-05	0.000485384	bud_CM_CKvsT_down
TraesCS2D02G455000	249.778	2.21609	0.231351	9.57889	9.80928e-22	9.80928e-22	1.00159e-19	bud_CM_CKvsT_down
TraesCS2D02G455800	560.765	2.41651	0.281286	8.59092	8.6276e-18	8.6276e-18	6.36642e-16	bud_CM_CKvsT_down
TraesCS2D02G455900	21.783	3.4101	0.708008	4.81647	1.46117e-06	1.46117e-06	2.66107e-05	bud_CM_CKvsT_down
TraesCS2D02G459600	336.966	2.93721	0.231183	12.7051	5.53889e-37	5.53889e-37	1.6441e-34	bud_CM_CKvsT_down
TraesCS2D02G459700	29.9304	2.32662	0.613907	3.78986	0.000150734	0.000150734	0.00168793	bud_CM_CKvsT_down
TraesCS2D02G459800	815.921	2.38855	0.253426	9.42508	4.29795e-21	4.29795e-21	4.13223e-19	bud_CM_CKvsT_down
TraesCS2D02G460600	1555.75	1.09982	0.144832	7.59376	3.1075e-14	3.1075e-14	1.66303e-12	bud_CM_CKvsT_down
TraesCS2D02G461200	58.4816	1.71383	0.388896	4.40691	1.04854e-05	1.04854e-05	0.000157796	bud_CM_CKvsT_down
TraesCS2D02G462000	437.585	4.58252	1.00779	4.54707	5.43971e-06	5.43971e-06	8.76057e-05	bud_CM_CKvsT_down
TraesCS2D02G462100	75.1768	2.54007	0.394316	6.44172	1.1813e-10	1.1813e-10	4.12591e-09	bud_CM_CKvsT_down
TraesCS2D02G462800	197.897	1.57351	0.359402	4.37813	1.197e-05	1.197e-05	0.000177752	bud_CM_CKvsT_down
TraesCS2D02G466800	9317.14	1.0293	0.240581	4.27841	1.88234e-05	1.88234e-05	0.000265955	bud_CM_CKvsT_down
TraesCS2D02G467300	10854	1.95557	0.23205	8.42736	3.5355e-17	3.5355e-17	2.4903e-15	bud_CM_CKvsT_down
TraesCS2D02G468600	158.723	2.32819	0.375616	6.19832	5.70693e-10	5.70693e-10	1.81626e-08	bud_CM_CKvsT_down
TraesCS2D02G473700	4114.47	1.17847	0.142267	8.28351	1.19594e-16	1.19594e-16	8.00643e-15	bud_CM_CKvsT_down
TraesCS2D02G481600	13.0054	3.07245	1.03182	2.97768	0.00290438	0.00290438	0.0212237	bud_CM_CKvsT_down
TraesCS2D02G483500	449.093	1.49646	0.202762	7.38036	1.57863e-13	1.57863e-13	7.85767e-12	bud_CM_CKvsT_down
TraesCS2D02G483700	153.28	1.05363	0.31491	3.34581	0.000820422	0.000820422	0.00735629	bud_CM_CKvsT_down
TraesCS2D02G484600	228.909	2.85867	0.253921	11.2581	2.11245e-29	2.11245e-29	3.68538e-27	bud_CM_CKvsT_down
TraesCS2D02G487600	140.362	4.86218	1.19393	4.07241	4.65289e-05	4.65289e-05	0.000593142	bud_CM_CKvsT_down
TraesCS2D02G488100	33.1457	2.39896	0.794731	3.01858	0.00253965	0.00253965	0.0190418	bud_CM_CKvsT_down
TraesCS2D02G490400	56.6657	4.05488	0.510566	7.94192	1.99072e-15	1.99072e-15	1.19937e-13	bud_CM_CKvsT_down
TraesCS2D02G490500	182.829	5.52125	0.425117	12.9876	1.43856e-38	1.43856e-38	4.72232e-36	bud_CM_CKvsT_down
TraesCS2D02G491000	113.07	4.35658	0.456021	9.55346	1.25434e-21	1.25434e-21	1.27091e-19	bud_CM_CKvsT_down
TraesCS2D02G491100	66.8496	2.86399	0.513369	5.57882	2.4216e-08	2.4216e-08	6.077e-07	bud_CM_CKvsT_down
TraesCS2D02G491600	594.596	3.00515	0.189124	15.8899	7.44667e-57	7.44667e-57	5.72763e-54	bud_CM_CKvsT_down
TraesCS2D02G491800	5.03955	5.74994	1.7878	3.21622	0.00129892	0.00129892	0.0108328	bud_CM_CKvsT_down
TraesCS2D02G491900	38.5761	4.60803	0.771302	5.97435	2.31013e-09	2.31013e-09	6.76565e-08	bud_CM_CKvsT_down
TraesCS2D02G495100	12.8348	2.27455	0.849084	2.67883	0.00738791	0.00738791	0.0454223	bud_CM_CKvsT_down
TraesCS2D02G495500	15.9339	2.15422	0.799884	2.69316	0.00707775	0.00707775	0.0438661	bud_CM_CKvsT_down
TraesCS2D02G496300	151.95	1.3413	0.30461	4.40333	1.06604e-05	1.06604e-05	0.000160132	bud_CM_CKvsT_down
TraesCS2D02G499800	187.089	4.08626	0.420922	9.70789	2.79059e-22	2.79059e-22	2.97628e-20	bud_CM_CKvsT_down
TraesCS2D02G504700	30.9213	1.91102	0.63473	3.01076	0.00260592	0.00260592	0.0194528	bud_CM_CKvsT_down
TraesCS2D02G507000	659.517	1.11199	0.179212	6.20488	5.47402e-10	5.47402e-10	1.74688e-08	bud_CM_CKvsT_down
TraesCS2D02G507200	2134.4	1.73963	0.135378	12.8502	8.58168e-38	8.58168e-38	2.68334e-35	bud_CM_CKvsT_down
TraesCS2D02G507400	74.1458	1.63455	0.417927	3.91108	9.18847e-05	9.18847e-05	0.00108692	bud_CM_CKvsT_down
TraesCS2D02G507600	118.737	1.21165	0.3053	3.96873	7.22565e-05	7.22565e-05	0.000876679	bud_CM_CKvsT_down
TraesCS2D02G507800	122.044	1.46789	0.286616	5.12145	3.03202e-07	3.03202e-07	6.27817e-06	bud_CM_CKvsT_down
TraesCS2D02G507900	963.5	2.17988	0.142394	15.3088	6.6766e-53	6.6766e-53	4.53897e-50	bud_CM_CKvsT_down
TraesCS2D02G508400	50.5075	1.44885	0.412401	3.5132	0.000442736	0.000442736	0.00431053	bud_CM_CKvsT_down
TraesCS2D02G509500	77.177	3.80736	0.510378	7.45988	8.66003e-14	8.66003e-14	4.41695e-12	bud_CM_CKvsT_down
TraesCS2D02G512100	10.6197	4.90187	1.34504	3.64441	0.000268004	0.000268004	0.00279003	bud_CM_CKvsT_down
TraesCS2D02G513800	530.035	1.07735	0.217142	4.96151	6.99473e-07	6.99473e-07	1.35216e-05	bud_CM_CKvsT_down
TraesCS2D02G515900	408.284	1.36466	0.293987	4.64189	3.45235e-06	3.45235e-06	5.80019e-05	bud_CM_CKvsT_down
TraesCS2D02G520900	359.414	1.9786	0.310264	6.37715	1.80415e-10	1.80415e-10	6.15445e-09	bud_CM_CKvsT_down
TraesCS2D02G526100	30.3918	6.47906	1.2879	5.03074	4.88594e-07	4.88594e-07	9.73136e-06	bud_CM_CKvsT_down
TraesCS2D02G526500	113.107	1.29454	0.392828	3.29544	0.000982666	0.000982666	0.00856968	bud_CM_CKvsT_down
TraesCS2D02G527800	1949.06	1.59548	0.207907	7.67402	1.66688e-14	1.66688e-14	9.19133e-13	bud_CM_CKvsT_down
TraesCS2D02G528200	135.462	1.27699	0.262706	4.86089	1.16859e-06	1.16859e-06	2.17138e-05	bud_CM_CKvsT_down
TraesCS2D02G531000	488.007	1.36971	0.24745	5.53531	3.10679e-08	3.10679e-08	7.64895e-07	bud_CM_CKvsT_down
TraesCS2D02G534900	19.1879	2.39558	0.741261	3.23176	0.00123032	0.00123032	0.0103519	bud_CM_CKvsT_down
TraesCS2D02G535000	40.0705	1.93912	0.684319	2.83366	0.00460188	0.00460188	0.0309377	bud_CM_CKvsT_down
TraesCS2D02G538500	210.747	1.19913	0.265139	4.52264	6.10736e-06	6.10736e-06	9.69943e-05	bud_CM_CKvsT_down
TraesCS2D02G539300	177.675	1.38561	0.367859	3.76668	0.000165432	0.000165432	0.00183304	bud_CM_CKvsT_down
TraesCS2D02G543000	30.0724	6.45954	1.15277	5.60348	2.10092e-08	2.10092e-08	5.32169e-07	bud_CM_CKvsT_down
TraesCS2D02G543300	142.762	5.50292	0.567257	9.70093	2.98759e-22	2.98759e-22	3.17994e-20	bud_CM_CKvsT_down
TraesCS2D02G543400	128.225	6.21433	0.592525	10.4879	9.82108e-26	9.82108e-26	1.31833e-23	bud_CM_CKvsT_down
TraesCS2D02G543500	190.19	4.90623	0.46942	10.4517	1.43951e-25	1.43951e-25	1.90322e-23	bud_CM_CKvsT_down
TraesCS2D02G543600	91.8245	3.80991	0.387574	9.83014	8.34986e-23	8.34986e-23	9.23251e-21	bud_CM_CKvsT_down
TraesCS2D02G544400	218.681	1.08364	0.250968	4.31783	1.57573e-05	1.57573e-05	0.000227388	bud_CM_CKvsT_down
TraesCS2D02G544600	148.202	1.76444	0.369105	4.78033	1.75004e-06	1.75004e-06	3.1314e-05	bud_CM_CKvsT_down
TraesCS2D02G547400	53.5185	2.15648	0.564874	3.81764	0.000134736	0.000134736	0.0015263	bud_CM_CKvsT_down
TraesCS2D02G547500	53.4718	3.15984	0.620706	5.09072	3.56713e-07	3.56713e-07	7.28032e-06	bud_CM_CKvsT_down
TraesCS2D02G547700	363.658	3.62081	0.29491	12.2777	1.19363e-34	1.19363e-34	3.1133e-32	bud_CM_CKvsT_down
TraesCS2D02G549300	1916.54	1.53732	0.144815	10.6158	2.51747e-26	2.51747e-26	3.51824e-24	bud_CM_CKvsT_down
TraesCS2D02G549400	208.665	1.195	0.2482	4.81465	1.47455e-06	1.47455e-06	2.68204e-05	bud_CM_CKvsT_down
TraesCS2D02G556100	201.129	2.57992	0.53683	4.80583	1.5411e-06	1.5411e-06	2.79072e-05	bud_CM_CKvsT_down
TraesCS2D02G556900	279.913	2.34983	0.30905	7.60341	2.88436e-14	2.88436e-14	1.54911e-12	bud_CM_CKvsT_down
TraesCS2D02G557900	3009.94	1.91519	0.165091	11.6008	4.08241e-31	4.08241e-31	8.17832e-29	bud_CM_CKvsT_down
TraesCS2D02G561400	50.6202	1.99257	0.469692	4.24228	2.21257e-05	2.21257e-05	0.000307218	bud_CM_CKvsT_down
TraesCS2D02G563100	100.999	2.6511	0.369515	7.17454	7.25515e-13	7.25515e-13	3.33844e-11	bud_CM_CKvsT_down
TraesCS2D02G564100	88.351	2.27465	0.357533	6.36208	1.99044e-10	1.99044e-10	6.7506e-09	bud_CM_CKvsT_down
TraesCS2D02G575300	22.1794	2.08796	0.63109	3.30851	0.000937954	0.000937954	0.00823359	bud_CM_CKvsT_down
TraesCS2D02G577900	229.721	1.57545	0.242036	6.50914	7.55823e-11	7.55823e-11	2.70714e-09	bud_CM_CKvsT_down
TraesCS2D02G582900	152.943	1.38478	0.264756	5.23038	1.69161e-07	1.69161e-07	3.66157e-06	bud_CM_CKvsT_down
TraesCS2D02G583200	263.633	1.05223	0.329333	3.19504	0.0013981	0.0013981	0.0115277	bud_CM_CKvsT_down
TraesCS2D02G584700	36.6822	3.84944	0.621564	6.19315	5.8975e-10	5.8975e-10	1.87351e-08	bud_CM_CKvsT_down
TraesCS2D02G587700	107.065	1.59135	0.402141	3.95718	7.58396e-05	7.58396e-05	0.000915409	bud_CM_CKvsT_down
TraesCS2D02G588000	35.3198	1.40299	0.470045	2.98479	0.00283769	0.00283769	0.0208216	bud_CM_CKvsT_down
TraesCS2D02G597000	260.946	1.56343	0.356283	4.38818	1.14301e-05	1.14301e-05	0.000170625	bud_CM_CKvsT_down
TraesCS2D02G601500	382.724	1.00378	0.22938	4.37607	1.20838e-05	1.20838e-05	0.000179089	bud_CM_CKvsT_down
TraesCS3A02G000400	91.5782	1.64126	0.464406	3.53411	0.000409144	0.000409144	0.00403153	bud_CM_CKvsT_down
TraesCS3A02G000600	268.605	1.91893	0.342587	5.60129	2.12764e-08	2.12764e-08	5.37903e-07	bud_CM_CKvsT_down
TraesCS3A02G007200	5.18344	5.79091	1.77367	3.26493	0.00109493	0.00109493	0.00939171	bud_CM_CKvsT_down
TraesCS3A02G009600	271.534	2.02913	0.212222	9.56138	1.162e-21	1.162e-21	1.18076e-19	bud_CM_CKvsT_down
TraesCS3A02G011000	4.12569	5.46381	1.872	2.9187	0.00351491	0.00351491	0.024836	bud_CM_CKvsT_down
TraesCS3A02G011800	26.3897	3.00611	0.752101	3.99695	6.41632e-05	6.41632e-05	0.000790037	bud_CM_CKvsT_down
TraesCS3A02G012500	22.1183	4.95854	1.01187	4.90035	9.56663e-07	9.56663e-07	1.80206e-05	bud_CM_CKvsT_down
TraesCS3A02G012600	41.6975	4.8573	0.885414	5.48592	4.11332e-08	4.11332e-08	9.91846e-07	bud_CM_CKvsT_down
TraesCS3A02G019900	71.7721	1.23542	0.364072	3.39334	0.000690463	0.000690463	0.00635931	bud_CM_CKvsT_down
TraesCS3A02G023000	646.835	2.11956	0.233319	9.08437	1.04303e-19	1.04303e-19	9.0015e-18	bud_CM_CKvsT_down
TraesCS3A02G023100	971.327	1.95436	0.213197	9.16695	4.86583e-20	4.86583e-20	4.29424e-18	bud_CM_CKvsT_down
TraesCS3A02G024600	208.254	2.13852	0.296812	7.20495	5.80668e-13	5.80668e-13	2.69785e-11	bud_CM_CKvsT_down
TraesCS3A02G026000	628.962	1.64184	0.252211	6.5098	7.52512e-11	7.52512e-11	2.6962e-09	bud_CM_CKvsT_down
TraesCS3A02G030700	702.576	1.11546	0.245613	4.54152	5.58492e-06	5.58492e-06	8.96156e-05	bud_CM_CKvsT_down
TraesCS3A02G034300	65.4186	2.23364	0.402943	5.54331	2.96802e-08	2.96802e-08	7.33471e-07	bud_CM_CKvsT_down
TraesCS3A02G035300	681.859	5.04815	0.229678	21.9793	4.54768e-107	4.54768e-107	2.66226e-103	bud_CM_CKvsT_down
TraesCS3A02G035400	3779.27	1.98986	0.259326	7.67319	1.6777e-14	1.6777e-14	9.24613e-13	bud_CM_CKvsT_down
TraesCS3A02G040100	21.7107	1.838	0.680897	2.69938	0.00694678	0.00694678	0.0432298	bud_CM_CKvsT_down
TraesCS3A02G040800	210.717	1.69582	0.234054	7.24543	4.31079e-13	4.31079e-13	2.03972e-11	bud_CM_CKvsT_down
TraesCS3A02G041200	846.017	1.97135	0.17937	10.9904	4.25212e-28	4.25212e-28	6.68751e-26	bud_CM_CKvsT_down
TraesCS3A02G041900	138.831	5.82339	0.614632	9.47459	2.67814e-21	2.67814e-21	2.62762e-19	bud_CM_CKvsT_down
TraesCS3A02G042600	31.2312	2.01307	0.667305	3.01671	0.00255531	0.00255531	0.0191401	bud_CM_CKvsT_down
TraesCS3A02G042700	11.5594	2.90523	1.0313	2.81705	0.00484663	0.00484663	0.0322194	bud_CM_CKvsT_down
TraesCS3A02G044100	44.4858	8.89262	1.28078	6.94311	3.83573e-12	3.83573e-12	1.61739e-10	bud_CM_CKvsT_down
TraesCS3A02G044200	78.1239	1.26016	0.347394	3.62746	0.000286224	0.000286224	0.00295924	bud_CM_CKvsT_down
TraesCS3A02G044400	80.1302	3.43556	0.70375	4.88179	1.05125e-06	1.05125e-06	1.96967e-05	bud_CM_CKvsT_down
TraesCS3A02G046000	6493.82	2.0654	0.187099	11.0391	2.47519e-28	2.47519e-28	3.95782e-26	bud_CM_CKvsT_down
TraesCS3A02G046100	8111.8	1.77013	0.20244	8.74399	2.25014e-18	2.25014e-18	1.75504e-16	bud_CM_CKvsT_down
TraesCS3A02G047500	274.581	1.53758	0.264554	5.81194	6.17514e-09	6.17514e-09	1.69586e-07	bud_CM_CKvsT_down
TraesCS3A02G048400	18.3573	2.3147	0.793151	2.91836	0.00351877	0.00351877	0.0248583	bud_CM_CKvsT_down
TraesCS3A02G048700	579.64	1.12266	0.20537	5.46651	4.58973e-08	4.58973e-08	1.09743e-06	bud_CM_CKvsT_down
TraesCS3A02G049600	146.951	1.40232	0.322999	4.34158	1.41462e-05	1.41462e-05	0.000206431	bud_CM_CKvsT_down
TraesCS3A02G050500	34.2043	1.56222	0.552628	2.8269	0.00470015	0.00470015	0.0314581	bud_CM_CKvsT_down
TraesCS3A02G050800	815.226	1.52077	0.208951	7.27813	3.38472e-13	3.38472e-13	1.62636e-11	bud_CM_CKvsT_down
TraesCS3A02G053900	89.3025	1.40863	0.357112	3.94452	7.99596e-05	7.99596e-05	0.000959097	bud_CM_CKvsT_down
TraesCS3A02G054000	338.462	1.812	0.229313	7.90183	2.74838e-15	2.74838e-15	1.63344e-13	bud_CM_CKvsT_down
TraesCS3A02G055700	106.895	2.08116	0.417448	4.98542	6.18268e-07	6.18268e-07	1.20669e-05	bud_CM_CKvsT_down
TraesCS3A02G056100	556.305	1.05454	0.215901	4.88437	1.03758e-06	1.03758e-06	1.9451e-05	bud_CM_CKvsT_down
TraesCS3A02G056300	40.7107	2.5735	0.662297	3.88572	0.000102026	0.000102026	0.00119203	bud_CM_CKvsT_down
TraesCS3A02G056400	980.015	1.69153	0.174877	9.67269	3.93891e-22	3.93891e-22	4.14644e-20	bud_CM_CKvsT_down
TraesCS3A02G057700	3.79526	5.34366	1.97178	2.71007	0.00672691	0.00672691	0.0421128	bud_CM_CKvsT_down
TraesCS3A02G060000	4.04935	5.43474	1.89921	2.86157	0.00421543	0.00421543	0.028829	bud_CM_CKvsT_down
TraesCS3A02G060200	12.0624	2.64087	0.996248	2.65081	0.00802982	0.00802982	0.0484391	bud_CM_CKvsT_down
TraesCS3A02G061600	108.857	4.12375	0.52982	7.78331	7.06493e-15	7.06493e-15	4.03939e-13	bud_CM_CKvsT_down
TraesCS3A02G072900	284.087	1.44797	0.272523	5.31322	1.07705e-07	1.07705e-07	2.41628e-06	bud_CM_CKvsT_down
TraesCS3A02G074800	284.921	1.22923	0.271024	4.53551	5.74641e-06	5.74641e-06	9.18849e-05	bud_CM_CKvsT_down
TraesCS3A02G082800	233.669	1.41045	0.203171	6.94218	3.86098e-12	3.86098e-12	1.62739e-10	bud_CM_CKvsT_down
TraesCS3A02G084200	20.726	2.79955	1.01952	2.74595	0.00603353	0.00603353	0.0385413	bud_CM_CKvsT_down
TraesCS3A02G087200	11.3469	6.92119	1.48397	4.66396	3.10177e-06	3.10177e-06	5.2683e-05	bud_CM_CKvsT_down
TraesCS3A02G092100	280.762	1.15533	0.259197	4.45732	8.29922e-06	8.29922e-06	0.000127835	bud_CM_CKvsT_down
TraesCS3A02G092300	672.499	1.82012	0.195691	9.30098	1.39154e-20	1.39154e-20	1.28964e-18	bud_CM_CKvsT_down
TraesCS3A02G096000	34.4488	2.50086	0.663481	3.7693	0.000163707	0.000163707	0.00181737	bud_CM_CKvsT_down
TraesCS3A02G096200	5040.27	1.0413	0.143452	7.25886	3.90362e-13	3.90362e-13	1.85623e-11	bud_CM_CKvsT_down
TraesCS3A02G096300	306.851	2.24112	0.23794	9.41886	4.56015e-21	4.56015e-21	4.38032e-19	bud_CM_CKvsT_down
TraesCS3A02G096500	221.156	1.49159	0.318412	4.68445	2.80706e-06	2.80706e-06	4.82138e-05	bud_CM_CKvsT_down
TraesCS3A02G097800	2520.52	1.74033	0.212065	8.20656	2.27615e-16	2.27615e-16	1.49066e-14	bud_CM_CKvsT_down
TraesCS3A02G101700	105.81	1.2268	0.296258	4.14097	3.45837e-05	3.45837e-05	0.000455699	bud_CM_CKvsT_down
TraesCS3A02G102800	136.166	3.70108	0.410549	9.01494	1.96972e-19	1.96972e-19	1.66713e-17	bud_CM_CKvsT_down
TraesCS3A02G103500	479.624	3.4695	0.284237	12.2064	2.87394e-34	2.87394e-34	7.2973e-32	bud_CM_CKvsT_down
TraesCS3A02G103800	2073.35	1.72976	0.148701	11.6325	2.81797e-31	2.81797e-31	5.75466e-29	bud_CM_CKvsT_down
TraesCS3A02G105800	139.75	1.25649	0.357676	3.51293	0.000443188	0.000443188	0.00431373	bud_CM_CKvsT_down
TraesCS3A02G107000	509.575	2.25335	0.255701	8.81246	1.22432e-18	1.22432e-18	9.76617e-17	bud_CM_CKvsT_down
TraesCS3A02G109300	312.597	2.1463	0.248488	8.63746	5.74742e-18	5.74742e-18	4.30134e-16	bud_CM_CKvsT_down
TraesCS3A02G110300	523.503	1.52992	0.251959	6.07208	1.26261e-09	1.26261e-09	3.8386e-08	bud_CM_CKvsT_down
TraesCS3A02G114900	1452.29	3.73752	0.299971	12.4596	1.23988e-35	1.23988e-35	3.41127e-33	bud_CM_CKvsT_down
TraesCS3A02G117000	50.6915	1.64073	0.4728	3.47025	0.000519975	0.000519975	0.00496168	bud_CM_CKvsT_down
TraesCS3A02G119500	1144.02	2.00693	0.339335	5.91429	3.33309e-09	3.33309e-09	9.5305e-08	bud_CM_CKvsT_down
TraesCS3A02G119600	368.918	2.02651	0.255742	7.92404	2.29917e-15	2.29917e-15	1.37733e-13	bud_CM_CKvsT_down
TraesCS3A02G119700	415.728	1.99719	0.23697	8.428	3.51626e-17	3.51626e-17	2.47841e-15	bud_CM_CKvsT_down
TraesCS3A02G119800	49.4123	1.91286	0.41243	4.63802	3.51756e-06	3.51756e-06	5.90222e-05	bud_CM_CKvsT_down
TraesCS3A02G122000	117.041	2.16121	0.40379	5.35231	8.68382e-08	8.68382e-08	1.9802e-06	bud_CM_CKvsT_down
TraesCS3A02G122300	273.523	2.0204	0.242889	8.31818	8.93273e-17	8.93273e-17	6.06884e-15	bud_CM_CKvsT_down
TraesCS3A02G122600	54.6266	2.28629	0.42315	5.40302	6.55268e-08	6.55268e-08	1.52256e-06	bud_CM_CKvsT_down
TraesCS3A02G124700	1053.23	1.58096	0.26053	6.06825	1.29314e-09	1.29314e-09	3.92239e-08	bud_CM_CKvsT_down
TraesCS3A02G125200	34.4232	1.95902	0.632082	3.09932	0.00193968	0.00193968	0.0151817	bud_CM_CKvsT_down
TraesCS3A02G125300	5390.46	2.88677	0.196962	14.6565	1.22454e-48	1.22454e-48	6.58341e-46	bud_CM_CKvsT_down
TraesCS3A02G127300	32.5151	2.36722	0.860698	2.75036	0.00595307	0.00595307	0.0381546	bud_CM_CKvsT_down
TraesCS3A02G128900	920.353	1.19038	0.24497	4.85928	1.17815e-06	1.17815e-06	2.18721e-05	bud_CM_CKvsT_down
TraesCS3A02G129100	103.755	1.93772	0.641955	3.01847	0.00254058	0.00254058	0.0190468	bud_CM_CKvsT_down
TraesCS3A02G131900	68.9568	1.16903	0.391897	2.983	0.00285439	0.00285439	0.0209237	bud_CM_CKvsT_down
TraesCS3A02G133000	38.266	2.46174	0.664396	3.70523	0.000211195	0.000211195	0.00226601	bud_CM_CKvsT_down
TraesCS3A02G133400	14.7507	2.97022	1.0076	2.94782	0.0032002	0.0032002	0.0229791	bud_CM_CKvsT_down
TraesCS3A02G136100	4868.64	2.25974	0.193569	11.6741	1.72948e-31	1.72948e-31	3.63031e-29	bud_CM_CKvsT_down
TraesCS3A02G137300	16.9862	3.19715	0.9699	3.29637	0.000979417	0.000979417	0.0085463	bud_CM_CKvsT_down
TraesCS3A02G138000	373.354	1.50189	0.311102	4.82765	1.38151e-06	1.38151e-06	2.52778e-05	bud_CM_CKvsT_down
TraesCS3A02G138200	149.613	2.48899	0.493912	5.03934	4.67136e-07	4.67136e-07	9.34172e-06	bud_CM_CKvsT_down
TraesCS3A02G138400	223.658	1.48185	0.351519	4.21555	2.49174e-05	2.49174e-05	0.00034064	bud_CM_CKvsT_down
TraesCS3A02G144700	463.868	1.10153	0.255462	4.31189	1.61865e-05	1.61865e-05	0.000232533	bud_CM_CKvsT_down
TraesCS3A02G149000	8.16378	3.93094	1.4177	2.77275	0.00555841	0.00555841	0.0360571	bud_CM_CKvsT_down
TraesCS3A02G150800	2476.65	3.64777	0.313364	11.6407	2.55932e-31	2.55932e-31	5.25704e-29	bud_CM_CKvsT_down
TraesCS3A02G152100	18.4914	2.99632	0.90373	3.3155	0.000914795	0.000914795	0.00806928	bud_CM_CKvsT_down
[truncated: 92,583 more rows]
